# Supplementary material for: Importance of miRNA stability and alternative primary miRNA isoforms in gene regulation during Drosophila development
Source: eLife. 2018 Jul 19;7:e38389. doi: 10.7554/eLife.38389 (PMC6066331; doi:10.7554/eLife.38389)
Supplement: Figure 3—source data 1. — The normalized half-lives for individual replicates that were used for drawing the chart are shown. [file elife-38389-fig3-data1.xlsx]

## Sheet: Relative_halflife_final
	half-life rep1	half-life rep2	half-life rep3
mir-283 wt	1	1	1	average	stdev
mir-283 U mut	1.16532	1.19798	1.33519	1.23283	0.0901367
	half-life rep1	half-life rep2	half-life rep3	average	std dev
miR-283 wt	1	1	1	1
miR-283 AtoC mut	1.3345	1.14458	0.91511	1.1314	0.210006
	half-life rep1	half-life rep2	half-life rep3	average	std dev
miR-283 wt	1	1	1	1
miR-283 AtoG mut	0.912925	1.01445	1.00747	0.978283	0.0567092
	half-life rep1	half-life rep2	average	std dev
miR-92b wt	1	1	1
miR-92b AtoU mut	1.17837	1.01576	1.09706	0.114983
	half-life rep1	half-life rep2	half-life rep3	average	std dev
miR-92b wt	1	1	1	1
miR-92b AtoG mut	0.89439	1.12797	0.84417	0.95551	0.151451
	half-life rep1	half-life rep2	half-life rep3	average	std dev
miR-92b wt	1	1	1	1
miR-92b AtoC mut	1.42473	1.43333	1.03562	1.29789	0.227177
	half-life rep1	half-life rep2	average	std dev
miR-263a wt	1	1	1
miR-263a AtoU mut	1.13914	1.25086	1.195	0.0789944
	half-life rep1	half-life rep2	half-life rep3	average	std dev
miR-263a wt	1	1	1	1
miR-263a AtoC mut	0.930057	1.09859	1.18891	1.07252	0.13138
