# Supplementary material for: Importance of miRNA stability and alternative primary miRNA isoforms in gene regulation during Drosophila development
Source: eLife. 2018 Jul 19;7:e38389. doi: 10.7554/eLife.38389 (PMC6066331; doi:10.7554/eLife.38389)
Supplement: Figure 5—figure supplement 3—source data 1. — Individual values for the replicates (Sheet 1: Raw value), and averages and standard deviations (Sheet 2: Summary) are reported. For the charts, values on the summary sheet were used. T-test p-values are reported on the raw value sheet. [file elife-38389-fig5-figsupp3-data1.xlsx]

## Sheet: Raw value
S2-R+ rep#1	mir-277	mir-34	mir-317		S2-R+ rep#2	mir-277	mir-34	mir-317		S2-R+ rep#3	mir-277	mir-34	mir-317
no treatment	1	1	1		no treatment	1	1	1		no treatment	1	1	1
6h ecdysone	0.879538	0.819997	0.948867		6h ecdysone	0.861933	0.657879	0.736862		6h ecdysone	0.937901	0.928058	0.884744
24h ecdysone	0.75131	0.330738	0.644786		24h ecdysone	0.645262	0.240271	0.296959		24h ecdysone	0.677693	0.379034	0.383485
48h ecdysone	0.631144	0.161384	0.252229		48h ecdysone	0.547809	0.10658	0.0932682		48h ecdysone	0.551911	0.175983	0.140494
										ttest 6h	0.258099	0.587881
										ttest 24h	0.010288	0.0763646
										ttest 48h	0.00416519	0.00277455
BG3-c2 rep#1	mir-277	mir-34	mir-317		BG3-c2 rep#2	mir-277	mir-34	mir-317		BG3-c2 rep#3	mir-277	mir-34	mir-317
no treatment	1	1	1		no treatment	1	1	1		no treatment	1	1	1
6h ecdysone	0.762847	0.968456	1.07397		6h ecdysone	0.762138	0.825208	0.778963		6h ecdysone	0.783931	0.946615	0.860733
24h ecdysone	0.484264	0.52692	0.741381		24h ecdysone	0.280256	0.278737	0.296585		24h ecdysone	0.401421	0.475528	0.480565
48h ecdysone	0.411966	0.232789	0.329851		48h ecdysone	0.275572	0.0916453	0.0912137		48h ecdysone	0.264981	0.189247	0.171961
										ttest	0.0764544	0.271799
										ttest	0.221978	0.244695
										ttest	0.0535941	0.0660174
Kc167 DGRC#1 rep#1	mir-277	mir-34	mir-317		Kc167 DGRC#1 rep#2	mir-277	mir-34	mir-317		Kc167 DGRC#3 rep#3	mir-277	mir-34	mir-317
no treatment	1	1	1		no treatment	1	1	1		no treatment	1	1	1
6h ecdysone	0.834813	0.723966	0.835617		6h ecdysone	0.778093	0.818281	0.746115		6h ecdysone	0.975027	1.02368	1.07054
24h ecdysone	0.604249	0.366868	0.417095		24h ecdysone	0.523899	0.320752	0.322277		24h ecdysone	0.614088	0.433538	0.474092
48h ecdysone	0.636011	0.338036	0.262126		48h ecdysone	0.454786	0.223355	0.179283		48h ecdysone	0.547522	0.301402	0.266175
										ttest 6h	0.900393	0.631212
										ttest 24h	0.00630733	0.0109602
										ttest 48h	0.00604083	0.0103848

## Sheet: Summary
S2-R+		average	std dev		S2-R+		average	std dev		S2-R+		average	std dev
mir-277	no treatment	1	0		mir-34	no treatment	1	0		mir-317	no treatment	1	0
	6h ecdysone	0.893124	0.0397645			6h ecdysone	0.801978	0.135987			6h ecdysone	0.856824	0.108725
	24h ecdysone	0.691422	0.0543405			24h ecdysone	0.316681	0.0704417			24h ecdysone	0.441744	0.181084
	48h ecdysone	0.576955	0.0469744			48h ecdysone	0.147983	0.0365909			48h ecdysone	0.161997	0.081633
BG3-c2		average	std dev		BG3-c2		average	std dev		BG3-c2		average	std dev
mir-277	no treatment	1	0		mir-34	no treatment	1	0		mir-317	no treatment	1	0
	6h ecdysone	0.769639	0.0123827			6h ecdysone	0.913427	0.0771758			6h ecdysone	0.904555	0.152307
	24h ecdysone	0.388647	0.102602			24h ecdysone	0.427062	0.130998			24h ecdysone	0.506177	0.223502
	48h ecdysone	0.317506	0.0819756			48h ecdysone	0.171227	0.0722768			48h ecdysone	0.197675	0.121379
Kc167		average	std dev		Kc167		average	std dev		Kc167		average	std dev
mir-277	no treatment	1	0		mir-34	no treatment	1	0		mir-317	no treatment	1	0
	6h ecdysone	0.862645	0.101374			6h ecdysone	0.855309	0.15325			6h ecdysone	0.884092	0.167559
	24h ecdysone	0.580746	0.0494753			24h ecdysone	0.373719	0.0567044			24h ecdysone	0.404488	0.076689
	48h ecdysone	0.546106	0.0906207			48h ecdysone	0.287598	0.0585733			48h ecdysone	0.235861	0.0490404
