# Supplementary material for: Importance of miRNA stability and alternative primary miRNA isoforms in gene regulation during Drosophila development
Source: eLife. 2018 Jul 19;7:e38389. doi: 10.7554/eLife.38389 (PMC6066331; doi:10.7554/eLife.38389)
Supplement: Figure 7—source data 1. — Rows 3–10 show values of individual replicates, and averages and standard deviations of the eight replicates are shown in rows 12 and 13. The values were further normalized by the values of corresponding sensor values in the pDsRed group, and the averages and standard deviations are shown in rows 16–19. The values in rows 16–19 were used for the chart. [file elife-38389-fig7-data1.xlsx]

## Sheet: Sheet1
	pDsRed	pDsRed	pDsRed	pDsRed-mir-3	pDsRed-mir-3	pDsRed-mir-3
Normalized Renila/Firefly	psiCHECK	psiCHECK-Vang 1	psiCHECK-Vang mut 1	psiCHECK	psiCHECK-Vang 1	psiCHECK-Vang mut 1
Rep1-1	0.964702	0.0245977	0.0326168	0.97354	0.0128127	0.0458781
Rep1-2	1.00246	0.0278415	0.0357232	1.03784	0.0133842	0.0445047
Rep1-3	1.02144	0.0282715	0.0354158	0.98088	0.0127084	0.0412512
Rep1-4	1.0114	0.0283918	0.0370041	1.00774	0.0145453	0.0499917
Rep2-1	0.932639	0.0230971	0.0343333	0.924706	0.0147536	0.0457971
Rep2-2	1.05964	0.0300232	0.0370059	1.04216	0.0164932	0.0497969
Rep2-3	1.02007	0.0287672	0.0359485	1.01935	0.0182441	0.0546497
Rep2-4	0.987641	0.0270738	0.0383809	1.01378	0.0190776	0.0494444
Average	1	0.027258	0.0358036	1	0.0152524	0.0476642
Stdev	0.0387154	0.00229908	0.00177381	0.038856	0.0024432	0.00413552
				pDsRed-mir-3	pDsRed-mir-3	pDsRed-mir-3
			Normalized by pDsRed value	psiCHECK	psiCHECK-Vang 1	psiCHECK-Vang mut 1
				1	0.559557	1.33127
				0.038856	0.0896325	0.115506
					8.03963e-08	3.08224e-06
