# Supplementary material for: Importance of miRNA stability and alternative primary miRNA isoforms in gene regulation during Drosophila development
Source: eLife. 2018 Jul 19;7:e38389. doi: 10.7554/eLife.38389 (PMC6066331; doi:10.7554/eLife.38389)
Supplement: Supplementary file 1. — Sheet 1: small RNA library mapping to dm3 genome. Sheet 2: small RNA library category mapping statistics. Sheet 3: small RNA library spike-in counts. Sheet 4: public total RNA-seq library used in this study. Sheet 5: public small RNA-seq library used in this study. [file elife-38389-supp1.xlsx]

## Sheet: smallRNALibs_mapdm3
lib id	description	Total raw reads	Mapped to D. melanogaster
B089	CantonS embryos, 0-2h afer egg laying, rep1	12041125	10007941
B090	CantonS embryos, 2-4h afer egg laying, rep1	14916954	12896805
B091	CantonS embryos, 4-6h afer egg laying, rep1	15422047	13295952
B092	CantonS embryos, 6-8h afer egg laying, rep1	14865683	12874605
B093	CantonS embryos, 8-10h afer egg laying, rep1	12832841	11150183
B094	CantonS embryos, 10-12h afer egg laying, rep1	14663062	12697052
B095	CantonS embryos, 12-18h afer egg laying, rep1	14908927	12729284
B096	CantonS embryos, 18-24h afer egg laying, rep1	16210102	13870029
B097	CantonS embryos, 0-2h afer egg laying, rep2	11901644	9864565
B098	CantonS embryos, 2-4h afer egg laying, rep2	14675486	12858384
B099	CantonS embryos, 4-6h afer egg laying, rep2	16005898	13958516
B100	CantonS embryos, 6-8h afer egg laying, rep2	13607146	11886598
B101	CantonS embryos, 8-10h afer egg laying, rep2	11126087	9857049
B102	CantonS embryos, 10-12h afer egg laying, rep2	14945004	12973905
B103	CantonS embryos, 12-18h afer egg laying, rep2	15523302	13890695
B104	CantonS embryos, 18-24h afer egg laying, rep2	18037647	16193851
B160	CantonS embryos, 0-2h afer egg laying, rep3	26036673	21455832
B161	CantonS embryos, 2-4h afer egg laying, rep3	26760753	21029981
B162	CantonS embryos, 4-6h afer egg laying, rep3	26947859	23456672
B163	CantonS embryos, 6-8h afer egg laying, rep3	24485060	21190774
B164	CantonS embryos, 8-10h afer egg laying, rep3	23742294	20915025
B165	CantonS embryos, 10-12h afer egg laying, rep3	23878859	21125676
B166	CantonS embryos, 12-18h afer egg laying, rep3	27275087	23811069
B167	CantonS embryos, 18-24h afer egg laying, rep3	25686444	18917368
B088	CantonS embryos, 0-0.5h afer egg laying	23624321	20337235
D004	w1118 testis	34459177	24075173
B145	CantonS ovary	23688556	19938326

## Sheet: smallRNALibs_category
	number of raw reads mapped						reads scaled by spike-in counts
library name	abundant ncRNA (rRNA, tRNA etc)	miRNA	endo siRNA, piRNA	other	TE siRNA	TE piRNA	abundant ncRNA (rRNA, tRNA etc)	miRNA	endo siRNA, piRNA	other	TE siRNA	TE piRNA
B089.0-2h.r1	342465	1522858	6502786	1088688	100269	6140990	3638.17	16178.1	69082.3	11565.7	1065.21	65238.8
B097.0-2h.r2	723257	3962264	3548468	680819	116919	3090449	7480.24	40979.5	36699.8	7041.33	1209.23	31962.8
B160.0-2h.r3	1143458	6896210	10327172	2126307	273090	9348540	6876.83	41474.2	62108.2	12787.7	1642.38	56222.7
B090.2-4h.r1	281071	4017873	4957317	1016430	106816	4605230	3051.97	43627.5	53828.3	11036.8	1159.85	50005.2
B098.2-4h.r2	453149	6096647	4153558	1111190	119907	3733345	4293.34	57762.4	39352.7	10527.9	1136.05	35371.4
B161.2-4h.r3	655883	10470918	4365291	1360703	122396	3946963	4312.98	68855	28705.4	8947.76	804.86	25954.6
B091.4-6h.r1	362616	7638170	3904361	1116720	191198	3431749	2543.25	53571.1	27383.7	7832.23	1340.99	24068.9
B099.4-6h.r2	295432	6502341	4644024	1102201	151380	4230999	2507.81	55195.8	39421.3	9356.15	1285	35915.3
B162.4-6h.r3	584245	12503452	5880797	1541388	224888	5269953	3402.85	72824.5	34251.8	8977.58	1309.83	30694
B092.6-8h.r1	538646	8919963	2246104	813340	229422	1777108	4872.46	80687.9	20317.7	7357.28	2075.3	16075.3
B100.6-8h.r2	293843	5326394	3200159	698182	116796	2914456	3040.81	55119.8	33116.6	7225.09	1208.66	30160
B163.6-8h.r3	683505	12936843	4679564	1242431	257089	4055917	6335.14	119907	43373.1	11515.6	2382.86	37592.7
B093.8-10h.r1	426185	8434764	1510402	545023	124024	1230190	5603.49	110901	19858.8	7165.98	1630.67	16174.6
B101.8-10h.r2	243909	5109431	1609843	434010	89960	1401584	4708.94	98643.4	31079.8	8379.06	1736.78	27059.2
B164.8-10h.r3	746357	14912082	1825579	819601	118240	1501515	8447.73	168784	20663	9276.75	1338.31	16995.1
B094.10-12h.r1	354031	9316919	2163493	626151	125014	1878166	4412.76	116129	26966.5	7804.55	1558.21	23410.1
B102.10-12h.r2	450591	9548606	1899900	592773	108571	1641353	3809.85	80735.7	16064.1	5012.03	917.99	13878
B165.10-12h.r3	738789	15135523	3276696	956007	169990	2857096	6604.65	135309	29293.1	8546.54	1519.68	25541.9
B095.12-18h.r1	862012	10192577	1054751	445354	81851	865937	10502	124177	12850.1	5425.79	997.2	10549.8
B103.12-18h.r2	1547291	10469746	1258751	437372	93332	1049059	20317.1	137476	16528.4	5743.03	1225.52	13775
B166.12-18h.r3	2478668	18988792	1344996	743673	103753	1058730	31132.8	238505	16893.5	9340.75	1303.17	13298
B096.18-24h.r1	8400084	3904104	321652	934813	24962	228550	943406	438466	36124.4	104988	2803.46	25668.2
B104.18-24h.r2	13399421	1053341	126699	887931	7826	77634	2.39275e+06	188097	22624.8	158559	1397.5	13863.2
B167.18-24h.r3	11510710	4678955	423906	2012799	32540	271032	405421	164798	14930.5	70893.2	1146.1	9546.07

## Sheet: smallRNALibs_spikein_counts
library name	spike-in_count
B089.0-2h.r1	94131
B097.0-2h.r2	96689
B160.0-2h.r3	166277
B090.2-4h.r1	92095
B098.2-4h.r2	105547
B161.2-4h.r3	152072
B091.4-6h.r1	142580
B099.4-6h.r2	117805
B162.4-6h.r3	171693
B092.6-8h.r1	110549
B100.6-8h.r2	96633
B163.6-8h.r3	107891
B093.8-10h.r1	76057
B101.8-10h.r2	51797
B164.8-10h.r3	88350
B094.10-12h.r1	80229
B102.10-12h.r2	118270
B165.10-12h.r3	111859
B095.12-18h.r1	82081
B103.12-18h.r2	76157
B166.12-18h.r3	79616
B096.18-24h.r1	8904
B104.18-24h.r2	5600
B167.18-24h.r3	28392
B088.0-0.5h	116293
D004.wtestis	77658
B145.CSovary	39376

## Sheet: totalRNAseqLibs_used
Drosophila melanogaster, total RNA
SRA id	description	group	lib_short_name
SRR1197370	embryos,0-2hrafteregglaying	whole embryo	e0-2hAEL.1
SRR767606	embryos,0-2hrafteregglaying	whole embryo	e0-2hAEL.2
SRR1197337	embryos,0-2hrafteregglaying	whole embryo	e0-2hAEL.3
SRR1197368	embryos,2-4hrafteregglaying	whole embryo	e2-4hAEL.1
SRR767626	embryos,2-4hrafteregglaying	whole embryo	e2-4hAEL.2
SRR1197336	embryos,2-4hrafteregglaying	whole embryo	e2-4hAEL.3
SRR767609	embryos,4-6hrafteregglaying	whole embryo	e4-6hAEL.1
SRR1197338	embryos,4-6hrafteregglaying	whole embryo	e4-6hAEL.2
SRR1197333	embryos,6-8hrafteregglaying	whole embryo	e6-8hAEL.1
SRR767610	embryos,6-8hrafteregglaying	whole embryo	e6-8hAEL.2
SRR767615	embryos,8-10hrafteregglaying	whole embryo	e8-10hAEL.1
SRR1197335	embryos,8-10hrafteregglaying	whole embryo	e8-10hAEL.2
SRR767616	embryos,10-12hrafteregglaying	whole embryo	e10-12hAEL.1
SRR1197367	embryos,10-12hrafteregglaying	whole embryo	e10-12hAEL.2
SRR1197334	embryos,10-12hrafteregglaying	whole embryo	e10-12hAEL.3
SRR1197369	embryos,12-14hrafteregglaying	whole embryo	e12-14hAEL.1
SRR1197332	embryos,12-14hrafteregglaying	whole embryo	e12-14hAEL.2
SRR767613	embryos,12-14hrafteregglaying	whole embryo	e12-14hAEL.3
SRR1197331	embryos,14-16hrafteregglaying	whole embryo	e14-16hAEL.1
SRR767618	embryos,14-16hrafteregglaying	whole embryo	e14-16hAEL.2
SRR1197330	embryos,16-18hrafteregglaying	whole embryo	e16-18hAEL.1
SRR767605	embryos,16-18hrafteregglaying	whole embryo	e16-18hAEL.2
SRR1197365	embryos,16-18hrafteregglaying	whole embryo	e16-18hAEL.3
SRR1197363	embryos,18-20hrafteregglaying	whole embryo	e18-20hAEL.1
SRR1197327	embryos,18-20hrafteregglaying	whole embryo	e18-20hAEL.2
SRR767622	embryos,18-20hrafteregglaying	whole embryo	e18-20hAEL.3
SRR1197329	embryos,20-22hrafteregglaying	whole embryo	e20-22hAEL.1
SRR767620	embryos,20-22hrafteregglaying	whole embryo	e20-22hAEL.2
SRR1197364	embryos,20-22hrafteregglaying	whole embryo	e20-22hAEL.3
SRR1197366	embryos,22-24hrafteregglaying	whole embryo	e22-24hAEL.1
SRR1197328	embryos,22-24hrafteregglaying	whole embryo	e22-24hAEL.2
SRR767625	embryos,22-24hrafteregglaying	whole embryo	e22-24hAEL.3
SRR1197446	BG3C2.0h20E.r1	BG3 cells	BG3C2.0h20E.r1
SRR1197439	BG3C2.0h20E.r2	BG3 cells	BG3C2.0h20E.r2
SRR1197443	BG3C2.1h20E.r1	BG3 cells	BG3C2.1h20E.r1
SRR1197440	BG3C2.1h20E.r2	BG3 cells	BG3C2.1h20E.r2
SRR1197450	BG3C2.24h20E.r2	BG3 cells	BG3C2.24h20E.r2
SRR1197448	BG3C2.24h20E.r3	BG3 cells	BG3C2.24h20E.r3
SRR1197444	BG3C2.3h20E.r1	BG3 cells	BG3C2.3h20E.r1
SRR1197442	BG3C2.3h20E.r2	BG3 cells	BG3C2.3h20E.r2
SRR1197445	BG3C2.5h20E.r1	BG3 cells	BG3C2.5h20E.r1
SRR1197438	BG3C2.5h20E.r2	BG3 cells	BG3C2.5h20E.r2
SRR1197447	BG3C2.5h20E.r3	BG3 cells	BG3C2.5h20E.r3
SRR1197453	BG3C2.5h20E.r4	BG3 cells	BG3C2.5h20E.r4
SRR1197441	BG3C2.7h20E.r1	BG3 cells	BG3C2.7h20E.r1
SRR1197437	BG3C2.7h20E.r2	BG3 cells	BG3C2.7h20E.r2
SRR1197452	BG3C2.untreated.r1	BG3 cells	BG3C2.untreated.r1
SRR1197449	BG3C2.untreated.r2	BG3 cells	BG3C2.untreated.r2
SRR1197455	Kc167.24h20E.r1	Kc167 cells	Kc167.24h20E.r1
SRR1197451	Kc167.24h20E.r2	Kc167 cells	Kc167.24h20E.r2
SRR1197457	Kc167.5h20E.r1	Kc167 cells	Kc167.5h20E.r1
SRR1197454	Kc167.5h20E.r2	Kc167 cells	Kc167.5h20E.r2
SRR1197458	Kc167.untreated.r1	Kc167 cells	Kc167.untreated.r1
SRR1197456	Kc167.untreated.r2	Kc167 cells	Kc167.untreated.r2
SRR1197474	matedfemale.eclose20d.heads.r1	heads	matf.eclose20d.heads.1
SRR1197362	matedfemale.eclose20d.heads.r2	heads	matf.eclose20d.heads.2
SRR1197361	matedmale.eclose20d.heads.r1	heads	matm.eclose20d.heads.1
SRR1197359	matedmale.eclose20d.heads.r2	heads	matm.eclose20d.heads.2
SRR1197377	matedmale.eclose4d.testes.r1	testes	matm.eclose4d.testes.1
SRR1197297	matedmale.eclose4d.testes.r2	testes	matm.eclose4d.testes.2
SRR1197381	matedmale.eclose4d.testes.r3	testes	matm.eclose4d.testes.3
SRR1197301	matedmale.eclose4d.testes.r4	testes	matm.eclose4d.testes.4
SRR1197483	matedfemale.eclose4d.ovaries.r1	ovaries	matf.eclose4d.ovaries.1
SRR1197482	matedfemale.eclose4d.ovaries.r2	ovaries	matf.eclose4d.ovaries.2
SRR1197280	S2Rplus	S2, cells	S2Rplus

## Sheet: other_smallRNALibs_used
Drosophila virilis, small RNA
SRA id	description	group
SRR1106712	0-2h.r1	whole embryo
SRR1106713	0-2h.r2	whole embryo
SRR1106714	2-4h	whole embryo
SRR1106715	4-6h.r1	whole embryo
SRR1106716	4-6h.r2	whole embryo
SRR1106717	6-8h.r1	whole embryo
SRR1106718	6-8h.r2	whole embryo
SRR1106719	8-10h.r1	whole embryo
SRR1106720	8-10h.r2	whole embryo
SRR1106721	10-12h.r1	whole embryo
SRR1106722	10-12h.r2	whole embryo
SRR1106723	12-14h.r1	whole embryo
SRR1106724	12-14h.r2	whole embryo
SRR1106725	14-16h.r1	whole embryo
SRR1106726	14-16h.r2	whole embryo
SRR1106730	16-30h	whole embryo
