# Supplementary material for: Importance of miRNA stability and alternative primary miRNA isoforms in gene regulation during Drosophila development
Source: eLife. 2018 Jul 19;7:e38389. doi: 10.7554/eLife.38389 (PMC6066331; doi:10.7554/eLife.38389)
Supplement: Supplementary file 2. — Sheet 1: miRNA Reads Counts (normalized by the number of genomic locations). Sheet 2: miRNA normalized reads (RPTS). [file elife-38389-supp2.xlsx]

## Sheet: 3p5p_raw_Reads
miRNA3p5p	B089_e0_2h_r1	B097_e0_2h_r2	B160_e0_2h_r3	B090_e2_4h_r1	B098_e2_4h_r2	B161_e2_4h_r3	B091_e4_6h_r1	B099_e4_6h_r2	B162_e4_6h_r3	B092_e6_8h_r1	B100_e6_8h_r2	B163_e6_8h_r3	B093_e8_10h_r1	B101_e8_10h_r2	B164_e8_10h_r3	B094_e10_12h_r1	B102_e10_12h_r2	B165_e10_12h_r3	B095_e12_18h_r1	B103_e12_18h_r2	B166_e12_18h_r3	B096_e18_24h_r1	B104_e18_24h_r2	B167_e18_24h_r3
dme-bantam_3p	167901	487744	637568	141287	248984	337953	405573	321567	452302	473147	261116	667767	491954	350650	1102453	902096	938350	1410356	1362079	1635265	3239228	463336	154641	487332
dme-bantam_5p	2567	4608	11630	6595	11442	35996	31961	40132	76774	46575.5	31853	60579	60614	38471	128302	76079	69095	96149	67786.1	61529.3	121597	21132	3172	15767.5
dme-let-7_3p	0	3	2	0	3	3	17	13	33	53	38	62	46	12	30	17	25	25	13	0	5	1	0	0
dme-let-7_5p	30	138	216	28	59	133	128	70	192	279	151	619	435	288	599	447	282	471	261	167	307	64	19	65
dme-mir-1000_3p	12	32	75	23	87	163	653	665	1988	1451	1435	3407	2033	1334	3645	2339	2120	2971	1407	601	1490	165	49	292
dme-mir-1000_5p	220	1146	761	350	1522	1584	6567	6005	12579	26051	13354	68437	39998	30216	95241	65424	71766	153676	55118	67583	94899	17181	4772	19066
dme-mir-1001_3p	0	0	0	0	0	0	0	0	0	0	0	3	2	0	3	11	22	58	36	18	58	13	1	9
dme-mir-1001_5p	2	0	1	2	0	0	6	1	2	0	1	3	5	4	40	50	62	99	227	323	326	199	31	205
dme-mir-1002_3p	99	533	1074	497	1194	2318	8603	10171	19056	18117	6519	25305	12012	5248	20136	6579	4357	13744	2799	1886	4596	80	15	141
dme-mir-1002_5p	0	15	19	8	39	64	174	151	558	612	365	1078	692	294	1269	733	574	917	479	494	711	28	2	22
dme-mir-1003_3p	1904	9023	5320	1700	3399	3303	5461	4319	3691	4777	4229	5275	7175	4534	6203	5336	6928	11242	5728.5	6776	5816	5066	606	1368
dme-mir-1003_5p	11	46	125	170	399	569	674	306	860	478	328	606	466	131	484	256	176	325	102	50	120	18	8	75
dme-mir-1004_3p	2	4	1	3	8	4	33	13	10	9	7	7	17	15	77	107	183	268	472	533	1261	328	103	592
dme-mir-1004_5p	0	0	0	1	3	1	10	2	2	3	0	4	10	11	54	43	45	86	146	163	299	70	11	138
dme-mir-1005_3p	0	3	3	1	1	2.3333	5	17	10	28	8	53	66	11	88	57	19	231	31	56.3333	191	26	10	32
dme-mir-1005_5p	5	13	5	4	15	45	54	32	97	77	51	126	96	70	184	92	102	82	96	84	154	26	3	24
dme-mir-1006_3p	363	1071	993	305	756	801	1105	1174	1099	1332	1075	1471	1795	1747	2397	1920	2239	3666	1917	2836	2979	634	262	666
dme-mir-1006_5p	39	40	72	83	168	405	327	246	450	194	181	287	224	66	264	308	302	419	279	169	502	96	30	52
dme-mir-1007_3p	74	197	174	92	240	262	541	461	559	627	301	862	582	409	914	653	768	1238	474	722	962	153	57	162
dme-mir-1007_5p	1	3	7	14	26	55	12	24	21	14	4	26	15	7	46	11	7	25	9	12	40	19	2.5	22
dme-mir-1008_3p	120	330	189	99	171	177	224	411	271	280	202	605	565	274	880	301	371	1658	237	599	514	74	18	85
dme-mir-1008_5p	58	169	387	546	1272	2075	1378	1296	1838	1378	543	1235	619	373	1172	511	590	722	337	272	612	57	10	73
dme-mir-1009_3p	99	223	159	62	77	82	97	66	53	54	44	77	73	87	110	133	91	305	309	404	277	215	53	100
dme-mir-1009_5p	5	5	22	6	3	4	0	5	11	8	5	14	6	9	24	16	8	56.5	27	43	68	11	4	17
dme-mir-100_3p	0	0	1	0	0	2	0	4	20	16	13	15	6	3	13	9	0	2	0	1	4	0	0	0
dme-mir-100_5p	1	5	23	8	2	13	0	8	22	46	31	74	38	41	58	41	53	70	18	17	41	1	0	5
dme-mir-1010_3p	7537	29612	49386	5594	9554	33163	18061	12284	44906	30621	19327	46834	35128	17268	51144	32858	37711	51448	29203	27067	76035	12629	2877	16235
dme-mir-1010_5p	19	78	104	100	202	649	1026	809	1776	1537	755	2315	1234	683	2284	1320	980	1342	779	515	919	102	20	136
dme-mir-1011_3p	0	0	0	0	0	0	7	4	3	8	3	12	16	6	34	17	33	64	68	85	123	21	4	33
dme-mir-1011_5p	0	0	0	0	0	0	6	0	2	0	0	1	3	4	1	3	0	13	0	3	3	1	0	2
dme-mir-1012_3p	1363	5488	7442	1036	2094	3036	2067	1182	1974	1313	839	1627	1627	671	1287	947	800	1789	1315	1143	2014	661	109	334
dme-mir-1012_5p	112	216	432	137	146	251	195	195	377	198	139	381	282	175	652	565	377	590	672	418	812	186	41	169
dme-mir-1013_3p	102	277	472	149	283	528	901	684	1341	1365	815	1525	1182	409	1889	1143	1010	1284	1108	810	1423	273	47	320
dme-mir-1013_5p	5	1	2	3	8	6	4	7	8	13	0	14	5	2	6	2	10	12	2	1	13	1	3	1
dme-mir-1014_3p	0	7	12	0	11	5	16	8	19	31	18	24	18.5	20	22	23	32	37	44	45.5	66	143.5	66.5	85
dme-mir-1014_5p	3	2	2	3	6	1	36	10	5	7	6	4	7	4	8	5	12	4	8	6	16	13	10	11
dme-mir-1015_3p	0	0	1	2	6	18	22	16	40	23	19	69	25	15	114	18	18	83	8	19	51	6	6	50
dme-mir-1015_5p	0	3	0	2	2	6	8	15	8	4	2	17	11	5	7	5	0	9	4	7	20	8	0	4
dme-mir-1016_3p	4	19	25	7	17	36	40	62	106	120	87	172	144	95	180	149	160	249	137	157	399	51	13	86
dme-mir-1016_5p	2	3	18	10	9	16	10	4	30	8	6	18	8	7	17	6	12	9	3	4	12	2	1	10
dme-mir-1017_3p	14	20	8	9	31	16	101	34	119	183	74	191	172	106	216	414	447	682	3109	3109	4847	2385	654	1948
dme-mir-1017_5p	0	0	0	0	0	0	0	0	0	1	0	1	0	0	0	1	0	2	2	2	2	2	0	4
dme-mir-10_3p	3531	12954	18953	23287	62364	127172	121555	68596	135762	136140	79701	129871	121637	70582	171550	163307	166581	190012	242262	196286	383241	116867	26775	82383
dme-mir-10_5p	6163	20082	46814	65249	77326	356313	174419	148949	510198	384405	127227	419377	288318	168962	551147	276190	279668	397664	228468	261789	645398	115301	23675	238740
dme-mir-11_3p	41891	128359	239633	78164	111633	313443	278726	212654	640866	599783	236193	827047	475609	280315	855843	411194	396250	641618	346031	310286	626244	194280	28035	205497
dme-mir-11_5p	565	1358	3794	7682	9995	21739	13261	11029	27003	19574	7382	18508	11615	6381	15443	6905	6704	9537	4016	3123	7711	1532	253	2154
dme-mir-124_3p	160	2175	1436	404	2649	3831	13787	9093	25561	51389	19786	78374	66170	12722	75893	54634	59218	166237	46861	33851	123730	13062	1373	27990
dme-mir-124_5p	237	738	1986	1445	2547	9444	14057	10098	36509	19851	9769	25451	15566	5856	26630	12095	11260	16689	5646	3805	12141	783	216	1687
dme-mir-125_3p	0	0	0	0	0	2	6	4	7	14	12	25	25	9	21	16	12	17	9	0	6	1	0	0
dme-mir-125_5p	12	29	65	12	11	65	27	20	92	81	49	235	159	72	183	172	209	354	73	73	159	27	6	18
dme-mir-12_3p	14	77	90	88	306	467	906	1046	1662	1805	1026	3469	1997	952	4475	1729	1637	4921	872	754	1226	89	40	227
dme-mir-12_5p	1609	7051	10794	2575.5	6340	11627	19354	14381	36481	43784	19778	90334	64450	29594	175786	64382	55228	154144	55994	78250	180578	16506	4109	45132
dme-mir-133_3p	175	263	248	220	423	303	1155	373	818	797	375	531	358	666	4151	5388	7658	15741	45008	52838	136427	15838	7749	58130
dme-mir-133_5p	9	4	3	8	5	14	16	17	26	14	27	35	49	43	542	551	670	1993	2346	2668	3814	951	133	835
dme-mir-137_3p	6	46	38	25	61	57	137	60	84	66	51	101	94	93	527	833	876	2693	3444	5298	14197	2095	599	3829
dme-mir-137_5p	0	1	3	2	4	8	11	7	7	5	4	21	30	26	231	182	150	557	513	453	1277	114	22	202
dme-mir-13a_3p	713.25	3305.95	2981	2831	10375.2	12350	42400.2	27576	35316.8	41911.8	21571.3	68032.9	60276.2	29008	63701.2	57203	60650.8	123623	41078	52832.8	86707.4	11584.3	3818	10225.5
dme-mir-13a_5p	12	125	232	514	1062	1688	1187	986.5	1694	994	438	1472	718	498	1508	662	514	1045.5	278	243	544	36	10	103
dme-mir-13b-1_3p	58878.8	152419	156518	41410	59094.8	110776	117695	89583.5	138255	134717	84887.3	172334	129623	90465.8	139147	153632	163978	198141	132142	104130	220193	32198.3	10522	35490.5
dme-mir-13b-1_5p	79	170	249	703	1523	1593	1594	2128	2044	878	1380	1930	1099	819	2437	1055	1157	1771	628	742	809	117	23	126
dme-mir-13b-2_3p	58880.8	152417	156516	41411	59091.8	110774	117695	89584.5	138254	134718	84884.3	172334	129623	90465.8	139148	153632	163978	198139	132142	104130	220191	32198.3	10524	35492.5
dme-mir-13b-2_5p	410	595	1214	2073	2730	3624	3462	3534	5908	4113	2973	6950	3889	1949	5607	2830	2591	4486	1335	1198	1849	731	143	1138
dme-mir-14_3p	102326	698985	688702	106387	334168	246318	260666	180879	215269	277942	143288	248171	345887	253179	417312	443275	471486	1.0321e+06	1.03802e+06	1.0702e+06	1565081	774924	206503	464739
dme-mir-14_5p	412	997	1307.5	854	2579.5	4139.5	5529	6211	14492	15312	17575	38614	37046	30300	144288	131694	164746	142596	174222	97639.2	214084	7368	5436	26168.5
dme-mir-184_3p	72322	159204	340856	67983	92330	247694	179916	120825	372999	230488	168576	348779	227794	154965	454601	297554	306252	312279	361164	340112	590053	99702	49018	242699
dme-mir-184_5p	108	162	349	382	954	1999	3039	2136	4633	3178	2935	3517	2200	1793	4349	4472	5135	7561	3719	2246	4582	365.029	187	867
dme-mir-190_3p	56	176	315	114	169	665	388	459	985	763	520	1424	1513	1362	1686	1961	2183	3083	1255	1166	2623	257	113	377
dme-mir-190_5p	4786	12763	19701	5211	6742	10586	8471	9171	14388	12142	10080	27174	23436	20971	68491	43454	40310	84387.5	50336	51566	90795	28390	4726	22146
dme-mir-193_3p	10	32	29	18	15	23	55	38	44	56	20	62	62	16	42	18	34	76	10	10	18	2	0	2
dme-mir-193_5p	2	17	14	5	10	6	9	29	17	10	13	34	19	12	40	9	5	28	10	7	12	0	0	0
dme-mir-1_3p	5783	26554	33998	24453	85266	160406	305265	188605	376384	283217	253279	627372	489164	244650	973627	592020	612063	772432	574404	494659	1067413	245026	81068	332363
dme-mir-1_5p	113	167	151	959	1266	1015	1537.5	1987	974	1447	1344	4178	2160	1589	2704	1033	1240	3754	984	1017	1056	98	57	176
dme-mir-210_3p	4	20	8	3	18	9	14	20	13	17	5	19	24	15	231	159	121	428	320	419	735	221	44	418
dme-mir-210_5p	0	1	1	13	28	23	6	13	5	5	18	17	27	32	176	283	264	512	329	182	371	50	24	41
dme-mir-219_3p	2	5	5	4	7	7	15	14	18	16	18	41	29	20	125	146	135	382	610	374	919	324	37	333
dme-mir-219_5p	0	1	1	0	1	0	4	1	0	11	3	4	8	5	21	9	21	93	25	83	231	32	15	102
dme-mir-2279-as_3p	0	0	1	0	0.5	0	0	0	0	0	0	0	0	0	0	0	0	0	0	1	0	0	0	0
dme-mir-2279-as_5p	0	0	1	0	3	0	0	0	0	0	1	0	0	0	1	0	8	0	0	0	0	0	0	0
dme-mir-2279_3p	15	91	65	20	29	36	31	26	41	48	24	81	50	51	55	47	65	115	58	55	98	18	6	9
dme-mir-2279_5p	56	144.334	152.583	40	80.9998	79.9999	84.0001	69.6666	75	83	69.3333	108	83	97.5833	130.167	129.25	182.666	158.167	162.667	171.583	191.5	38.6666	10.3333	29.4166
dme-mir-2280_5p	0	0	0	0	0	0	0	0	0	0	0	0	0	0	0	0	8	0	0	0	0	0	0	0
dme-mir-2282_3p	0	0	0	0	0	1	0	1	1	2	2	5	6	6	6	4	14	6	5	4	7	0	0	4
dme-mir-2282_5p	0	0	0	1	0	0	0	0	0	0	0	0	0	0	1	0	0	2	0	0	0	0	0	0
dme-mir-2283_3p	1	2	9	5	6	18	14	12	22	14	20	34	23	12	42	17	10	36	14	21	24	1	0	4
dme-mir-2283_5p	0	3	13	4	7	9	0	8	15	13	11	28	17	8	26	26	25	33	19	21	34	1	1	1
dme-mir-2489_3p	12	28	36	13	53	73	219	278	322	267	164	606	344	228	645	256	433	713	204	361	527	58	14	41
dme-mir-2489_5p	4	2	1	2	0	3	0	7	1	1	1	4	1	3	1	2	0	5	0	1	0	0	0	2
dme-mir-2490_3p	0	0	1	0	0	1	0	1	0	2	0	3	3	0	0	1	0	0	0	1	0	0	0	0
dme-mir-2490_5p	0.6666	1	0.3333	0	0.25	0.5	0	0.5833	0.6667	0	0.75	0.75	0.5	0.5	0.25	0	0.25	0.5	0.25	0	0.25	0	0	0.25
dme-mir-2491_3p	0	0	0	1	3	7	0	11	7	12	8	5	3	6	4	7	12	13	4	5	6	0	0	0
dme-mir-2491_5p	0	1	1	12	3	12	6	11	10	8	3	14	8	3	22	5	12	10	8	7	6	2	0	1
dme-mir-2492_3p	0	1	3	1	6	15	20	11	21	9	2	12	5	7	6	5	2	9	5	4	5	0	0	1
dme-mir-2492_5p	6	0	2	0	2	4	0	1	4	9	2	3	2	4	7	5	0	6	1	0	4	0	0	0
dme-mir-2493_3p	0	0	0	0	0	1	0	0	0	0	0	0	0	0	0	0	0	0	0	0	0	0	0	0
dme-mir-2494_3p	0	0	6	0	0	1	0	0	2	0	0	1	1	0	0	2	2	6	9	7	14	7	1	5
dme-mir-2494_5p	0	0	0	0	0	2	0	0	0	0	0	0	0	0	0	1	6	2	0	1	2	0	0	1
dme-mir-2495_5p	0	0	0	1	0	0	0	0	1	0	0	2	0	0	1	0	1	2	0	0	2	0	0	0
dme-mir-2496_3p	0	0	0	0	1	1	8	1	11	4	5	5	2	4	12	8	9	8	1	1	7	1	0	3
dme-mir-2496_5p	0	0	0	0	1	5	0	1	3	9	3	6	3	1	10	3	18	12	9	7	7	1	0	3
dme-mir-2497_3p	1	20	27	8	50	63	161	144	170	230	64	426	203	79	346	84	151	519	37	60	157	10	2	12
dme-mir-2497_5p	1	0	1	0	1	4	9	17	9	11	2	14	6	3	10	3	18	25	0	1	5	0	0	2
dme-mir-2498_3p	4	4	8	17	12	12	5	10	15	9	3	15	14	12	13	14	20	17	10	15	15	4	2	8
dme-mir-2498_5p	0	0	0	0	6	4	5	1	5	3	5	5	3	2	5	1	2	5	0	4	3	1	0	0
dme-mir-2499_3p	0	0	0	0	0	0	0	0	0	0	0	0	0	0	0	0	0	0	0	1	0	0	0	0
dme-mir-2499_5p	0	0	0	0	0	0	0	0	0	0	0	0	0	0	0	0	0	1	0	0	0	0	0	0
dme-mir-2500_3p	0	6	14	20	51	109	69	63	90	51	38	68	49	23	65	28	32	41	30	11	27	7	2	17
dme-mir-2500_5p	40	27	64	44	61	110	126	80	135	72	48	123	48	16	93	75	59	91	61	64	95	21	10	35
dme-mir-2501_3p	0	2	4	0	6	9	8	11	15	26	2	7	9	8	4	7	15	6	2	6	12	5	0	1
dme-mir-2501_5p	5	2	16	2	14	50	61	57	107	22	14	28	6	3	17	14	22	7	3	4	6	0	2	7
dme-mir-252_3p	0	3	3	6	8	24	42	64	182	126	205	325	248	155	388	389	509	787	342	201	417	47	19	124
dme-mir-252_5p	164	543	361	227	1074	1234	3140	2495	8073	11272	9894	23810	20747	10062	50720	40935	38394	70727	50609	43917	70009	13182	5169	21310
dme-mir-2535b_3p	319	691	1239	295	458	1153	1072	652	1576	1041	668	1608	1137	352	1252	1040	1121	1809	828	865	1959	496	121	562
dme-mir-2535b_5p	3	3	15	18	34	94	29	17	62	20	18	33	32	8	52	39	48	22	16	9	34	10	1	18
dme-mir-263a_3p	76	412	599	665	1252	1983	4598	3803	9806	10967	4841	14496	9227	4542	18773	10003	8365	14954	5364	4968	14405	1392	242	2556
dme-mir-263a_5p	1594	5092	9111	4321	11537	43761	43883	31658	176363	118583	93877	258165	165786	71281	489343	260639	298482	333488	261277	259348	613316	60848	25231	228126
dme-mir-263b_3p	7	9	22	14	24	49	153	197	638	696	839	1446	620	711	1265	809	603	1493	400	254	455	44	13	117
dme-mir-263b_5p	17	29	31	23	36	180	88	154	726	449	977	2031	810	1738	4416	3216	3479	6389.5	1625	1310	5053	184	172	1422
dme-mir-274_3p	0	0	0	0	0	0	0	0	0	0	0	0	0	0	1	0	3	4	1	1	0	0	0	0
dme-mir-274_5p	0	30	1	0	0	4	0	2	3	0	1	2	0	0	3	6	12	11	34	46	52	8	1	13
dme-mir-275_3p	74449	139200	355418	108802	100223	231746	98257	73752	201429	105066	68675	149914	71057	56873	91422	56130	43242	83309	20595	10791	35432	3046	1765	11699
dme-mir-275_5p	208	166	668	273	283	509	263	259	496	264	220	586	266	226	649	341	296	412	366	219	1158	415	296	3038
dme-mir-276a_3p	1511	9056	5456	3102	11673	14383	29694	29863	92712	204350	112675	424080	305307	180956	819564	523410	486980	862255	635619	612544	1054612	219455	41945	277911
dme-mir-276a_5p	5	62	26	22.5	93.5	70.5	308	297	534.5	1315	775.5	2157.5	2281	1016.5	2375	2941.5	2862.5	8398	2558	1943	3770.5	339.5	102	306
dme-mir-276b_3p	55	179	131	113	295	474	462	500	853	1312	860	4287	4591	3374	21585	16269	17187	28142	16427	16507	30022	3939	935	5699
dme-mir-276b_5p	5	62	26	22.5	93.5	70.5	308	297	534.5	1315	775.5	2157.5	2281	1016.5	2375	2941.5	2862.5	8398	2558	1943	3770.5	339.5	102	306
dme-mir-277_3p	283	751	326	220	694	467	1200	947	1138	666	1330	1596	2025	2476	13253	30735	35578	45513	131825	100661	173353	42682	10267	40361
dme-mir-277_5p	0	27	18	9	42	38	54	68	62	55	108	221	325	239	1888	2382	2469	4301	3244	2665	7395	593	179	1214
dme-mir-278_3p	26	25	13	18	35	14	13	31	34	51	34	120	135	129	1425	642	783	2434	1613	3651	3120	1256	146	1671
dme-mir-278_5p	0	3	7	5	19	31	39	32	82	52	58	223	289	244	1878	1447	1525	1850	1052	731	2017	265	72	814
dme-mir-279_3p	38092	127524	139732	35191	49461	71627	57642	48706	77637	70868	39106	102144	74704	38952	134657	74914	85230	137763	78535	82651	130740	37032	8957	42377
dme-mir-279_5p	124	132	230	289	446	969	1235	1265	2951	1566	2496	3028	2765	1737	2586	2748	3638	4533	1732	632	1317	110	66	210
dme-mir-281-1_3p	600	1441	2692.5	764.5	725	1207	781	815	1315.5	913.5	587	1883.5	1350.5	1037	4587.5	2035.5	2079	6910.5	4060	6769.5	8118.5	4894.5	747.5	4739
dme-mir-281-1_5p	171	550	1059	219	330	856	511	388	985	1075	382	1570	1119	696	4076	2430	2844	4033	4244	4244	9973	1105	394	2631
dme-mir-281-2_3p	606	1444	2727.5	766.5	728	1217	784	817	1329.5	924.5	589	1898.5	1361.5	1037	4592.5	2039.5	2093	6918.5	4065	6776.5	8138.5	4902.5	748.5	4754
dme-mir-281-2_5p	2448	4315	13206	2311	2695	7509	3942	2618	7121	4349	2944	8235	5931	3573	18495	15382	16231	21469	34058	26878	59083	8436	4651	29624
dme-mir-282_3p	929	2747	2214	638	1176	1102	1279	773	695	950	265	1281	894	252	659	495	441	2090	353	310	820	41	24	74
dme-mir-282_5p	9970	60112	83006	9340	22270	36992	19089	22279	25116	18804	5427	20761	9847	2400	8609	3813	4156	16215	2893	4441	12427	543	171	1341
dme-mir-283_3p	33	55	148	75	161	690.5	536	493	1767	1479	664	1874	1178	501	1254	941	901	1190	420	257	831	103	28	200
dme-mir-283_5p	3441	7271	11096	4042	6374	10193	20390	17213	29153	42719	31018	79723	56375	26136	138403	64524	64938	140956	62887	95536	94296	21361	4294	20365
dme-mir-284_3p	12	45	24	36	40	90	147	67	87	135	42	61	76	41	88	219	222	749	1319	1161	4815	3081	648	4245
dme-mir-284_5p	26	18	21	62	99	173	123	60	85	34	44	31	38	53	265	350	482	678	2733	3313	7214	3042	1088	5693
dme-mir-285_3p	0	5	0	0	1	1	9	4	6	5	3	12	12	4	22	15	51	68	21	31	45	5	3	10
dme-mir-285_5p	0	0	0	0	0	0	5	2	4	2	1	9	7	2	36	22	9	26	6	3	11	2	1	10
dme-mir-286_3p	72414	98813	394150	870252	1226631	2648236	1398539	1145390	2736593	1283646	818571	1543700	729399	435416	1159693	545801	511080	636692	331777	259115	441955	31556	13676	100036
dme-mir-286_5p	4165	14255	47868.7	64017	55765.7	85753.3	4869	2811	7428	3248	1969	3623.67	1838.33	662	2220	697	715	962	453	354	819	80	24	239
dme-mir-288_5p	0	0	1	0	0	0	0	0	0	0	0	0	0	0	0	0	0	0	0	0	0	0	0	0
dme-mir-2a-1_3p	27039.5	51687.1	69201.7	29083.2	37777	80234.1	108840	87073.2	156132	165618	97229.6	225978	185059	95580.4	206537	183591	200867	343211	148693	145215	267888	43302	11821.8	42315
dme-mir-2a-1_5p	221	557.5	961.333	2341.5	3536.17	5023.83	5700.33	5512.5	9209.83	4973.67	3630	8140.17	4034.17	2602.33	7491.67	2774.5	2547.83	4706.83	876.333	664.5	1327.5	265	67.3333	466.833
dme-mir-2a-2_3p	33151.5	64169.1	78726.7	34314.2	45286	88502.1	125201	105186	170243	183126	110428	256206	211569	109483	233958	205399	222583	401569	163370	160440	284055	45874	12518.8	44274
dme-mir-2a-2_5p	1124	1367	2956	3398	6410	4850	13136	13333	12080	12558	9746	24109	13773	10399	14696.2	9575	8648	15432	4406	4498	5713	1348	310	1516
dme-mir-2b-1_3p	18105.2	50498.8	65151	18138.7	34867.7	62773.6	95229.3	52517.5	115435	122206	74190.1	160084	141210	68005.4	139600	123902	119599	189349	83492.8	74725.1	127070	22506.5	6739.47	25875
dme-mir-2b-1_5p	9	68	125	300	681	737	776	441	1417	1394	854	2593	1611	833	2976	1273	1088	1830	418	291	638	83	20	135
dme-mir-2b-2_3p	17192.2	48064.8	62538	17453.7	33326.7	59828.6	89605.3	48929.5	106385	109396	65551.1	140057	125293	60798.4	118485	107577	104175	167516	72372.8	65254.1	113296	20108.5	6040.47	23409
dme-mir-2b-2_5p	2113	4411.5	6645	6699.5	10460.5	16827.5	17967	15615.5	25151.5	15303	12058	18126.5	12450.5	7677	18794	11079.5	9403.5	14444.5	5194	3532.7	7527.5	1169	286	1856.5
dme-mir-2c_3p	130.533	380.133	486.666	449.2	1119.53	1653.6	4395.13	3932.67	4896.6	7068.13	3109.6	8178.93	6325	3174.4	7725.57	5611.47	5267.93	13595.7	5556.8	5604.9	8693.1	1572	365.3	1680.73
dme-mir-2c_5p	48	136	352	330	902	2269	2442	1886	4146	1940	2056	3276	1890	1187	3481	2690	2710	2932	2780	2428	4115	774	235	768
dme-mir-303_3p	0	3	4	2	6	5	0	7	6	1	3	8	8	2	13	5	9	15	6	10	17	2	2	0
dme-mir-303_5p	0	2	2	3	4	13	27	27	21	22	5	22	25	12	58	20	32	88	2	37	79	7	1	19
dme-mir-304_3p	26	148	109	67	323	449	1406	1419	2202	3969	1611	4462	3331	1574	5198	3856	4433	7521	2355	1593	2995	212	62	307
dme-mir-304_5p	137	620	422	114	390	300	617	622	714	1089	723	2295	2565	1593	3680	3740.5	5522	10067.5	5585	7812	11437	1897	832	1825
dme-mir-305_3p	7309	13513	31095	6226	6009	18958	7020	4830	13961	6552	3136	8847	4465	2137	7100	3264	3551	4184	2881	1992	7522	2250	982	10932
dme-mir-305_5p	60476	142469	205018	56686	83986	89013	72353	54224	65003	61440	16181	107122	47336	17741	80852	20653	18410	95488	9674	17665	57928	4157	1730	18429
dme-mir-306_3p	151	247	375	1171	2744	1693	2660	2688	2526	1924	835	2115	1251	510	3008	1034	849	2800	894	933	926	314	53	362
dme-mir-306_5p	8207	22246	35390.5	12251	17373	13432	9755	12627	17524	13486	6540	36975.5	15982	10150	55861	7105	7019	34839	3655	6194	8493	1101	320	2467
dme-mir-307a_3p	20	22	3	14	15	14	51	57	42	83	102	353	414	338	934	912	1248	2555	2072	2793	2442	1341	327	853
dme-mir-307a_5p	0	0	0	4	4	5	2	10	6	15	14	79	107	69	166	128	119	660	139	242.333	452.333	52	13	80
dme-mir-307b_3p	0	0	1	1	0	2	0	0	3	2	3	1	2	3	1	5	1	2	3	3	3	0	0	0
dme-mir-307b_5p	0	2	0	1	0	0	0	0	0	1	0	1	0	0	0	0	0	1	0	0	1	0	0	0
dme-mir-308_3p	9	784	1108	11	596	557	112	160	502	160	95	1330	282	72	642	57	135	2622	46	88	1230	196	44	767
dme-mir-308_5p	172	237	310	200	298	170	270	468	331	334	171	580	491	348	1111	343	412	1172	191	424	378	106	32	154
dme-mir-309_3p	2899	3347	10124	48032	41649	84663	24185	27595	35987	7252	4499	7225	2048	1299	1616	1286	785	2104	207	121	472	26	20	156
dme-mir-309_5p	669	3713	3250	9086	12852	7640	427	404	283	342	93	367	238	111	306	135	107	250	61	90	155	16	1	36
dme-mir-310_3p	57036	130271	321737	67589	105833	160606	97495	67148	104139	58029	30131	45558	24040	11772	16866.5	10878	8472	15317	8398	4727	17520	1623	472	2092
dme-mir-310_5p	100	93	273	167	114	142	21	57	89	20	46	50	21	17	28	28	25	19	16	11	21	0	2	8
dme-mir-311_3p	91277.8	102057	356909	135617	91621	275148	67457	74402	166171	42125	41176	74027	15080	12966	28745	15667	10657	18749	10725	5593	20948	1130	463	4378
dme-mir-311_5p	232	980	68	218	398	41	198	267	27	124	115	28	96	97	23	65	90	14	36	56	11	12	8	5
dme-mir-312_3p	121344	140708	529640	157939	119846	412581	104216	99094.5	307038	96815	55922	143652	46393.5	32918.1	78771.5	33396.5	28311	41202	13668.5	10337.5	35850	2216	599	7609
dme-mir-312_5p	4809	4880	21231	5863	6000	9906	5898	4389	8333	4489	2635	8189	3584	2333	6130	2601	2479	5248	1383	1664	3502	227	109	728
dme-mir-313_3p	13830	36632	49886.5	10276.1	13073	27647	11534	10589	16264	7274	4450	7090	3387	2003	3235	2214	2351	2900	1781	1560	3660	628	106	532
dme-mir-313_5p	9925.17	14768.5	29479.8	8657.83	11773	19214	9889	9422.5	14438	8380	4769.5	7407.83	2987	2601.5	3214	2035	1892	2616	1096	900	1659	143	57	350.5
dme-mir-314_3p	8	79	30	30	119	39	178	62	67	87	38	120	99	80	1275	748	887	4817	2538	6119	20043	1661	642	7154
dme-mir-314_5p	0	2	7	3	11	9	3	21	36	10	41	43	34	44	602	629	639	963	2339	2200	3938	791	187	1534
dme-mir-315_3p	3	141	78	36	198	240	421	482	2163	5047	2156	7199	3967	2637	6345	1811	2552	6030.5	789	1592	2858	132	66	435
dme-mir-315_5p	286	2083	1200	548	2448	5224	4767	7075	25811	53223	34353	113150	83029	69811	223973	107356	90052.7	152608	76078.3	76637.7	193731	15984	4024	25955.3
dme-mir-316_3p	29	110	38	18	132	210	572	410	2038	3233	2551	3734.5	4644	2486	5705	8401	9980	9020	2338	757	2373	217	178	419
dme-mir-316_5p	74	299	158	83	344	291	505	787	1117	3904	3120	8324	8820	7456	23696	21220	19920	55546.5	26008.5	35656.5	35113.5	14232	2845	8982
dme-mir-317_3p	101	289	39	55	88	58	247	94	114	327	228	528	554	280	660	861	665	1379	4210	4474	7264	4785.33	1039.33	3571
dme-mir-317_5p	0	5	5	4	5	8	32	5	43	170	71	175	110	43	94	88	81	149	860	604	1320	297	78	378
dme-mir-318_3p	12	45	48	14	17	18	9	12	16	13	4	16	18	11	18	19	11	45	22	38	55	8	3	20
dme-mir-318_5p	0	1	0	0	0	0	0	0	0	0	0	0	0	0	0	0	0	0	0	0	1	0	0	0
dme-mir-31a_3p	13	63	36	25	95	94	298	256	843	2326	1527	3787	2312	1601	3540	1866	1704	4502	1975	1473	2571	347	101	474
dme-mir-31a_5p	604	2876	2476	1032	2827	7134	6944	5053	28511	49378	33327	117131	93016	49005	213006	126175	138382	161211	139530	96736	332770	45628	10446	104314
dme-mir-31b_3p	2	3	0	1	1	0	8	0	0	0	0	11	5	2	23	15	8	34	11	13	22	4	2	6
dme-mir-31b_5p	1535	2671	6056	1507	1494	3772	1933	1600	4229	2008	1389	3877	2230	1332	8309	5253	5222	8698	9940	9349	17972	5782	1129	8394
dme-mir-33_3p	516	490	693	398	316	510	359	502	506	514	342	1134	888	608	1834	1304	1487	2680	1159	1178	2231	396	149	721
dme-mir-33_5p	8574	16138	26092	8492	8042	9637	6132	6131	7990	4761	1967	9729	4234	3205	18903	9571	8782	19749	12473	14212	28144	7423	1577	15282
dme-mir-34_3p	15	23	13	18	33	35	130	64	204	336	373	831	837	477	874	901	1153	1273	6078	5124	8342	1833	760	2566
dme-mir-34_5p	45	139	65	29	92	50	202	61	179	246	309	919	552	232	1365	1176	899	2394	4675	4337	7825	2087	1054	5829
dme-mir-3641_3p	0	12	4	6	4	8	16	17	14	14	7	13	12	6	17	6	21	15	15	20	40	9	1	13
dme-mir-3641_5p	0	0	1	0	0	2	0	1	2	1	0	1	0	0	3	0	0	0	2	0	0	0	0	0
dme-mir-3642_3p	0	0	1	1	2	2	0	0	0	1	0	5	4	2	4	2	0	7	4	2	4	1	0	1
dme-mir-3642_5p	0	2	1	0	2	4	0	0	4	0	1	0	1	0	3	1	0	1	0	0	1	1	1	2
dme-mir-3643_3p	1	0	1	1	10	9	1	7	2	13	2	6	10	5	3	5	0	6	0	4	2	1	0	1
dme-mir-3643_5p	0	0	0	1	0	2	3	1	5	0	2	1	5	5	3	1	2	1	1	0	0	0	0	2
dme-mir-3644_3p	0	0	2	0	1	2	7	2	2	7	0	4	4	0	2	6	2	4	4	6	3	3	0	0
dme-mir-3644_5p	0	0	1	0	1	2	6	0	1	0	0	7	1	0	1	0	0	0	0	0	1	0	0	0
dme-mir-3645_3p	0	0	0	0	0	0	0	0	0	1	1	1	0	2	1	6	5	2	1	2	2	1	0	3
dme-mir-3645_5p	0	0	3	0	1	1	0	1	2	0	0	1	0	0	1	2	0	0	1	1	2	0	2	2
dme-mir-375_3p	60	134	108	92	179	278	199	526	899	533	1589	6293	2385	3997	17163	10567	11642	21306	20186	21828	35014	17063	2530	16186
dme-mir-375_5p	17	86	72	30	103	238	177	217	1262	2994	1796	6150	5070	2815	15619	7714	7708	10207	4456	2958	9456	743	175	2161
dme-mir-3_3p	9518	9370	28949	148553	143951	153928	79186	117685	93753	26084	16439	36437	14521	8202	21556	5634	4564	10946.5	1017	1171	1840	134	78	526
dme-mir-3_5p	163	323	493	2307	1436	769	18	17	18	12	4	31	18	7	14	15	6	19	2	7	10	0	0	2
dme-mir-4909_5p	0	0	0	0	0	0	0	0	0	0	0	1	0	0	0	1	0	0	0	0	0	0	0	0
dme-mir-4910_3p	0	0	0	1	5	3	0	0	1	3	1	6	2	1	3	1	0	2	0	1	1	0	0	0
dme-mir-4910_5p	1	0	6	8	15	9	9	7	7	5	0	11	2	4	10	8	4	7	1	4	8	0	1	0
dme-mir-4911_3p	0	5	3	4	5	2	24	3	6	9	9	6	4	4	2	8	5	4	12	2	4	0	0	0
dme-mir-4911_5p	0	8	9	2	16	8	5	8	5	10	2	6	0	2	6	5	4	2	1	1	3	0	0	2
dme-mir-4912_3p	0	10	1	5	15	28	11	6	9	11	2	5	1	1	4	1	0	6	6	0	2	1	2	1
dme-mir-4912_5p	0	2	3	7	6	11	0	5	9	3	1	4	4	3	8	2	0	2	5	3	9	1	0	0
dme-mir-4913_3p	0	16	8	1	3	7	11	5	4	7	1	7	2	4	14	2	0	24	14	6	19	4	0	3
dme-mir-4913_5p	8	0	12	2	4	1	0	2	2	1	4	4	4	3	4	5	6	4	2	1	5	1	0	2
dme-mir-4914_3p	0	0	1	0	1	0	0	0	0	0	0	1	0	0	1	0	0	3	0	2	2	0	0	1
dme-mir-4914_5p	0	0	4	0	0	2	0	0	2	0	0	1	0	0	1	0	0	0	0	0	1	0	1	0
dme-mir-4915_3p	0	7	1	2	11	7	19	20	19	21	14	17	19	2	15	17	11	26	14	9	17	11	0	3
dme-mir-4915_5p	0	2	1	1	1	8	13	18	26	5	10	15	8	13	13	31	17	25	10	7	8	7	2	0
dme-mir-4916_5p	0	1	0	0	2	0	2	1	2	3	0	1	1	0	0	2	2	0	1	0	0	0	0	0
dme-mir-4917_3p	7	47	101	17	18	49	17	15	45	24	9	28	19	14	24	14	7	14	4	3	13	3	0	1
dme-mir-4917_5p	13	10.5	21	6	7	11	0	9	17	2	4	13	3	7	9	7	0	0	3	1	2	0	0	0
dme-mir-4918_3p	3	8	6	13	40	33	77	69	52	37	38	26	23	36	18	33	47	29	29	17	18	0	0	0
dme-mir-4918_5p	0	1	0	1	0	0	0	3	0	0	0	0	1	0	0	0	0	0	0	0	0	0	0	0
dme-mir-4919_3p	7	2	1	3	8	10	9	11	12	29	22	75	71	46	294	149	121	249	247	268	757	268	44	459
dme-mir-4919_5p	0	0	1	1	0	3	0	1	3	6	2	15	23	16	31	16	13	18	41	39	86	8	0	13
dme-mir-4940_3p	0	0	1	0	2	0	0	0	1	2	1	1	0	0	2	6	9	12	11	27	44	5	5	21
dme-mir-4940_5p	0	0	0	0	2	1	0	0	0	0	1	0	1	0	2	3	7	5	8	13	25	1	1	11
dme-mir-4941_3p	0	4	3	0	2	3	0	0	3	0	1	2	1	0	0	0	0	1	0	0	0	0	0	0
dme-mir-4941_5p	0	2	6	9	21	22	49	14	40	43	12	48	24	6	21	14	13	22	6	7	18	1	0	2
dme-mir-4942_3p	0	4	8	3	7	2	7	7	10	13	5	20	4	7	24	5	22	29	3	4	11	3	0	3
dme-mir-4942_5p	0	0	0	0	0	0	0	0	3	0	0	0	0	0	0	0	0	1	0	0	0	0	0	0
dme-mir-4943_3p	1	2	1	1	0	0	0	3	1	2	0	1	3	2	6	6	14	3	1	7	4	10	2	3
dme-mir-4943_5p	0	0	0	0	0	0	0	0	0	0	0	0	0	0	1	2	0	0	0	0	1	1	0	0
dme-mir-4944_5p	0	0	0	0	0	0	0	0	0	0	0	2	0	0	0	0	0	0	0	1	0	0	0	0
dme-mir-4945_5p	0	0	0	0	0	0	0	0	0	0	0	0	0	0	0	0	0	0	0	0	0	0	0	0
dme-mir-4946_3p	0	0	0	0	1	1	0	0	2	2	0	4	4	1	2	4	0	2	0	1	1	0	0	0
dme-mir-4946_5p	0	0	1	1	5	2	10	3	5	10	3	9	10	6	14	13	0	14	7	7	22	4	0	2
dme-mir-4947_3p	0	0	1	1	1	0	0	0	1	0	0	0	0	0	1	1	0	0	2	0	4	0	0	0
dme-mir-4947_5p	0	0	0	0	1	0	1	0	0	0	0	0	0	0	1	0	0	1	3	2	3	0	0	0
dme-mir-4948_3p	0	4	5	6	17	46	10	27	53	28	17	35	18	16	18	7	30	16	8	10	12	0	0	0
dme-mir-4948_5p	0	0	0	2	5	13	0	5	12	3	3	7	0	0	6	4	4	1	3	3	1	0	0	0
dme-mir-4949_3p	0	2	16	5	1	3	10	2	11	9.5	3	27	8	7	18	2	15	25	16	17	21	6.5	1	9.5
dme-mir-4949_5p	4	6	14	6	7	21	7	15	22.5	16.5	15	33.5	12.5	13	23	18	52	61	43.5	33.5	53.5	13	8	35.0167
dme-mir-4950_3p	8	42	97	16	14	65	27	18	51	10	7	27	9	2	19	6	10	17	3	9	36	5	1	9
dme-mir-4950_5p	0	0	7	1	0	2	0	0	3	0	1	0	0	1	0	1	0	0	2	0	0	0	0	0
dme-mir-4951_3p	12	4	8	6	5	13	51	23	45	48	58	41	40	34	33	37	55	45	44.5	43	62	26	20	22
dme-mir-4951_5p	6	7	23	22	22	44	50	65	125	136	67	163	123	63	208	136	81	148	95	92	189	60	11	96
dme-mir-4952_3p	0	0	0	0	0	0	0	0	0	0	0	0	0	3	1	4	3	0	4	7	13	0	0	0
dme-mir-4952_5p	0	0	0	0	0	0	0	0	1	0	0	0	0	0	0	0	5	2	1	3	1	0	0	2
dme-mir-4953_3p	0	2	4	0	1	1	0	0	2	0	0	1	0	0	0	1	5	6.2	0	0	5	0	0	1
dme-mir-4953_5p	0	0	1	0	1	0	0	0	0	0	0	0	0	0	0	0	0	0	0	2	0	0	0	0
dme-mir-4954_3p	0	0	0	0	0	0	0	0	0	0	0	0	0	0	0	0	0	0	0	0	0	0	0	0
dme-mir-4954_5p	0	2	2	1	0	2	0	0	0	2	0	1	0	1	0	0	0	0	0	1	1	1	0	2
dme-mir-4955_3p	0	0	0	0	0	0	0	0	0	0	0	0	0	0	0	0	0	4	0	3	2	1	1	0
dme-mir-4955_5p	0	0	0	0	0	0	0	1	0	0	0	0	0	0	1	1	3	2	2	3	3	3	0	0
dme-mir-4956_3p	0	0	6	10	8	14	7	5	12	7	6	7	4	0	8	4	0	5	5	2	7	0	0	1
dme-mir-4956_5p	0	1	1	3	5	15	18	17	22	23	3	27	10	4	17	6	9	24	11	11	15	3	4	5
dme-mir-4957_3p	3	10	12	8	29	47	44	39	54	48	27	50	33	5	42	39	29	70	20	20	32	2	3	8
dme-mir-4957_5p	3	0	1	2	2	3	0	2	7	3	0	7	1	0	8	1	3	4	2	1	9	1	0	1
dme-mir-4958_5p	0	0	0	0	0	0	0	0	0	0	0	0	0	0	0	1	0	0	0	0	0	0	0	0
dme-mir-4959_3p	0	0	0	0	0	0	0	0	0	0	0	0	0	0	0	0	0	0	0	0	0	0	0	0
dme-mir-4959_5p	0	0	0	0	0	0	0	0	0	1	0	2	0	0	1	0	0	0	0	0	0	0	0	0
dme-mir-4960_3p	0	0	2	1	5	2	1	3	9	1	1	3	6	0	10	4	8	23	21	15	27	3	0	10
dme-mir-4960_5p	0	0	0	1	0	0	2	0	0	0	0	0	1	0	1	4	4	1	1	1	1	0	0	0
dme-mir-4961_3p	2	11	10	1	3	6	5	7	20	14	7	21	17	5	21	12	22	24	12	17	16	7	0	3
dme-mir-4961_5p	8	25	18	7	5	13	0	15	22.3333	30	6	20.3333	24	19	21	14	9	25.5	15.2	14.5	25	4	0	7
dme-mir-4962_3p	0	1	1	1	0	2	0	1	2	3	3	4	2	3	4	2	0	4	4	1	5	1	0	2
dme-mir-4962_5p	0	0	0	0	0	0	0	1	0	3	0	1	0	0	1	0	0	0	0	0	0	0	0	1
dme-mir-4963_3p	0	1	2	0	1	0	0	0	0	0	1	0	0	0	1	0	0	1	0	0	0	0	0	0
dme-mir-4964_3p	0	0	0	0	0	0	1	0	0	0	0	0	5	1	6	2	0	4	1	1	4	2	0	4
dme-mir-4964_5p	0	0	0	0	0	0	0	0	0	0	0	0	0	0	0	0	0	0	0	1	0	0	0	0
dme-mir-4965_3p	0	0	2	3	1	5	0	1	3	6	2	3	6	0	2	0	0	4	4	0	3	0	0	0
dme-mir-4965_5p	0	1	1	1	0	0	0	2	2	2	0	4	1	0	3	2	3	2	4	2	2	0	0	1
dme-mir-4966_3p	0	0.5	1	1	1	0	0	0.5	0	0	0	2	0.5	0	2	0.5	0	3	2.5	2.5	3.5	1	0.5	1
dme-mir-4966_5p	0	0.5	1	1	0	0	0	1.5	0	2	0	2	2.5	1	1	2	0	1.5	2	3	2.5	0	0.5	1.5
dme-mir-4967_3p	0	0	0	0	0	0	0	1	0	1	0	0	1	0	0	1	0	2	1	1	3	0	0	0
dme-mir-4968_3p	0	0.1361	0.0345	0.0055	0	0.307	0.0556	0.2124	0.1183	0.0626	0.0667	0.6856	0.5	0.3934	0.6647	0.3934	0.1667	1.1048	0.1712	0.0601	1.1111	0.0581	1.1111	0.1317
dme-mir-4968_5p	0	1	2	2	1	3	3	6	7	8	3	5	13	3	20	6	4	31	2	7	10	2	0	5
dme-mir-4969_3p	0	0	9	13	20	58	19	32	59	61	13	41	30	33	65	43	53	88	108	132	113	16	2	7
dme-mir-4969_5p	12	13	44	19	50	128	142	80	248	109	71	198	129	60	296	255	250	244	380	434	639	154	34	116
dme-mir-4970_3p	0	1	1	0	2	2	0	3	0	2	0	0	0	0	2	0	0	0	0	0	0	0	0	0
dme-mir-4970_5p	0	1	3	4	10	6	7	6	14	7	6	11	1	0	4	1	0	2	1	1	0	1	0	0
dme-mir-4971_3p	0	0	0	4	9	11	11	7	12	5	8	8	2	3	3	4	2	5	1	3	3	0	0	0
dme-mir-4971_5p	0	1	2	4	15	15	5	10	20	17	3	19	11	1	14	11	4	9	2	4	10	1	0	5
dme-mir-4972_3p	0	1	0	0	0	0	0	0	0	0	0	1	0	0	0	0	0	1	0	2	2	0	0	1
dme-mir-4972_5p	0	0	1	0	0	0	0	0	0	0	0	0	0	0	0	1	0	0	0	1	0	0	0	0
dme-mir-4973_3p	0	0	0	0	0	1	0	1	0	0	0	0	1	0	0	2	3	2	9	5	15	9	3	6
dme-mir-4973_5p	0	0	0	0	0	0	0	0	0	0	0	1	0	0	3	4	5	3	5	6	9	5	0	6
dme-mir-4974_3p	1	22	7	5	11	11	15	5	8	11	3	7	17	13	17	17	25	28	12	16	18	4	0	0
dme-mir-4974_5p	0	0	5	4	4	1	7	0	2	4	2	2	3	4	1	0	6	1	0	2	3	0	0	0
dme-mir-4975_3p	0	0	0	0	0	0	0	0	0	0	0	0	0	0	0	0	0	0	0	0	0	0	0	1
dme-mir-4975_5p	0	0	0	0	0	0	0	0	0	0	0	0	1	0	1	0	9	0	0	0	0	1	0	1
dme-mir-4976_5p	0	1	4	0	0	1	0	0	2	0	0	1	4	0	0	2	0	7	2	2	1	0	0	0
dme-mir-4977_3p	3	0	0	0	0	0	1	0	2	0	2	5	2	2	6	7	11	10	6	16	10	4	0	3
dme-mir-4977_5p	0	0	1	0	0	0	0	1	0	5	0	1	1	2	0	1	0	2	0	0	0	1	0	1
dme-mir-4978_5p	0	0	0	0	0	0	0	0	0	0	0	0	0	0	0	0	0	0	0	0	0	0	0	0
dme-mir-4979_3p	0	0	2	0	0	0	0	0	0	0	0	0	0	0	0	0	0	0	0	0	1	0	0	0
dme-mir-4979_5p	0	0	0	0	0	0	0	0	0	0	0	0	0	0	0	0	0	0	0	0	0	0	0	0
dme-mir-4980_3p	0	0	1	1	0	0	0	2	0	2	0	0	0	0	0	0	0	3	0	1	2	0	0	1
dme-mir-4980_5p	0	0	0	0	0	0	0	1	1	0	0	0	0	0	0	0	0	4	1	1	1	0	0	0
dme-mir-4981_3p	0	0	0	0	0	1	0	0	0	0	0	0	0	0	0	1	0	0	2	1	1	0	0	1
dme-mir-4982_3p	0	0	1	0	0	14	11	1	9	5	0	0	2	0	1	2	0	3	1	0	14	0	1	4
dme-mir-4982_5p	0	0	0	0	0	0	0	0	3	1	0	0	0	0	0	0	0	0	0	0	1	0	1	0
dme-mir-4983_3p	0	0	0	0	0	0	0	1	0	0	0	0	0	1	0	0	0	1	1	3	0	1	0	0
dme-mir-4983_5p	0	0	0	0	0	0	0	0	0	0	0	0	0	0	0	0	0	0	0	2	1	0	0	0
dme-mir-4984_3p	5	8	15	8	17	39	27	17	21	14	12	26	7	4	12	6	0	11	4	5	15	0	0	1
dme-mir-4984_5p	0	1	2	8	1	14	0	2	2	0	1	0	0	0	3	1	0	0	2	0	0	0	0	0
dme-mir-4985_3p	0	2	4	0	0	1	3	0	1	0	0	3	1	1	0	0	0	0	0	0	0	0	0	1
dme-mir-4985_5p	8	12	30	5	5	11	0	0	8	9	5	13	1	3	12	4	12	5	4	4	7	1	0	7
dme-mir-4986_3p	0	0	1	0	0	0	0	0	1	0	0	0	0	1	5	4	0	7	6	9	18	1	1	8
dme-mir-4986_5p	0	0	0	0	0	0	0	0	0	0	0	0	0	1	7	1	4	9	9	5	10	0	0	5
dme-mir-4987_3p	0	0	4	2	0	1	3	1	1	2	2	6	4	1	5	1	0	1	5	2	4	1	0	0
dme-mir-4987_5p	0	0	6	2	2	3	3	0	1	2	0	4	2	0	1	1	0	2	2	0	0	0	0	1
dme-mir-4_3p	19158	65664	85062	159655	356890	449669	423003	257912	387362	253769	148718	295702	211859	84352	128794	105728	113294	144270	67712	50167	81058	22749	4367.5	14801
dme-mir-4_5p	741	2027	4817	12747	12242	13481.5	2965	3077	3644	2133	792	3562	1467	603	3601	718	467	2904	225	349	594	53	11	145
dme-mir-5_3p	11673	39433	41152	78325	150525	187709	188616	145138	158152	180046	80996	131666	144248	94009	81353	103164	117113	113027	62398	50767	86643	11044	3648	11282
dme-mir-5_5p	12720	44161	71823	102145	238043	366736	209333	141014	321806	151717	78187	237015	117843	50884	242754	84286.5	82186	142696	45441	44759	96380	12017	2803	23877
dme-mir-6-1_3p	20838.5	59366.6	95392.8	213221	376484	399988	342404	365058	429161	286936	208918	441590	267370	168706	343485	174111	188925	251120	141105	132568	151350	35245.7	8018.5	35938.2
dme-mir-6-1_5p	3318	13453	26590	35837	34249	46964	293	188	457	188	63	383	166	60	150	66	85	111	23	33	114	18	5	54
dme-mir-6-2_3p	20487.5	58450.6	93824.8	210440	371645	392958	338109	361279	423588	283602	206236	437292	264918	167108	340587	172547	187318	249289	140170	131649	150115	35030.7	7948.5	35733.2
dme-mir-6-2_5p	3601	7813	16693	35010	32229	35877	1854	1271	1705	699	517	942	610	333	642	361	259	503	247	227	318	67	18	145
dme-mir-6-3_3p	22937	61339.6	100614	230642	398075	420672	358338	396400	452883	298484	226742	464419	278429	186606	362641	189944	205366	262977	152873	144468	157616	38153.7	8767	37499.7
dme-mir-6-3_5p	3552	14412	25414	34388	33629	62746	323	211	547	166	67	507	156	41	148	89	61	131	46	50	152	21	3	101
dme-mir-79_3p	3841	9321	8531	3007	4771	4501	5042	6097	5364	4206	3117	8706	5792	2913	10587	4368	4067	11705	3323	4509	4738	1107	322	974
dme-mir-79_5p	131	247	447	807	1221	1653	2037	2030	2026	959	581	1578	821	533	875	850	801	1513	611	394	891	164	35	222
dme-mir-7_3p	714	2622	2464	4420	11887	11138	12332	9782	12014	8324	5098	5652	3821	1447	2265	1931	1844	2540	1289	894	1227	336	75	243
dme-mir-7_5p	17960	56897	100867	74398	142987	242870	232750	246707	442426	291443	182997	406902	188061	117692	297278	110273	102567	197663	60691	74849	120698	21775	4336	24944
dme-mir-87_3p	67	102	94	71	140	142	338	199	331	283	382	637	919	660	3849	7450	7940	10756	19856	19850	33166	15029	3226	13961
dme-mir-87_5p	0	3	4	0	9	20	3	15	32	15	37	102	86	131	1092	671	485	1141	1043	649	1470	55	20	400
dme-mir-8_3p	27616	66735	73762	23449	45201	50648	77665	61507	112881	186072	136554	453226	394306	222789	1143485	807115	865728	1284048	1147169	1304504	1883690	441452	102590	471971
dme-mir-8_5p	2405	5221	9313	2400	4415	10374	12440	8611	37149	34636	26239	74882	52687	31743	130579	76812	104615	117584	81996	70970	149987	14913	7678	41700
dme-mir-927_3p	14	9	11	3	16	9	50	15	25	13	20	29	30	47	276	481	529	770	2618	2171	4983	793	199	955
dme-mir-927_5p	20	71	35	20	64	38	127	73	106	100	88	68	47	163	636	1111	1226	2240	9237	9729	19834	4881	1278	5327
dme-mir-929_3p	0	1	2	0	0	2	1	0	1	3	0	9	16	8	97	38	19	146	139	177	244	144	45	133
dme-mir-929_5p	6	47	25	10	35	28	112	68	38	83	63	154	354	143	1091	1636	1623	5505	3280	3747	7700	1217	273	1220
dme-mir-92a_3p	42074	71548	256179	76815.5	89471	243934	126268	105959	269379	115780	70815	158800	53437	37075.5	56639	33761.5	27124	55960.5	19604	13303	46773.5	4307	1861	14483
dme-mir-92a_5p	3073	3615	9030	10730	12358	16388	13197	8799	17785	8025	5122	9385	3778	2159	4769	2858	2690	4034	2490	2213	3915	511	187	1331
dme-mir-92b_3p	46732.5	69451	347283	124510	101158	503258	138581	140303	496636	122624	107357	196034	44090	31607	88615	43016	26833	56351	30822	18627	66062	5669	2569	28624
dme-mir-92b_5p	32	45	70	407	387	455	353	429	334	178	208	247	121	96	136	100	88	289	82	86	91	16	7	33
dme-mir-932_3p	5	2	3	3	9	3	2	5	10	9	6	13	19	28	130	166	176	415	820	534	1309	149	51	424
dme-mir-932_5p	6	60	17	22	40	23	123	45	69	46	30	52	43	66	405	701	791	2525	4111	5614	11671	2439	727	3090
dme-mir-954_3p	119	707	626	114	228	436	327	211	589	345	191	443	268	150	287	235	254	309	217	221	322	168	24	85
dme-mir-954_5p	54	209	769	77	141	277	189	97	435	198	108	387	156	97	285	105	136	185	128	142	260	73	16	127
dme-mir-955_3p	0	0	2	0	0	0	0	3	4	2	3	7	6	13	85	87	77	363	110	133	207	13	2	20
dme-mir-955_5p	3	6	10	4	8	7	9	20	26	8	40	46	53	80	387	728	904	1495	2623	2317	3326	817	113	618
dme-mir-956_3p	71	168	148	122	190	187	289	316	452	293	277	600	650	637	6777	4815	6623	11750	18937	22726	62449	8275	2401	21095
dme-mir-956_5p	0	2	4	2	8	2	0	4	6	7	9	7	25	8	150	113	153	346	300	292	451	81	11	76
dme-mir-957_3p	3	14	3	16	14	11	82	16	24	26	23	20	14	16	84	92	114	142	667	741	1547	1322	478	2499
dme-mir-957_5p	0	0	0	0	0	1	0	0	0	1	0	0	2	3	2	4	0	4	13	16	39	20	4	34
dme-mir-958_3p	1684	9121	5649	2999	14116	14481	49233	43936	77819	164138	70865	178012	201053	201705	210364	299151	320269	620579	337428	524741	1021798	171712	45920	140652
dme-mir-958_5p	127	486	735	496	1117	3067	6379	4872	15178	8734	5791	17492	11508	6521	27438	21411	18388	29368	22030	15768	36919	5979	1185	7913
dme-mir-959_3p	0	5	2	1	5	9	15	17	58	67	34	80	88	30	95	80	81	81	44	27	77	14	3	8
dme-mir-959_5p	0	2	0	2	5	11	35	19	90	60	37	125	49	31	109	73	42	71	27	36	63	7	0	6
dme-mir-960_3p	0	1	0	0	3	3	7	8	20	23	13	35	7	19	38	19	3	27	9	8	16	0	0	7
dme-mir-960_5p	0	4	3	2	3	9	20	21	62	54	25	92	82	66	61	65	55	81	30	38	91	8	3	19
dme-mir-961_3p	0	4	2	1	6	1	10	4	10	24	19	39	22	18	53	35	22	30	11	13	25	2	0	3
dme-mir-961_5p	0	6	1	0	4	7	14	14	37	59	17	88	37	36	126	49	70	81	34	40	88	4	2	8
dme-mir-962_3p	0	0	0	0	2	2	6	3	0	12	4	19	16	12	6	7	5	25	4	11	9	3	0	0
dme-mir-962_5p	5	6	4	8	16	25	66	60	278	189	117	427	148	69	330	109	88	218	58	60	130	12	8	26
dme-mir-963_3p	0	0	3	1	0	3	2	5	18	29	1	39	25	10	51	14	31	35	3	11	29	2	0	1
dme-mir-963_5p	0	4	2	2	12	10	34	35	107	140	129	222	136	72	193	96	67	138	40	44	101	17	1	21
dme-mir-964_3p	0	3	0	0	6	0	5	8	19	30	10	26	19	8	29	10	17	14	6	3	15	1	3	3
dme-mir-964_5p	5	17	11	4	18	45	98	77	240	400	197	449	357	207	556	441	312	337	230	161	245	40	29	42
dme-mir-965_3p	830	4224	4683	1135	3032	5128	7024	7159	7520	14130	4425	15845	13984	5395	15235	9355	8781	31083	4641	6562	14745	1419	365	2197
dme-mir-965_5p	281	766	1090	2303	4986	8066	6347	4502	7820	4301	2920	4234	3046	1173	3728	3026	2174	2355	1098	863	1339	200	100	403
dme-mir-966_3p	10	4	11	2	5	17	6	11	10	7	4	11	8	1	9	8	20	13	3	4	7	1	2	4
dme-mir-966_5p	26	45	141	34	44	91	74	40	94	39	17	86	35	36	109	66.3333	57	92	50	44	83	16	3	53
dme-mir-967_3p	0	7	12	17	17	71	70	61	82	49	33	77	46	31	59	14	19	38	17	17	29	13	0	9
dme-mir-967_5p	3	5	13	28	37	133	90	42	148	131	34	97	42	21	91	45	42	60	43	27	73	21	7	23
dme-mir-968_3p	83	222	283	120	372	465	3008	3177	2880	2511	2319	4775	4315.5	2585	4271	4722	4628	7500	2380	1237	2095	28	6	27
dme-mir-968_5p	245	877	843	497	1823	1759	7915	12257	18445	17159	21091	50896	29203	20317	106111	41239	45971	98197	34516	50774	40480	1012	298	883
dme-mir-969_3p	0	2	9	14	24	40	27	24	29	19	8	26	8	4	29	16	34	62	158	202	664	94	20	139
dme-mir-969_5p	0	0	0	0	0	0	0	0	0	0	0	0	0	2	0	1	0	0	1	2	4	2	0	1
dme-mir-970_3p	5279	18666	27991.5	6850	11923	18440	20286.5	12758	30149	21514	9296.5	19682	15826	7016.5	25864.3	17698	15165.5	24559.5	22375.5	16490.5	42644	8107	2985	17247.5
dme-mir-970_5p	26	57	150	169	245	473	608	225	322	285	278	426	582	240	770	531	710	613	810	740	1263	274	80	201
dme-mir-971_3p	6	24	7	6	14	11	32	25	23	22	18	16	6	26	86	214	270	594	1996	1994.5	4815	1332	327	1880
dme-mir-971_5p	0	0	2	0	2	0	0	0	0	0	0	2	4	4	10	26	33	74	142	108	243	52	16	40
dme-mir-972_3p	0	0	1	0	6	1	0	0	2	3	1	5	2	1	4	2	11	5	1	3	4	2	0	4
dme-mir-972_5p	0	0	0	0	0	0	0	0	0	0	0	0	0	0	0	0	0	0	0	0	0	0	0	0
dme-mir-973_3p	0	0	0	0	0	0	0	1	0	0	0	1	0	0	1	0	0	1	0	0	2	0	0	0
dme-mir-973_5p	0	0	0	0	2	0	0	1	0	0	1	0	2	0	3	1	0	1	0	3	0	0	0	0
dme-mir-974_3p	0	0	0	0	0	0	0	0	0	0	0	0	0	0	0	0	0	1	0	0	0	0	0	0
dme-mir-974_5p	0	1	1	0	1	2	3	2	0	0	2	2	1	0	4	2	1	11	6	1	9	2	0	7
dme-mir-975_3p	0	0	0	0	0	0	0	0	0	0	0	0	0	0	0	0	0	0	2	1	1	0	0	2
dme-mir-975_5p	0	0	0	0	0	3	0	2	1	3	1	3	6	1	3	1	0	4	4	1	2	6	0	1
dme-mir-976_3p	0	1	2	1	3	6	10	3	5	5	3	13	2	3	14	1	2	13	14	7	24	1	0	15
dme-mir-976_5p	0	0	0	0	1	1	0	0	0	0	0	0	0	0	0	0	0	1	0	0	0	0	0	0
dme-mir-977_3p	1	1	4	1	0	1	3	2	2	6	0	2	1	0	3	6	7	4	2	1	5	0	1	2
dme-mir-977_5p	2	0	1	2	2	2	0	2	0	5	0	4	6	1	4	2	0	1	7	5	12	0	1	2
dme-mir-978_3p	5	2	3	1	0	1	1	0	4	2	0	6	2	0	1	0	0	0	2	3	2	0	0	3
dme-mir-978_5p	0	0	1	2	2	0	0	0	3	1	0	0	0	0	1	1	11	2	2	2	1	0	1	0
dme-mir-979_3p	0	1	1	0	0	1	8	2	3	1	0	3	3	1	3	2	0	6	2	0	2	0	0	0
dme-mir-979_5p	0	0	3	1	5	0	6	1	5	4	6	4	1	1	2	1	0	1	2	0	1	2	0	0
dme-mir-980_3p	12	154	68	11	93	63	233	171	216	728	314	1305	1093	384	2185	897	890	3573	790	1279	2765	466	81	672
dme-mir-980_5p	14	36	62	33	90	149	651	496	1568	1933	1276	1551	973	739	795	654	485	606	941	928	2215	251	47	167
dme-mir-981_3p	44	188	337	397	794	1801	2302	2516	3450	2764	1252	4686	2540	1217	6725	4153	3672	10762	7283	8959	13659	3754	778	6431
dme-mir-981_5p	0	26	76	250	491	1307	59	68	91	95	97	322	292	176	979	724	699	1107	1055	807	1656	192	58	304
dme-mir-982_3p	13	24	23	21	21	23	80	48	78	60	59	102	82	51	119	99	64	243	92	117	240	34	11	54
dme-mir-982_5p	37	97	125	63	84	251	231	135	463	342	183	307	355	181	574	392	390	493	404	361	1164	138	79	326
dme-mir-983-1_3p	15	28	21.5	15.5	18	15.5	33.5	20.5	31.5	55.5	12	63.5	41	20	73	37.5	40	180.5	31.5	51	136	13.5	5	45
dme-mir-983-1_5p	41	92.5	84	45.5	32	28.5	46	36	69	70.5	23.5	107.5	60.5	15.5	188	60	50	310	84	85	247	41.5	9	97.5
dme-mir-983-2_3p	15	28	21.5	15.5	18	15.5	33.5	20.5	31.5	55.5	12	63.5	41	20	73	37.5	40	180.5	31.5	51	136	13.5	5	45
dme-mir-983-2_5p	41	92.5	84	45.5	32	28.5	46	36	69	70.5	23.5	107.5	60.5	15.5	188	60	50	310	84	85	247	41.5	9	97.5
dme-mir-984_3p	10	11	22	37	13	31	53	53	116	91	45	85	65	24	102	91	78	198	71	91	294	28	15	89
dme-mir-984_5p	28	79	61	38	36	63	79	40	93	100	57	101	107	45	81	91	125	130	130	96	214	72	23	95
dme-mir-985_3p	0	0	0	0	0	0	0	0	0	0	0	0	1	0	1	0	0	1	1	0	0	0	0	0
dme-mir-985_5p	0	0	0	0	0	0	0	0	0	0	0	0	0	0	0	0	0	0	0	0	0	0	0	0
dme-mir-986_3p	10	37	60	20	17	53	69	43	156	80	32	72	57	20	76	169	184	217	66	45	171	26	5	50
dme-mir-986_5p	0	0	3	0	0	0	1	0	2	1	0	0	0	1	2	0	1	0	0	0	1	0	0	2
dme-mir-987_3p	0	0	0	0	5	1	0	1	3	4	4	2	8	5	8	15	12	33	150	128	201	55	22	59
dme-mir-987_5p	2	20	6	4	22	9	12	32	22	25	31	37	17	16	87	68	114	159	699	933.333	1488	798	302	1045
dme-mir-988_3p	7525	20637	27615	7407	15345	27632	39189	23637	47384	47056	26631	48285	36674	18641	29523	26813	35327	42863	19102	16556	25489	8076	1706	5377
dme-mir-988_5p	212	344	793	1112	1468	2318	1436	1698	2992	1268	1092	2535	1077	962	2243	1086	958	1297	545	571	701	215	56	313
dme-mir-989_3p	2	65	30	26	23	61	3	18	70	35	12	52	22	17	31	13	12	31	14	15	41	4	6	29
dme-mir-989_5p	0	0	2	1	0	0	0	0	1	1	0	1	0	0	0	0	0	0	0	0	2	0	0	0
dme-mir-990_3p	0	0	0	0	0	0	0	0	0	0	1	0	0	0	0	0	0	4	0	5	7	2	0	1
dme-mir-990_5p	0	1	0	4	0	2	0	2	7	3	0	0	1	3	15	20	21	41	311	340	856	109	62	605
dme-mir-991_3p	18	74	127	160	276	385	307	168	304	171	123	230	110	99	151	116	98	140	125	121	273	56	25	95
dme-mir-991_5p	2	2	6	15	8	11	1	1	5	3	0	4	2	1	3	1	0	4	3	1	5	1	0	0
dme-mir-992_3p	4	0	4	6	7	18	0	6	4	12	0	8	5	1	13	3	0	12	2	2	5	0	0	4
dme-mir-992_5p	0	7	11	25	19	30	6	3	7	2	1	9	5	3	9	5	15	8	3	5	13	0	2	2
dme-mir-993_3p	36	84	99	86	240	395	515	499	1032	1028	970	2320	2110	1667	9416	5812	7221	11837	12800	13635	20496	3017	1535	7726
dme-mir-993_5p	0	5	3	10	15	26	33	36	42	54	46	172	117	82	813	372	305	1151	493	962	909	173	42	155
dme-mir-994_3p	0	6	4	1	9	3	0	20	13	0	11	17	5	5	5	14	12	11	3	14	7	2	0	4
dme-mir-994_5p	27	27	48	6	25	11	10	4	9	10	0	5	7	6	10	18	0	32	28	29	40	9	1	7
dme-mir-995_3p	84950	150486	307746	91601	94284	212760	167875	147401	349923	309577	118729	328657	145812	86402	225891	95267	88790	125845	73317	60840	131657	12061	4415	32376
dme-mir-995_5p	810	1415	2072	1930	3781	4340	6401	5198	5719	5432	2655	3812	2328	885	1439	964	1043	1405	411	356	466	194	33	173
dme-mir-996_3p	4473	17973	21175	5244	9044	8916	9020	6895	8417	11183	2886	16406	11877	4106	26694	6390	5655	30089	3697	7394	18608	1896	594	4222
dme-mir-996_5p	435	1148	1796	1111	2808	4483	6978	5558	13785	13255	7540	22414	15256	6960	21524	13112	12522	14074	7007	3578	8421	1409	329	2413
dme-mir-997_3p	0	0	0	0	0	0	0	0	0	0	0	0	0	0	0	0	0	0	0	0	0	0	0	0
dme-mir-998_3p	3134	5232	8037	4133	4948	12308	15249	16406	28019	33582	16462	31037	22636	16395	19037	18476	22013	30627	13916	13036	20468	2900	748	3291
dme-mir-998_5p	164	261	846	1402	2003	6195	2838	1993	7690	3915	1688	4897	2587	1112	4147	1767	1278	2092	588	506	1182	173	33	317
dme-mir-999_3p	5665	16237	36579	7743	8807	20641	18562	16760	35332	27925	9504	29660	15897	8811	35442	20973	17052	31850	46889	38820	116487	21603	4249	38455
dme-mir-999_5p	5	6	17	16	38	66	57	39	63	58	23	127	45	17	258	51	53	307	40	124	227	31	2	65
dme-mir-9a_3p	458	1125	1673	3677	5278	8342	10943	11299	17526	12686	10301	20871	16142	11154	15220	12016	12369	26348	9058	9177	14163	2576	763	2636
dme-mir-9a_5p	2938	11374	20569	22260	52239	73351	103813	138618	247365	143198	114175	507752	231572	150106	676427	201162	161097	638306	132666	214630	305311	59333	9451	82098.5
dme-mir-9b_3p	4179	10222	13787	4050	6883	14070	9778	8779	12010	8742	5297	5792	4559	3444	4994	3846	3793	3303	3235	2696	3710	654	198	551
dme-mir-9b_5p	34305	82211	125620	37209	48124	49065	35009	54904	63540	28473	24202	59114	32303	15252	51879	16389	15455	40798	13944	17334	22838	4452	815	5342.25
dme-mir-9c_3p	1105	2759	2007	559	1196	939	1705	1350	791	1302	463	1460	1194	582	820	834	974	2438	504	757	1144	87	44	58
dme-mir-9c_5p	20734	76257.5	121164	26546	37990	57977.2	30918	37114	55538	31398	12549.5	56832.7	25009	11301	44550.2	13311	9158	37828	7612	9555	25535	2870	469	4892
dme-mir-ITS1_3p	760.036	1739.07	1105.16	366.836	789.618	451.954	511.013	766.059	328.245	282.463	293.118	349.436	285.873	320.991	246.109	237.116	275.427	409.463	251.982	402.436	266.454	63.0011	23.8272	28.5362
dme-mir-ITS1_5p	1295.3	3134.67	3970.69	958.294	1479.63	2012.79	1264.3	1318.11	1622.91	917.532	654.067	1393.48	762.012	569.734	1633.56	944.272	1193.6	1393.91	997.271	1121.57	1732.81	313.119	148.011	524.05
dme-mir-iab-4_3p	12	33	19	90	250	203	333	253	237	289	130	380	298	184	422	195	222	650	98	176	290	21	6	51
dme-mir-iab-4_5p	78	317	458	596	1842	1666	3613	3540	3794	7810	1965	12780	10011	2175	25968	3332	2871	20427	2247	5060	6112	730	257	1659
dme-mir-iab-8_3p	0	5	5	1	3	4	14	20	28	48	20	130	82	21	99	43	23	190	26	29	65	3	0	6
dme-mir-iab-8_5p	7	58	25	13	53	49	329	152	218	797	239	1208	1022	522	1356	1081	1212	4586	1092	1645	3206	198	105	425

## Sheet: 3p5p_RPTS
miRNA3p5p	B089_e0_2h_r1	B097_e0_2h_r2	B160_e0_2h_r3	B090_e2_4h_r1	B098_e2_4h_r2	B161_e2_4h_r3	B091_e4_6h_r1	B099_e4_6h_r2	B162_e4_6h_r3	B092_e6_8h_r1	B100_e6_8h_r2	B163_e6_8h_r3	B093_e8_10h_r1	B101_e8_10h_r2	B164_e8_10h_r3	B094_e10_12h_r1	B102_e10_12h_r2	B165_e10_12h_r3	B095_e12_18h_r1	B103_e12_18h_r2	B166_e12_18h_r3	B096_e18_24h_r1	B104_e18_24h_r2	B167_e18_24h_r3
dme-bantam_3p	1783.7	5044.46	3834.37	1534.14	2358.99	2222.32	2844.53	2729.65	2634.36	4279.98	2702.14	6189.27	6468.23	6769.7	12478.2	11244	7933.96	12608.3	16594.3	21472.3	40685.6	52036.9	27614.5	17164.4
dme-bantam_5p	27.2705	47.658	69.9435	71.6108	108.407	236.704	224.162	340.665	447.159	421.311	329.629	561.483	796.955	742.726	1452.21	948.273	584.214	859.555	825.844	807.927	1527.29	2373.32	566.429	555.35
dme-let-7_3p	0	0.0310273	0.0120281	0	0.0284234	0.0197275	0.119231	0.110352	0.192204	0.479425	0.39324	0.574654	0.60481	0.231674	0.339559	0.211893	0.211381	0.223496	0.15838	0	0.0628014	0.112309	0	0
dme-let-7_5p	0.318705	1.42726	1.29904	0.304034	0.558993	0.874586	0.897742	0.594202	1.11828	2.52377	1.56261	5.73727	5.71939	5.56017	6.77985	5.57155	2.38437	4.21066	3.17979	2.19284	3.85601	7.18778	3.39286	2.28938
dme-mir-1_3p	61.4357	274.633	204.466	265.519	807.849	1054.8	2141.01	1600.99	2192.19	2561.91	2621.04	5814.87	6431.55	4723.25	11020.1	7379.13	5175.13	6905.41	6998.01	6495.25	13407	27518.6	14476.4	11706.2
dme-mir-1_5p	1.20045	1.72719	0.908123	10.4132	11.9947	6.67447	10.7834	16.8669	5.67292	13.0892	13.9083	38.7243	28.3998	30.6775	30.6055	12.8756	10.4845	33.5601	11.9882	13.354	13.2637	11.0063	10.1786	6.19893
dme-mir-10_3p	37.5116	133.976	113.984	252.858	590.865	836.262	852.539	582.284	790.727	1231.49	824.78	1203.72	1599.29	1362.67	1941.71	2035.51	1408.48	1698.67	2951.5	2577.39	4813.62	13125.2	4781.25	2901.63
dme-mir-10_5p	65.4726	207.697	281.542	708.497	732.621	2343.05	1223.31	1264.37	2971.57	3477.24	1316.6	3887.04	3790.81	3262	6238.22	3442.52	2364.66	3555.05	2783.45	3437.49	8106.39	12949.3	4227.68	8408.71
dme-mir-100_3p	0	0	0.00601406	0	0	0.0131517	0	0.0339544	0.116487	0.144732	0.13453	0.139029	0.0788882	0.0579184	0.147142	0.112179	0	0.0178797	0	0.0131308	0.0502412	0	0	0
dme-mir-100_5p	0.0106235	0.0517122	0.138323	0.0868668	0.0189489	0.0854858	0	0.0679088	0.128136	0.416105	0.320801	0.685877	0.499625	0.791552	0.65648	0.511037	0.448127	0.625788	0.219296	0.223223	0.514972	0.112309	0	0.176106
dme-mir-1000_3p	0.127482	0.330958	0.451055	0.249742	0.824277	1.07186	4.57988	5.64492	11.5788	13.1254	14.85	31.5782	26.73	25.7544	41.2564	29.154	17.9251	26.5602	17.1416	7.89159	18.7148	18.531	8.75	10.2846
dme-mir-1000_5p	2.33717	11.8524	4.5767	3.80042	14.4201	10.4161	46.0584	50.9741	73.2645	235.651	138.193	634.316	525.895	583.354	1078	815.466	606.798	1373.84	671.507	887.417	1191.96	1929.58	852.143	671.527
dme-mir-1001_3p	0	0	0	0	0	0	0	0	0	0	0	0.0278058	0.0262961	0	0.0339559	0.137108	0.186015	0.51851	0.438591	0.236354	0.728497	1.46002	0.178571	0.316991
dme-mir-1001_5p	0.021247	0	0.00601406	0.0217167	0	0	0.0420816	0.0084886	0.0116487	0	0.0103484	0.0278058	0.0657402	0.0772245	0.452745	0.623216	0.524224	0.885043	2.76556	4.24124	4.09465	22.3495	5.53571	7.22034
dme-mir-1002_3p	1.05173	5.51252	6.4591	5.3966	11.3125	15.2428	60.3381	86.3376	110.989	163.882	67.4614	234.542	157.934	101.319	227.912	82.0028	36.8394	122.869	34.1005	24.7646	57.7271	8.98473	2.67857	4.96619
dme-mir-1002_5p	0	0.155137	0.114267	0.0868668	0.369504	0.420853	1.22037	1.28178	3.24999	5.53601	3.77718	9.99157	9.09844	5.676	14.3633	9.13635	4.8533	8.19782	5.8357	6.4866	8.93037	3.14465	0.357143	0.774866
dme-mir-1003_3p	20.2271	93.3198	31.9948	18.4592	32.2037	21.72	38.3013	36.6623	21.4977	43.2116	43.7635	48.8919	94.3371	87.534	70.2094	66.5096	58.5778	100.502	69.7908	88.9741	73.0506	568.958	108.214	48.1826
dme-mir-1003_5p	0.116858	0.475752	0.751758	1.84592	3.78031	3.74165	4.72717	2.59751	5.00894	4.32387	3.39429	5.61678	6.12698	2.5291	5.47821	3.19087	1.48812	2.90544	1.24267	0.656538	1.50723	2.02156	1.42857	2.64159
dme-mir-1004_3p	0.021247	0.0413698	0.00601406	0.0325751	0.0757956	0.0263033	0.231449	0.110352	0.0582435	0.0814119	0.072439	0.0648803	0.223517	0.289592	0.871534	1.33368	1.54731	2.39587	5.75042	6.9987	15.8385	36.8374	18.3929	20.8509
dme-mir-1004_5p	0	0	0	0.0108584	0.0284234	0.00657583	0.0701361	0.0169772	0.0116487	0.0271373	0	0.0370745	0.13148	0.212368	0.611205	0.535966	0.380485	0.768825	1.77873	2.14032	3.75553	7.86164	1.96429	4.86052
dme-mir-1005_3p	0	0.0310273	0.0180422	0.0108584	0.00947445	0.0153434	0.035068	0.144306	0.0582435	0.253281	0.0827875	0.491237	0.86777	0.212368	0.996038	0.710466	0.160649	2.0651	0.377676	0.7397	2.39902	2.92004	1.78571	1.12708
dme-mir-1005_5p	0.0531175	0.134452	0.0300703	0.0434334	0.142117	0.295912	0.378735	0.271635	0.564962	0.696524	0.52777	1.16785	1.26221	1.35143	2.08263	1.14672	0.862433	0.733066	1.16958	1.10298	1.93428	2.92004	0.535714	0.845309
dme-mir-1006_3p	3.85633	11.0768	5.97196	3.3118	7.16269	5.26724	7.75004	9.96562	6.40096	12.049	11.1246	13.6341	23.6007	33.7278	27.1307	23.9315	18.9313	32.7734	23.355	37.2389	37.4171	71.204	46.7857	23.4573
dme-mir-1006_5p	0.414316	0.413698	0.433012	0.901243	1.59171	2.66321	2.29345	2.0882	2.62096	1.75488	1.87307	2.66009	2.94516	1.27421	2.98812	3.83901	2.55348	3.74579	3.39908	2.2191	6.30527	10.7817	5.35714	1.8315
dme-mir-1007_3p	0.786138	2.03746	1.04645	0.998968	2.27387	1.72287	3.79436	3.91325	3.25581	5.67169	3.11488	7.98955	7.65216	7.89621	10.3452	8.1392	6.49362	11.0675	5.77478	9.48042	12.083	17.1833	10.1786	5.70583
dme-mir-1007_5p	0.0106235	0.0310273	0.0420984	0.152017	0.246336	0.361671	0.0841633	0.203726	0.122311	0.126641	0.0413937	0.240984	0.197221	0.135143	0.520656	0.137108	0.0591866	0.223496	0.109648	0.157569	0.502412	2.13387	0.446429	0.774866
dme-mir-1008_3p	1.27482	3.413	1.13666	1.07498	1.62013	1.16392	1.57105	3.48882	1.5784	2.53281	2.09038	5.60751	7.42864	5.28988	9.96038	3.75176	3.13689	14.8222	2.88739	7.86533	6.45599	8.31087	3.21429	2.9938
dme-mir-1008_5p	0.616163	1.74787	2.32744	5.92866	12.0515	13.6449	9.66475	11.0012	10.7052	12.4651	5.6192	11.4467	8.13863	7.20119	13.2654	6.36927	4.98859	6.45455	4.1057	3.57157	7.6869	6.40162	1.78571	2.57115
dme-mir-1009_3p	1.05173	2.30636	0.956236	0.673218	0.729533	0.539218	0.68032	0.560248	0.308691	0.488471	0.455331	0.713683	0.959806	1.67963	1.24505	1.65775	0.769426	2.72665	3.76457	5.30483	3.4792	24.1465	9.46429	3.52212
dme-mir-1009_5p	0.0531175	0.0517122	0.132309	0.0651501	0.0284234	0.0263033	0	0.042443	0.0640678	0.0723661	0.0517422	0.129761	0.0788882	0.173755	0.271647	0.199429	0.0676418	0.5051	0.328943	0.564623	0.8541	1.2354	0.714286	0.59876
dme-mir-1010_3p	80.0693	306.26	297.01	60.7416	90.5189	218.074	126.673	104.274	261.548	276.99	200.004	434.086	461.864	333.378	578.879	409.553	318.855	459.936	355.783	355.411	955.022	1418.35	513.75	571.816
dme-mir-1010_5p	0.201846	0.80671	0.625462	1.08584	1.91384	4.26772	7.19596	6.86728	10.344	13.9033	7.81307	21.4568	16.2247	13.1861	25.8517	16.4529	8.28612	11.9972	9.49063	6.76235	11.5429	11.4555	3.57143	4.79008
dme-mir-1011_3p	0	0	0	0	0	0	0.0490952	0.0339544	0.017473	0.0723661	0.0310453	0.111223	0.210369	0.115837	0.384833	0.211893	0.279023	0.572149	0.82845	1.11612	1.54492	2.35849	0.714286	1.1623
dme-mir-1011_5p	0	0	0	0	0	0	0.0420816	0	0.0116487	0	0	0.00926861	0.0394441	0.0772245	0.0113186	0.037393	0	0.116218	0	0.0393923	0.0376809	0.112309	0	0.0704424
dme-mir-1012_3p	14.4798	56.7593	44.7566	11.2493	19.8395	19.9642	14.4971	10.0335	11.4973	11.8771	8.68233	15.08	21.3919	12.9544	14.5671	11.8037	6.76418	15.9933	16.0208	15.0085	25.2964	74.2363	19.4643	11.7639
dme-mir-1012_5p	1.18983	2.23397	2.59807	1.48759	1.38327	1.65053	1.36765	1.65528	2.19578	1.79106	1.43843	3.53134	3.70775	3.37857	7.37974	7.04234	3.18762	5.2745	8.18703	5.48866	10.199	20.8895	7.32143	5.95238
dme-mir-1013_3p	1.0836	2.86486	2.83864	1.61789	2.68127	3.47204	6.31926	5.80621	7.81045	12.3475	8.43397	14.1346	15.541	7.89621	21.3809	14.2467	8.53978	11.4787	13.4989	10.6359	17.8733	30.6604	8.39286	11.2708
dme-mir-1013_5p	0.0531175	0.0103424	0.0120281	0.0325751	0.0757956	0.039455	0.0280544	0.0594202	0.0465948	0.117595	0	0.129761	0.0657402	0.0386123	0.0679117	0.0249286	0.0845523	0.107278	0.0243662	0.0131308	0.163284	0.112309	0.535714	0.0352212
dme-mir-1014_3p	0	0.0723971	0.0721687	0	0.104219	0.0328792	0.112218	0.0679088	0.110663	0.280419	0.186272	0.222447	0.243239	0.386123	0.24901	0.286679	0.270567	0.330774	0.536056	0.59745	0.828979	16.1164	11.875	2.9938
dme-mir-1014_5p	0.0318705	0.0206849	0.0120281	0.0325751	0.0568467	0.00657583	0.25249	0.084886	0.0291217	0.0633203	0.0620906	0.0370745	0.0920362	0.0772245	0.090549	0.0623216	0.101463	0.0357593	0.0974647	0.0787846	0.200965	1.46002	1.78571	0.387433
dme-mir-1015_3p	0	0	0.00601406	0.0217167	0.0568467	0.118365	0.154299	0.135818	0.232974	0.208053	0.19662	0.639534	0.328701	0.289592	1.29032	0.224358	0.152194	0.742006	0.0974647	0.249485	0.640575	0.673854	1.07143	1.76106
dme-mir-1015_5p	0	0.0310273	0	0.0217167	0.0189489	0.039455	0.0561089	0.127329	0.0465948	0.0361831	0.0206969	0.157566	0.144628	0.0965307	0.0792303	0.0623216	0	0.0804584	0.0487323	0.0919154	0.251206	0.898473	0	0.140885
dme-mir-1016_3p	0.042494	0.196506	0.150352	0.0760085	0.161066	0.23673	0.280544	0.526293	0.617381	1.08549	0.900314	1.5942	1.89332	1.83408	2.03735	1.85718	1.35284	2.22602	1.66908	2.06153	5.01156	5.72776	2.32143	3.02902
dme-mir-1016_5p	0.021247	0.0310273	0.108253	0.108584	0.0852701	0.105213	0.0701361	0.0339544	0.17473	0.0723661	0.0620906	0.166835	0.105184	0.135143	0.192417	0.0747859	0.101463	0.0804584	0.0365493	0.0525231	0.150723	0.224618	0.178571	0.352212
dme-mir-1017_3p	0.148729	0.206849	0.0481125	0.0977252	0.293708	0.105213	0.708374	0.288613	0.693098	1.65537	0.765784	1.77031	2.26146	2.04645	2.44482	5.16023	3.77949	6.09696	37.8772	40.8236	60.8797	267.857	116.786	68.6109
dme-mir-1017_5p	0	0	0	0	0	0	0	0	0	0.00904576	0	0.00926861	0	0	0	0.0124643	0	0.0178797	0.0243662	0.0262615	0.0251206	0.224618	0	0.140885
dme-mir-11_3p	445.029	1327.55	1441.17	848.732	1057.66	2061.15	1954.87	1805.14	3732.63	5425.49	2444.23	7665.58	6253.32	5411.8	9686.96	5125.25	3350.38	5735.95	4215.73	4074.29	7865.81	21819.4	5006.25	7237.85
dme-mir-11_5p	6.00227	14.045	22.8173	83.4139	94.6971	142.952	93.0074	93.6208	157.275	177.062	76.3921	171.544	152.714	123.192	174.793	86.0661	56.6839	85.2591	48.9273	41.0074	96.8524	172.058	45.1786	75.8664
dme-mir-12_3p	0.148729	0.796368	0.541265	0.955535	2.89918	3.07091	6.35433	8.87908	9.68007	16.3276	10.6175	32.1528	26.2566	18.3794	50.6508	21.5508	13.8412	43.9929	10.6237	9.9006	15.3989	9.99551	7.14286	7.99521
dme-mir-12_5p	17.0932	72.9245	64.9158	27.9657	60.068	76.4572	135.741	122.075	212.478	396.06	204.671	837.271	847.391	571.346	1989.65	802.478	466.965	1378.02	682.18	1027.48	2268.11	1853.77	733.75	1589.6
dme-mir-124_3p	1.69976	22.4948	8.63619	4.38677	25.0978	25.192	96.6966	77.1869	148.876	464.853	204.754	726.418	870.005	245.613	859.004	680.976	500.702	1486.13	570.912	444.49	1554.08	1466.98	245.179	985.841
dme-mir-124_5p	2.51777	7.63272	11.9439	15.6903	24.1314	62.1022	98.5903	85.7179	212.641	179.567	101.094	235.895	204.662	113.057	301.415	150.756	95.2059	149.197	68.7857	49.9626	152.494	87.938	38.5714	59.4181
dme-mir-125_3p	0	0	0	0	0	0.0131517	0.0420816	0.0339544	0.0407704	0.126641	0.124181	0.231715	0.328701	0.173755	0.237691	0.199429	0.101463	0.151977	0.109648	0	0.0753617	0.112309	0	0
dme-mir-125_5p	0.127482	0.299931	0.390914	0.1303	0.104219	0.427429	0.189367	0.169772	0.53584	0.732707	0.507073	2.17812	2.09054	1.39004	2.07131	2.14386	1.76714	3.1647	0.889365	0.958546	1.99709	3.03235	1.07143	0.633981
dme-mir-133_3p	1.85911	2.72006	1.49149	2.38884	4.00769	1.99248	8.10072	3.16625	4.76432	7.20947	3.88066	4.92163	4.707	12.8579	46.9836	67.1578	64.7501	140.722	548.336	693.804	1713.56	1778.75	1383.75	2047.41
dme-mir-133_5p	0.0956114	0.0413698	0.0180422	0.0868668	0.0473723	0.0920617	0.112218	0.144306	0.151433	0.126641	0.279408	0.324401	0.644254	0.830164	6.13469	6.86784	5.665	17.8171	28.5815	35.0329	47.9049	106.806	23.75	29.4097
dme-mir-137_3p	0.063741	0.475752	0.228534	0.271459	0.577942	0.374822	0.960864	0.509316	0.489245	0.59702	0.52777	0.93613	1.23592	1.79547	5.96491	10.3828	7.40678	24.075	41.9586	69.5668	178.318	235.288	106.964	134.862
dme-mir-137_5p	0	0.0103424	0.0180422	0.0217167	0.0378978	0.0526067	0.0771497	0.0594202	0.0407704	0.0452288	0.0413937	0.194641	0.394441	0.50196	2.6146	2.26851	1.26828	4.97948	6.24992	5.94824	16.0395	12.8032	3.92857	7.11468
dme-mir-13a_3p	7.57721	34.1916	17.9279	30.74	98.2998	81.2115	297.379	234.082	205.697	379.124	223.229	630.571	792.514	560.032	721.009	712.997	512.816	1105.17	500.457	693.735	1089.07	1301.03	681.786	360.154
dme-mir-13a_5p	0.127482	1.2928	1.39526	5.58119	10.0619	11.1	8.32515	8.37401	9.86645	8.99149	4.53261	13.6434	9.44029	9.61446	17.0685	8.25138	4.34599	9.34659	3.3869	3.19078	6.8328	4.04313	1.78571	3.62778
dme-mir-13b-1_3p	625.498	1576.39	941.306	449.644	559.89	728.441	825.465	760.439	805.247	1218.62	878.451	1597.29	1704.29	1746.54	1574.96	1914.92	1386.47	1771.35	1609.89	1367.3	2765.69	3616.17	1878.93	1250.02
dme-mir-13b-1_5p	0.839256	1.75821	1.4975	7.63342	14.4296	10.4753	11.1797	18.0637	11.905	7.94218	14.2808	17.8884	14.4497	15.8117	27.5835	13.1499	9.7827	15.8324	7.65098	9.74303	10.1613	13.1402	4.10714	4.43787
dme-mir-13b-2_3p	625.519	1576.37	941.3	449.655	559.862	728.435	825.465	760.447	805.241	1218.62	878.42	1597.29	1704.29	1746.54	1574.97	1914.92	1386.47	1771.33	1609.89	1367.3	2765.67	3616.17	1879.29	1250.09
dme-mir-13b-2_5p	4.35563	6.15375	7.30107	22.5094	25.8653	23.8308	24.2811	29.9987	34.4103	37.2052	30.7659	64.4169	51.1327	37.6277	63.4635	35.274	21.9075	40.1041	16.2644	15.7307	23.224	82.0979	25.5357	40.0817
dme-mir-14_3p	1087.06	7229.21	4141.9	1155.19	3166.06	1619.75	1828.21	1535.41	1253.8	2514.2	1482.81	2300.2	4547.73	4887.91	4723.4	5525.12	3986.52	9226.82	12646.3	14052.6	19657.9	87031	36875.5	16368.7
dme-mir-14_5p	4.37688	10.3114	7.86338	9.27303	24.4393	27.2207	38.7782	52.7227	84.4065	138.509	181.874	357.898	487.082	584.976	1633.14	1641.48	1392.97	1274.78	2122.56	1282.08	2688.95	827.493	970.714	921.686
dme-mir-184_3p	768.312	1646.56	2049.93	738.183	874.776	1628.79	1261.86	1025.64	2172.48	2084.94	1744.5	3232.7	2995.04	2991.78	5145.46	3708.81	2589.43	2791.72	4400.09	4465.93	7411.24	11197.4	8753.21	8548.15
dme-mir-184_5p	1.14734	1.67547	2.09891	4.14789	9.03863	13.1451	21.3143	18.1317	26.9842	28.7474	30.3726	32.5977	28.9257	34.6159	49.2247	55.7404	43.4176	67.594	45.3089	29.4917	57.5512	40.996	33.3929	30.5368
dme-mir-190_3p	0.594916	1.82027	1.89443	1.23785	1.60118	4.37293	2.72128	3.89627	5.73698	6.90192	5.38118	13.1985	19.893	26.295	19.0832	24.4425	18.4578	27.5615	15.2898	15.3105	32.9456	28.8634	20.1786	13.2784
dme-mir-190_5p	50.844	132.001	118.483	56.5829	63.8768	69.6118	59.4123	77.849	83.8007	109.834	104.312	251.865	308.137	404.869	775.224	541.625	340.83	754.41	613.248	677.101	1140.41	3188.45	843.929	780.008
dme-mir-193_3p	0.106235	0.330958	0.174408	0.19545	0.142117	0.151244	0.385748	0.322567	0.256271	0.506563	0.206969	0.574654	0.815178	0.308898	0.475382	0.224358	0.287478	0.679427	0.121831	0.131308	0.226085	0.224618	0	0.0704424
dme-mir-193_5p	0.021247	0.175821	0.0841969	0.0542918	0.0947445	0.039455	0.0631225	0.24617	0.0990139	0.0904576	0.13453	0.315133	0.249813	0.231674	0.452745	0.112179	0.0422761	0.250315	0.121831	0.0919154	0.150723	0	0	0
dme-mir-210_3p	0.042494	0.206849	0.0481125	0.0325751	0.17054	0.0591825	0.0981905	0.169772	0.0757165	0.153778	0.0517422	0.176104	0.315553	0.289592	2.6146	1.98183	1.02308	3.82625	3.89859	5.50179	9.23181	24.8203	7.85714	14.7225
dme-mir-210_5p	0	0.0103424	0.00601406	0.141159	0.265285	0.151244	0.0420816	0.110352	0.0291217	0.0452288	0.186272	0.157566	0.354997	0.617796	1.99208	3.5274	2.23218	4.57719	4.00824	2.3898	4.65987	5.61545	4.28571	1.44407
dme-mir-219_3p	0.021247	0.0517122	0.0300703	0.0434334	0.0663212	0.0460308	0.105204	0.11884	0.104838	0.144732	0.186272	0.380013	0.381293	0.386123	1.41483	1.81979	1.14146	3.41501	7.43168	4.91091	11.5429	36.3881	6.60714	11.7287
dme-mir-219_5p	0	0.0103424	0.00601406	0	0.00947445	0	0.0280544	0.0084886	0	0.0995034	0.0310453	0.0370745	0.105184	0.0965307	0.237691	0.112179	0.17756	0.831404	0.304577	1.08985	2.90143	3.59389	2.67857	3.59256
dme-mir-2279_3p	0.159352	0.941162	0.390914	0.217167	0.274759	0.23673	0.217422	0.220704	0.238798	0.434197	0.248362	0.750758	0.657402	0.984613	0.622524	0.585823	0.54959	1.02808	0.706619	0.722192	1.23091	2.02156	1.07143	0.316991
dme-mir-2279_5p	0.594916	1.49276	0.917643	0.434334	0.767429	0.526066	0.589144	0.591372	0.436826	0.750798	0.717491	1.00101	1.09129	1.88396	1.47331	1.61101	1.54449	1.41398	1.98179	2.25302	2.40529	4.34261	1.84523	1.03609
dme-mir-2279-as_3p	0	0	0.00601406	0	0.00473723	0	0	0	0	0	0	0	0	0	0	0	0	0	0	0.0131308	0	0	0	0
dme-mir-2279-as_5p	0	0	0.00601406	0	0.0284234	0	0	0	0	0	0.0103484	0	0	0	0.0113186	0	0.0676418	0	0	0	0	0	0	0
dme-mir-2280_5p	0	0	0	0	0	0	0	0	0	0	0	0	0	0	0	0	0.0676418	0	0	0	0	0	0	0
dme-mir-2282_3p	0	0	0	0	0	0.00657583	0	0.0084886	0.00582435	0.0180915	0.0206969	0.0463431	0.0788882	0.115837	0.0679117	0.0498573	0.118373	0.053639	0.0609154	0.0525231	0.087922	0	0	0.140885
dme-mir-2282_5p	0	0	0	0.0108584	0	0	0	0	0	0	0	0	0	0	0.0113186	0	0	0.0178797	0	0	0	0	0	0
dme-mir-2283_3p	0.0106235	0.0206849	0.0541265	0.0542918	0.0568467	0.118365	0.0981905	0.101863	0.128136	0.126641	0.206969	0.315133	0.302405	0.231674	0.475382	0.211893	0.0845523	0.321834	0.170563	0.275746	0.301447	0.112309	0	0.140885
dme-mir-2283_5p	0	0.0310273	0.0781828	0.0434334	0.0663212	0.0591825	0	0.0679088	0.0873652	0.117595	0.113833	0.259521	0.223517	0.154449	0.294284	0.324072	0.211381	0.295014	0.231479	0.275746	0.42705	0.112309	0.178571	0.0352212
dme-mir-2489_3p	0.127482	0.289588	0.216506	0.141159	0.502146	0.480036	1.53598	2.35983	1.87544	2.41522	1.69714	5.61678	4.52292	4.4018	7.30051	3.19087	3.66111	6.3741	2.48535	4.74021	6.61927	6.51393	2.5	1.44407
dme-mir-2489_5p	0.042494	0.0206849	0.00601406	0.0217167	0	0.0197275	0	0.0594202	0.00582435	0.00904576	0.0103484	0.0370745	0.013148	0.0579184	0.0113186	0.0249286	0	0.0446991	0	0.0131308	0	0	0	0.0704424
dme-mir-2490_3p	0	0	0.00601406	0	0	0.00657583	0	0.0084886	0	0.0180915	0	0.0278058	0.0394441	0	0	0.0124643	0	0	0	0.0131308	0	0	0	0
dme-mir-2490_5p	0.00708162	0.0103424	0.00200449	0	0.00236861	0.00328792	0	0.0049514	0.00388309	0	0.00776132	0.00695146	0.00657402	0.00965307	0.00282965	0	0.00211381	0.00446991	0.00304577	0	0.00314007	0	0	0.0088053
dme-mir-2491_3p	0	0	0	0.0108584	0.0284234	0.0460308	0	0.0933746	0.0407704	0.108549	0.0827875	0.0463431	0.0394441	0.115837	0.0452745	0.0872502	0.101463	0.116218	0.0487323	0.0656538	0.0753617	0	0	0
dme-mir-2491_5p	0	0.0103424	0.00601406	0.1303	0.0284234	0.07891	0.0420816	0.0933746	0.0582435	0.0723661	0.0310453	0.129761	0.105184	0.0579184	0.24901	0.0623216	0.101463	0.0893983	0.0974647	0.0919154	0.0753617	0.224618	0	0.0352212
dme-mir-2492_3p	0	0.0103424	0.0180422	0.0108584	0.0568467	0.0986375	0.140272	0.0933746	0.122311	0.0814119	0.0206969	0.111223	0.0657402	0.135143	0.0679117	0.0623216	0.0169105	0.0804584	0.0609154	0.0525231	0.0628014	0	0	0.0352212
dme-mir-2492_5p	0.063741	0	0.0120281	0	0.0189489	0.0263033	0	0.0084886	0.0232974	0.0814119	0.0206969	0.0278058	0.0262961	0.0772245	0.0792303	0.0623216	0	0.053639	0.0121831	0	0.0502412	0	0	0
dme-mir-2493_3p	0	0	0	0	0	0.00657583	0	0	0	0	0	0	0	0	0	0	0	0	0	0	0	0	0	0
dme-mir-2494_3p	0	0	0.0360844	0	0	0.00657583	0	0	0.0116487	0	0	0.00926861	0.013148	0	0	0.0249286	0.0169105	0.053639	0.109648	0.0919154	0.175844	0.786164	0.178571	0.176106
dme-mir-2494_5p	0	0	0	0	0	0.0131517	0	0	0	0	0	0	0	0	0	0.0124643	0.0507314	0.0178797	0	0.0131308	0.0251206	0	0	0.0352212
dme-mir-2495_5p	0	0	0	0.0108584	0	0	0	0	0.00582435	0	0	0.0185372	0	0	0.0113186	0	0.00845523	0.0178797	0	0	0.0251206	0	0	0
dme-mir-2496_3p	0	0	0	0	0.00947445	0.00657583	0.0561089	0.0084886	0.0640678	0.0361831	0.0517422	0.0463431	0.0262961	0.0772245	0.135823	0.0997146	0.0760971	0.0715186	0.0121831	0.0131308	0.087922	0.112309	0	0.105664
dme-mir-2496_5p	0	0	0	0	0.00947445	0.0328792	0	0.0084886	0.017473	0.0814119	0.0310453	0.0556117	0.0394441	0.0193061	0.113186	0.037393	0.152194	0.107278	0.109648	0.0919154	0.087922	0.112309	0	0.105664
dme-mir-2497_3p	0.0106235	0.206849	0.16238	0.0868668	0.473723	0.414277	1.12919	1.22236	0.990139	2.08053	0.6623	3.94843	2.66905	1.52518	3.91624	1.047	1.27674	4.63977	0.450774	0.787846	1.97197	1.12309	0.357143	0.422654
dme-mir-2497_5p	0.0106235	0	0.00601406	0	0.00947445	0.0263033	0.0631225	0.144306	0.0524191	0.0995034	0.0206969	0.129761	0.0788882	0.0579184	0.113186	0.037393	0.152194	0.223496	0	0.0131308	0.0628014	0	0	0.0704424
dme-mir-2498_3p	0.042494	0.0413698	0.0481125	0.184592	0.113693	0.07891	0.035068	0.084886	0.0873652	0.0814119	0.0310453	0.139029	0.184072	0.231674	0.147142	0.1745	0.169105	0.151977	0.121831	0.196962	0.188404	0.449236	0.357143	0.28177
dme-mir-2498_5p	0	0	0	0	0.0568467	0.0263033	0.035068	0.0084886	0.0291217	0.0271373	0.0517422	0.0463431	0.0394441	0.0386123	0.0565931	0.0124643	0.0169105	0.0446991	0	0.0525231	0.0376809	0.112309	0	0
dme-mir-2499_3p	0	0	0	0	0	0	0	0	0	0	0	0	0	0	0	0	0	0	0	0.0131308	0	0	0	0
dme-mir-2499_5p	0	0	0	0	0	0	0	0	0	0	0	0	0	0	0	0	0	0.00893983	0	0	0	0	0	0
dme-mir-2500_3p	0	0.0620546	0.0841969	0.217167	0.483197	0.716766	0.483939	0.534782	0.524191	0.461334	0.39324	0.630266	0.644254	0.444041	0.73571	0.349001	0.270567	0.366533	0.365493	0.144438	0.339128	0.786164	0.357143	0.59876
dme-mir-2500_5p	0.42494	0.279246	0.3849	0.477768	0.577942	0.723342	0.883714	0.679088	0.786287	0.651295	0.496725	1.14004	0.631106	0.308898	1.05263	0.934824	0.498859	0.813524	0.743168	0.840369	1.19323	2.35849	1.78571	1.23274
dme-mir-2501_3p	0	0.0206849	0.0240562	0	0.0568467	0.0591825	0.0561089	0.0933746	0.0873652	0.23519	0.0206969	0.0648803	0.118332	0.154449	0.0452745	0.0872502	0.126828	0.053639	0.0243662	0.0787846	0.150723	0.561545	0	0.0352212
dme-mir-2501_5p	0.0531175	0.0206849	0.096225	0.0217167	0.132642	0.328792	0.42783	0.48385	0.623205	0.199007	0.144878	0.259521	0.0788882	0.0579184	0.192417	0.1745	0.186015	0.0625788	0.0365493	0.0525231	0.0753617	0	0.357143	0.246548
dme-mir-252_3p	0	0.0310273	0.0180422	0.0651501	0.0757956	0.15782	0.294571	0.543271	1.06003	1.13977	2.12143	3.0123	3.26071	2.99245	4.39162	4.84862	4.30371	7.03564	4.16662	2.63928	5.23764	5.27853	3.39286	4.36743
dme-mir-252_5p	1.74225	5.61594	2.17108	2.46485	10.1756	8.11458	22.0227	21.1791	47.02	101.964	102.387	220.686	272.782	194.258	574.08	510.227	324.63	632.287	616.574	576.664	879.333	1480.46	923.036	750.564
dme-mir-2535b_3p	3.38889	7.14662	7.45142	3.20321	4.3393	7.58193	7.51859	5.53457	9.17917	9.41664	6.91275	14.9039	14.9493	6.79576	14.1709	12.9629	9.47831	16.1721	10.0876	11.3581	24.6056	55.7053	21.6071	19.7943
dme-mir-2535b_5p	0.0318705	0.0310273	0.0902109	0.19545	0.322131	0.618128	0.203395	0.144306	0.36111	0.180915	0.186272	0.305864	0.420737	0.154449	0.588568	0.486109	0.405851	0.196676	0.194929	0.118177	0.42705	1.12309	0.178571	0.633981
dme-mir-263a_3p	0.807385	4.26108	3.60242	7.2208	11.862	13.0399	32.2486	32.2822	57.1136	99.2049	50.0968	134.358	121.317	87.6885	212.484	124.681	70.728	133.686	65.3501	65.2337	180.931	156.334	43.2143	90.0254
dme-mir-263a_5p	16.9338	52.6637	54.7941	46.9189	109.307	287.765	307.778	268.732	1027.2	1072.67	971.48	2392.83	2179.76	1376.16	5538.69	3248.69	2523.73	2981.32	3183.16	3405.44	7703.43	6833.78	4505.54	8034.87
dme-mir-263b_3p	0.0743644	0.0930819	0.132309	0.152017	0.227387	0.322216	1.07308	1.67225	3.71593	6.29585	8.68233	13.4024	8.15178	13.7267	14.3181	10.0836	5.0985	13.3472	4.87323	3.33522	5.71493	4.9416	2.32143	4.12088
dme-mir-263b_5p	0.180599	0.299931	0.186436	0.249742	0.34108	1.18365	0.617197	1.30725	4.22848	4.06155	10.1104	18.8246	10.6499	33.5541	49.983	40.0853	29.4157	57.121	19.7975	17.2013	63.4671	20.6649	30.7143	50.0845
dme-mir-274_3p	0	0	0	0	0	0	0	0	0	0	0	0	0	0	0.0113186	0	0.0253657	0.0357593	0.0121831	0.0131308	0	0	0	0
dme-mir-274_5p	0	0.310273	0.00601406	0	0	0.0263033	0	0.0169772	0.017473	0	0.0103484	0.0185372	0	0	0.0339559	0.0747859	0.101463	0.0983381	0.414225	0.604015	0.653135	0.898473	0.178571	0.457875
dme-mir-275_3p	790.908	1439.67	2137.51	1181.41	949.558	1523.92	689.136	626.052	1173.19	950.402	710.679	1389.49	934.26	1098	1034.77	699.622	365.621	744.768	250.911	141.694	445.036	342.093	315.179	412.053
dme-mir-275_5p	2.20969	1.71684	4.01739	2.96433	2.68127	3.3471	1.84458	2.19855	2.88888	2.38808	2.27665	5.43141	3.49738	4.36319	7.34578	4.25033	2.50275	3.68321	4.45901	2.87564	14.5448	46.6083	52.8571	107.002
dme-mir-276a_3p	16.0521	93.6611	32.8127	33.6826	110.595	94.5802	208.262	253.495	539.987	1848.5	1166.01	3930.63	4014.19	3493.56	9276.33	6523.95	4117.53	7708.41	7743.8	8043.17	13246.2	24646.8	7490.18	9788.36
dme-mir-276a_5p	0.0531175	0.641231	0.156366	0.244313	0.885861	0.463596	2.16019	2.52112	3.11311	11.8952	8.02521	19.997	29.9907	19.6247	26.8817	36.6638	24.2031	75.0767	31.1643	25.5131	47.3586	38.1289	18.2143	10.7777
dme-mir-276b_3p	0.584292	1.8513	0.787842	1.22699	2.79496	3.11694	3.24029	4.2443	4.96817	11.868	8.89965	39.7345	60.3626	65.1389	244.312	202.782	145.32	251.585	200.132	216.75	377.085	442.385	166.964	200.726
dme-mir-276b_5p	0.0531175	0.641231	0.156366	0.244313	0.885861	0.463596	2.16019	2.52112	3.11311	11.8952	8.02521	19.997	29.9907	19.6247	26.8817	36.6638	24.2031	75.0767	31.1643	25.5131	47.3586	38.1289	18.2143	10.7777
dme-mir-277_3p	3.00645	7.76717	1.96058	2.38884	6.57527	3.07091	8.41633	8.03871	6.62811	6.02448	13.7634	14.7927	26.6248	47.802	150.006	383.091	300.82	406.878	1606.04	1321.76	2177.36	4793.58	1833.39	1421.56
dme-mir-277_5p	0	0.279246	0.108253	0.0977252	0.397927	0.249882	0.378735	0.577225	0.36111	0.497517	1.11763	2.04836	4.27311	4.61417	21.3696	29.69	20.876	38.4502	39.5219	34.9935	92.8833	66.5993	31.9643	42.7585
dme-mir-278_3p	0.276211	0.258561	0.0781828	0.19545	0.331606	0.0920617	0.0911769	0.263147	0.198028	0.461334	0.351847	1.11223	1.77498	2.49049	16.129	8.00209	6.62044	21.7595	19.6513	47.9404	39.1881	141.06	26.0714	58.8546
dme-mir-278_5p	0	0.0310273	0.0420984	0.0542918	0.180015	0.203851	0.273531	0.271635	0.477597	0.47038	0.600209	2.0669	3.79978	4.7107	21.2564	18.0359	12.8942	16.5387	12.8166	9.59859	25.3341	29.7619	12.8571	28.67
dme-mir-279_3p	404.67	1318.91	840.357	382.116	468.616	471.007	404.278	413.446	452.185	641.055	404.686	946.729	982.211	752.013	1524.13	933.752	720.639	1231.58	956.799	1085.27	1642.13	4159.03	1599.46	1492.57
dme-mir-279_5p	1.31731	1.3652	1.38323	3.13806	4.22561	6.37198	8.6618	10.7381	17.1877	14.1657	25.8297	28.0654	36.3543	33.5348	29.2699	34.252	30.7601	40.5242	21.1011	8.29865	16.5419	12.354	11.7857	7.39645
dme-mir-281-1_3p	6.3741	14.9035	16.1929	8.30121	6.86898	7.93703	5.47763	6.91821	7.66193	8.2633	6.07453	17.4574	17.7564	20.0205	51.9242	25.3711	17.5784	61.7787	49.4633	88.8887	101.971	549.697	133.482	166.913
dme-mir-281-1_5p	1.81662	5.68834	6.36889	2.37798	3.12657	5.62891	3.58395	3.29358	5.73698	9.72419	3.9531	14.5517	14.7126	13.4371	46.1347	30.2883	24.0467	36.0543	51.705	55.727	125.264	124.102	70.3571	92.6669
dme-mir-281-2_3p	6.43784	14.9345	16.4034	8.32293	6.8974	8.00279	5.49867	6.93519	7.74347	8.36281	6.09523	17.5965	17.901	20.0205	51.9808	25.421	17.6968	61.8502	49.5243	88.9807	102.222	550.595	133.661	167.442
dme-mir-281-2_5p	26.0063	44.6276	79.4217	25.0937	25.5336	49.3779	27.6476	22.2232	41.4752	39.34	30.4658	76.327	77.981	68.9808	209.338	191.726	137.237	191.929	414.932	352.929	742.1	947.439	830.536	1043.39
dme-mir-282_3p	9.86922	28.4107	13.3151	6.92763	11.142	7.24657	8.9704	6.56169	4.04792	8.59347	2.74233	11.8731	11.7543	4.86515	7.45897	6.16984	3.72876	18.6842	4.30063	4.07054	10.2994	4.60467	4.28571	2.60637
dme-mir-282_5p	105.916	621.705	499.203	101.417	210.996	243.253	133.883	189.118	146.284	170.097	56.1609	192.426	129.469	46.3347	97.442	47.5265	35.1399	144.959	35.2457	58.3137	156.087	60.9838	30.5357	47.2316
dme-mir-283_3p	0.350575	0.568834	0.890081	0.814376	1.52539	4.54061	3.75929	4.18488	10.2916	13.3787	6.87136	17.3694	15.4884	9.67237	14.1935	11.7289	7.61816	10.6384	5.1169	3.37461	10.4376	11.5678	5	7.04424
dme-mir-283_5p	36.5554	75.1999	66.732	43.8895	60.3902	67.0275	143.007	146.114	169.797	386.426	320.988	738.922	741.22	504.585	1566.53	804.248	549.066	1260.12	766.158	1254.46	1184.39	2399.03	766.786	717.28
dme-mir-284_3p	0.127482	0.46541	0.144337	0.390901	0.378978	0.591825	1.031	0.568736	0.506718	1.22118	0.434634	0.565385	0.999251	0.791552	0.996038	2.72969	1.87706	6.69593	16.0695	15.2448	60.4778	346.024	115.714	149.514
dme-mir-284_5p	0.276211	0.186164	0.126295	0.673218	0.937971	1.13762	0.862674	0.509316	0.49507	0.307556	0.455331	0.287327	0.499625	1.02323	2.99943	4.36251	4.07542	6.0612	33.2964	43.5022	90.6099	341.644	194.286	200.514
dme-mir-285_3p	0	0.0517122	0	0	0.00947445	0.00657583	0.0631225	0.0339544	0.0349461	0.0452288	0.0310453	0.111223	0.157776	0.0772245	0.24901	0.186965	0.431217	0.607908	0.255845	0.407054	0.565213	0.561545	0.535714	0.352212
dme-mir-285_5p	0	0	0	0	0	0	0.035068	0.0169772	0.0232974	0.0180915	0.0103484	0.0834175	0.0920362	0.0386123	0.40747	0.274215	0.0760971	0.232435	0.0730985	0.0393923	0.138163	0.224618	0.178571	0.352212
dme-mir-286_3p	769.29	1021.97	2370.44	9449.5	11621.7	17414.4	9808.8	9722.76	15938.9	11611.6	8470.93	14308	9590.16	8406.2	13126.1	6803.04	4321.3	5691.92	4042.07	3402.38	5551.08	3544.03	2442.14	3523.39
dme-mir-286_5p	44.2468	147.431	287.885	695.119	528.349	563.9	34.1492	23.8615	43.2633	29.3806	20.3761	33.5864	24.1705	12.7807	25.1273	8.68763	6.04549	8.60011	5.51894	4.64829	10.2869	8.98473	4.28571	8.41786
dme-mir-288_5p	0	0	0.00601406	0	0	0	0	0	0	0	0	0	0	0	0	0	0	0	0	0	0	0	0	0
dme-mir-2a-1_3p	287.254	534.571	416.183	315.796	357.917	527.606	763.362	739.13	909.365	1498.14	1006.17	2094.51	2433.17	1845.29	2337.71	2288.34	1698.38	3068.24	1811.54	1906.79	3364.75	4863.21	2111.04	1490.38
dme-mir-2a-1_5p	2.34779	5.76591	5.78152	25.4248	33.5032	33.0359	39.9799	46.7934	53.6413	44.9906	37.5648	75.4481	53.0414	50.241	84.7953	34.5823	21.5425	42.0783	10.6764	8.7254	16.6738	29.7619	12.0238	16.4424
dme-mir-2a-2_3p	352.185	663.665	473.467	372.596	429.06	581.975	878.111	892.884	991.552	1656.51	1142.75	2374.68	2781.72	2113.7	2648.08	2560.16	1881.99	3589.95	1990.35	2106.71	3567.81	5152.07	2235.5	1559.38
dme-mir-2a-2_5p	11.9408	14.1381	17.7776	36.8967	60.7312	31.8928	92.1307	113.179	70.3581	113.597	100.856	223.457	181.088	200.765	166.341	119.346	73.1208	137.959	53.6787	59.0622	71.7569	151.393	55.3571	53.3953
dme-mir-2b-1_3p	192.34	522.281	391.822	196.956	330.352	412.789	667.901	445.8	672.334	1105.45	767.751	1483.75	1856.63	1312.92	1580.08	1544.36	1011.23	1692.75	1017.2	981.198	1596.03	2527.68	1203.48	911.348
dme-mir-2b-1_5p	0.0956114	0.703286	0.751758	3.25751	6.4521	4.84639	5.44256	3.74347	8.2531	12.6098	8.83756	24.0335	21.1815	16.082	33.6842	15.8671	9.19929	16.3599	5.09253	3.82105	8.01346	9.32165	3.57143	4.75486
dme-mir-2b-2_3p	182.641	497.107	376.107	189.518	315.752	393.423	628.456	415.343	619.624	989.573	678.351	1298.13	1647.36	1173.78	1341.08	1340.88	880.82	1497.56	881.724	856.836	1423.03	2258.37	1078.65	824.492
dme-mir-2b-2_5p	22.4474	45.6257	39.9634	72.7455	99.1075	110.655	126.013	132.554	146.491	138.427	124.781	168.008	163.7	148.213	212.722	138.098	79.5088	129.131	63.279	46.3871	94.5476	131.289	51.0714	65.3881
dme-mir-2c_3p	1.38672	3.9315	2.92684	4.87757	10.607	10.8738	30.8257	33.3828	28.5195	63.9367	32.1795	75.8074	83.1613	61.2854	87.4427	69.9431	44.5416	121.543	67.699	73.5966	109.188	176.55	65.2321	59.1974
dme-mir-2c_5p	0.509928	1.40657	2.11695	3.58326	8.54596	14.9206	17.1272	16.0095	24.1478	17.5488	21.2764	30.364	24.8498	22.9164	39.4001	33.529	22.9137	26.2116	33.869	31.8815	51.6856	86.9272	41.9643	27.0499
dme-mir-3_3p	101.114	96.9086	174.101	1613.04	1363.86	1012.2	555.379	998.981	546.05	235.95	170.118	337.72	190.923	158.349	243.984	70.224	38.5897	97.8598	12.3902	15.3761	23.1109	15.0494	13.9286	18.5263
dme-mir-3_5p	1.73163	3.34061	2.96493	25.0502	13.6053	5.05682	0.126245	0.144306	0.104838	0.108549	0.0413937	0.287327	0.236665	0.135143	0.158461	0.186965	0.0507314	0.169857	0.0243662	0.0919154	0.125603	0	0	0.0704424
dme-mir-303_3p	0	0.0310273	0.0240562	0.0217167	0.0568467	0.0328792	0	0.0594202	0.0349461	0.00904576	0.0310453	0.0741489	0.105184	0.0386123	0.147142	0.0623216	0.0760971	0.134097	0.0730985	0.131308	0.213525	0.224618	0.357143	0
dme-mir-303_5p	0	0.0206849	0.0120281	0.0325751	0.0378978	0.0854858	0.189367	0.229192	0.122311	0.199007	0.0517422	0.20391	0.328701	0.231674	0.65648	0.249286	0.270567	0.786705	0.0243662	0.485838	0.992263	0.786164	0.178571	0.669203
dme-mir-304_3p	0.276211	1.53068	0.655533	0.72751	3.06025	2.95255	9.86113	12.0453	12.8252	35.9026	16.6713	41.3566	43.7961	30.3879	58.8342	48.0624	37.482	67.2364	28.6912	20.9173	37.6181	23.8095	11.0714	10.8129
dme-mir-304_5p	1.45542	6.41231	2.53793	1.23785	3.69504	1.97275	4.3274	5.27991	4.15859	9.85084	7.48192	21.2715	33.7247	30.7547	41.6525	46.6228	46.6898	90.0017	68.0425	102.578	143.652	213.05	148.571	64.2787
dme-mir-305_3p	77.6471	139.757	187.007	67.6041	56.932	124.665	49.2355	41	81.3137	59.2678	32.4527	81.9994	58.706	41.2572	80.3622	40.6835	30.0245	37.4042	35.0995	26.1565	94.4785	252.695	175.357	385.038
dme-mir-305_5p	642.466	1473.48	1232.99	615.517	795.721	585.335	507.455	460.286	378.6	555.772	167.448	992.872	622.375	342.51	915.133	257.426	155.661	853.646	117.859	231.955	727.592	466.869	308.929	649.091
dme-mir-306_3p	1.60415	2.55458	2.25527	12.7151	25.9979	11.1329	18.6562	22.8174	14.7123	17.404	8.64094	19.6031	16.4482	9.84613	34.0464	12.8881	7.17849	25.0315	10.8917	12.251	11.6308	35.265	9.46429	12.7501
dme-mir-306_5p	87.187	230.078	212.841	133.026	164.6	88.3266	68.4177	107.186	102.066	121.991	67.6787	342.712	210.132	195.957	632.269	88.559	59.3473	311.455	44.5292	81.332	106.675	123.652	57.1429	86.8907
dme-mir-307a_3p	0.21247	0.227534	0.0180422	0.152017	0.142117	0.0920617	0.357694	0.48385	0.244623	0.750798	1.05554	3.27182	5.44329	6.52547	10.5716	11.3675	10.5521	22.8413	25.2434	36.6742	30.6722	150.606	58.3929	30.0437
dme-mir-307a_5p	0	0	0	0.0434334	0.0378978	0.0328792	0.0140272	0.084886	0.0349461	0.135686	0.144878	0.73222	1.40684	1.33212	1.87889	1.59543	1.00617	5.90029	1.69345	3.18202	5.68144	5.84007	2.32143	2.8177
dme-mir-307b_3p	0	0	0.00601406	0.0108584	0	0.0131517	0	0	0.017473	0.0180915	0.0310453	0.00926861	0.0262961	0.0579184	0.0113186	0.0623216	0.00845523	0.0178797	0.0365493	0.0393923	0.0376809	0	0	0
dme-mir-307b_5p	0	0.0206849	0	0.0108584	0	0	0	0	0	0.00904576	0	0.00926861	0	0	0	0	0	0.00893983	0	0	0.0125603	0	0	0
dme-mir-308_3p	0.0956114	8.10847	6.66358	0.119442	5.64677	3.66274	0.785524	1.35818	2.92382	1.44732	0.983101	12.3273	3.70775	1.39004	7.26655	0.710466	1.14146	23.4402	0.560422	1.15551	15.4492	22.0126	7.85714	27.0147
dme-mir-308_5p	1.82724	2.45116	1.86436	2.17167	2.82339	1.11789	1.89367	3.97267	1.92786	3.02128	1.76958	5.3758	6.45568	6.71854	12.575	4.27526	3.48355	10.4775	2.32697	5.56745	4.74779	11.9048	5.71429	5.42406
dme-mir-309_3p	30.7975	34.6161	60.8864	521.548	394.601	556.73	169.624	234.243	209.601	65.5999	46.5576	66.9657	26.9272	25.0787	18.2909	16.0291	6.63736	18.8094	2.5219	1.58882	5.92846	2.92004	3.57143	5.49451
dme-mir-309_5p	7.10712	38.4015	19.5457	98.659	121.766	50.2394	2.99481	3.4294	1.64829	3.09365	0.962404	3.40158	3.12923	2.14298	3.4635	1.68268	0.90471	2.23496	0.743168	1.18177	1.94684	1.79695	0.178571	1.26796
dme-mir-310_3p	605.922	1347.32	1934.95	733.905	1002.71	1056.12	683.792	569.993	606.542	524.917	311.809	422.26	316.079	227.272	190.905	135.587	71.6327	136.931	102.314	62.0691	220.056	182.278	84.2857	73.6827
dme-mir-310_5p	1.06235	0.961847	1.64184	1.81334	1.08009	0.933768	0.147286	0.48385	0.518367	0.180915	0.476028	0.463431	0.276109	0.328204	0.316921	0.349001	0.211381	0.169857	0.194929	0.144438	0.263766	0	0.357143	0.28177
dme-mir-311_3p	969.689	1055.52	2146.47	1472.58	868.059	1809.33	473.117	631.569	967.838	381.053	426.107	686.128	198.272	250.323	325.354	195.279	90.1074	167.613	130.664	73.4404	263.113	126.909	82.6786	154.198
dme-mir-311_5p	2.46465	10.1356	0.408956	2.36712	3.77083	0.269609	1.38869	2.26646	0.157257	1.12167	1.19007	0.259521	1.26221	1.8727	0.260328	0.810181	0.760971	0.125158	0.438591	0.735323	0.138163	1.34771	1.42857	0.176106
dme-mir-312_3p	1289.09	1455.26	3185.29	1714.96	1135.47	2713.06	730.93	841.174	1788.3	875.765	578.705	1331.46	609.983	635.522	891.585	416.265	239.376	368.339	166.525	135.739	450.286	248.877	106.964	267.998
dme-mir-312_5p	51.0884	50.4711	127.685	63.6625	56.8467	65.1402	41.3663	37.2565	48.5343	40.6064	27.2681	75.9007	47.1226	45.0412	69.3831	32.4197	20.9605	46.9162	16.8492	21.8496	43.9861	25.4942	19.4643	25.641
dme-mir-313_3p	146.923	378.864	300.02	111.582	123.86	181.802	80.8949	89.8858	94.7272	65.7989	46.0505	65.7145	44.5324	38.6702	36.6157	27.596	19.8782	25.9255	21.6981	20.484	45.9707	70.5301	18.9286	18.7377
dme-mir-313_5p	105.44	152.742	177.294	94.0098	111.543	126.348	69.3576	79.9839	84.092	75.8035	49.3568	68.6603	39.2732	50.2249	36.378	25.3649	15.9973	23.3866	13.3527	11.8177	20.8375	16.0602	10.1786	12.345
dme-mir-314_3p	0.0849879	0.817053	0.180422	0.325751	1.12746	0.256457	1.24842	0.526293	0.390231	0.786981	0.39324	1.11223	1.30166	1.54449	14.4312	9.32331	7.49979	43.0631	30.9207	80.3472	251.746	186.545	114.643	251.972
dme-mir-314_5p	0	0.0206849	0.0420984	0.0325751	0.104219	0.0591825	0.0210408	0.178261	0.209677	0.0904576	0.424286	0.39855	0.447033	0.84947	6.81381	7.84006	5.40289	8.60905	28.4962	28.8877	49.4624	88.8365	33.3929	54.0293
dme-mir-315_3p	0.0318705	1.45828	0.469097	0.390901	1.87594	1.5782	2.95273	4.09151	12.5981	45.654	22.3112	66.7247	52.1582	50.9103	71.8166	22.5729	21.5777	53.9116	9.61246	20.9042	35.8973	14.8248	11.7857	15.3212
dme-mir-315_5p	3.03832	21.5433	7.21687	5.95038	23.1935	34.3521	33.4339	60.0569	150.332	481.443	355.5	1048.75	1091.67	1347.78	2535.07	1338.12	761.416	1364.29	926.869	1006.31	2433.32	1795.15	718.571	914.178
dme-mir-316_3p	0.308081	1.13767	0.228534	0.19545	1.25063	1.38092	4.01178	3.48033	11.87	29.245	26.3988	34.6136	61.0595	47.9951	64.5727	104.713	84.3832	80.6372	28.4841	9.93999	29.8056	24.3711	31.7857	14.7577
dme-mir-316_5p	0.786138	3.09239	0.950222	0.901243	3.25921	1.91357	3.54187	6.68053	6.5058	35.3147	32.2871	77.1519	115.966	143.947	268.206	264.493	168.428	496.576	316.864	468.197	441.036	1598.38	508.036	316.357
dme-mir-317_3p	1.07297	2.98896	0.234548	0.597209	0.833752	0.381398	1.73236	0.797929	0.663976	2.95796	2.35944	4.89383	7.28401	5.40572	7.47029	10.7318	5.62273	12.328	51.2908	58.7471	91.2379	537.436	185.595	125.775
dme-mir-317_5p	0	0.0517122	0.0300703	0.0434334	0.0473723	0.0526067	0.224435	0.042443	0.250447	1.53778	0.734739	1.62201	1.44628	0.830164	1.06395	1.09686	0.684874	1.33203	10.4775	7.93098	16.5796	33.3558	13.9286	13.3136
dme-mir-318_3p	0.127482	0.46541	0.288675	0.152017	0.161066	0.118365	0.0631225	0.101863	0.0931896	0.117595	0.0413937	0.148298	0.236665	0.212368	0.203735	0.236822	0.0930075	0.402292	0.268028	0.498969	0.690816	0.898473	0.535714	0.704424
dme-mir-318_5p	0	0.0103424	0	0	0	0	0	0	0	0	0	0	0	0	0	0	0	0	0	0	0.0125603	0	0	0
dme-mir-31a_3p	0.138105	0.651574	0.216506	0.271459	0.900073	0.618128	2.09005	2.17308	4.90993	21.0404	15.8021	35.1002	30.3983	30.9091	40.0679	23.2584	14.4077	40.2471	24.0616	19.3416	32.2925	38.9712	18.0357	16.6948
dme-mir-31a_5p	6.41659	29.7449	14.8908	11.2058	26.7843	46.912	48.7025	42.8929	166.058	446.662	344.882	1085.64	1222.98	946.097	2410.93	1572.69	1170.05	1441.2	1699.91	1270.22	4179.69	5124.44	1865.36	3674.06
dme-mir-31b_3p	0.021247	0.0310273	0	0.0108584	0.00947445	0	0.0561089	0	0	0	0	0.101955	0.0657402	0.0386123	0.260328	0.186965	0.0676418	0.303954	0.134014	0.1707	0.276326	0.449236	0.357143	0.211327
dme-mir-31b_5p	16.3071	27.6247	36.4212	16.3635	14.1548	24.804	13.5573	13.5818	24.6312	18.1639	14.374	35.9344	29.3201	25.7158	94.0464	65.4751	44.1532	77.7586	121.1	122.76	225.734	649.371	201.607	295.647
dme-mir-33_3p	5.48172	5.06779	4.16774	4.32162	2.99393	3.35367	2.51788	4.26128	2.94712	4.64952	3.53916	10.5106	11.6755	11.7381	20.7583	16.2535	12.5729	23.9587	14.1202	15.468	28.022	44.4744	26.6071	25.3945
dme-mir-33_5p	91.0858	166.906	156.919	92.2091	76.1935	63.3713	43.0074	52.0436	46.5366	43.0669	20.3554	90.1743	55.6688	61.8762	213.956	119.296	74.2538	176.553	151.96	186.614	353.497	833.67	281.607	538.25
dme-mir-34_3p	0.159352	0.237876	0.0781828	0.19545	0.312657	0.230154	0.911769	0.543271	1.18817	3.03938	3.85997	7.70222	11.0049	9.20903	9.89247	11.2304	9.74888	11.3804	74.0488	67.2821	104.778	205.863	135.714	90.3776
dme-mir-34_5p	0.478057	1.4376	0.390914	0.314892	0.87165	0.328792	1.41675	0.517805	1.04256	2.22526	3.19767	8.51786	7.25771	4.47902	15.4499	14.658	7.60125	21.4019	56.9559	56.9481	98.2843	234.389	188.214	205.304
dme-mir-3641_3p	0	0.124109	0.0240562	0.0651501	0.0378978	0.0526067	0.112218	0.144306	0.0815409	0.126641	0.072439	0.120492	0.157776	0.115837	0.192417	0.0747859	0.17756	0.134097	0.182746	0.262615	0.502412	1.01078	0.178571	0.457875
dme-mir-3641_5p	0	0	0.00601406	0	0	0.0131517	0	0.0084886	0.0116487	0.00904576	0	0.00926861	0	0	0.0339559	0	0	0	0.0243662	0	0	0	0	0
dme-mir-3642_3p	0	0	0.00601406	0.0108584	0.0189489	0.0131517	0	0	0	0.00904576	0	0.0463431	0.0525921	0.0386123	0.0452745	0.0249286	0	0.0625788	0.0487323	0.0262615	0.0502412	0.112309	0	0.0352212
dme-mir-3642_5p	0	0.0206849	0.00601406	0	0.0189489	0.0263033	0	0	0.0232974	0	0.0103484	0	0.013148	0	0.0339559	0.0124643	0	0.00893983	0	0	0.0125603	0.112309	0.178571	0.0704424
dme-mir-3643_3p	0.0106235	0	0.00601406	0.0108584	0.0947445	0.0591825	0.00701361	0.0594202	0.0116487	0.117595	0.0206969	0.0556117	0.13148	0.0965307	0.0339559	0.0623216	0	0.053639	0	0.0525231	0.0251206	0.112309	0	0.0352212
dme-mir-3643_5p	0	0	0	0.0108584	0	0.0131517	0.0210408	0.0084886	0.0291217	0	0.0206969	0.00926861	0.0657402	0.0965307	0.0339559	0.0124643	0.0169105	0.00893983	0.0121831	0	0	0	0	0.0704424
dme-mir-3644_3p	0	0	0.0120281	0	0.00947445	0.0131517	0.0490952	0.0169772	0.0116487	0.0633203	0	0.0370745	0.0525921	0	0.0226372	0.0747859	0.0169105	0.0357593	0.0487323	0.0787846	0.0376809	0.336927	0	0
dme-mir-3644_5p	0	0	0.00601406	0	0.00947445	0.0131517	0.0420816	0	0.00582435	0	0	0.0648803	0.013148	0	0.0113186	0	0	0	0	0	0.0125603	0	0	0
dme-mir-3645_3p	0	0	0	0	0	0	0	0	0	0.00904576	0.0103484	0.00926861	0	0.0386123	0.0113186	0.0747859	0.0422761	0.0178797	0.0121831	0.0262615	0.0251206	0.112309	0	0.105664
dme-mir-3645_5p	0	0	0.0180422	0	0.00947445	0.00657583	0	0.0084886	0.0116487	0	0	0.00926861	0	0	0.0113186	0.0249286	0	0	0.0121831	0.0131308	0.0251206	0	0.357143	0.0704424
dme-mir-375_3p	0.63741	1.38589	0.649519	0.998968	1.69593	1.82808	1.39571	4.46501	5.23609	4.82139	16.4437	58.3274	31.3581	77.1666	194.261	131.71	98.4358	190.472	245.928	286.618	439.786	1916.33	451.786	570.09
dme-mir-375_5p	0.180599	0.88945	0.433012	0.325751	0.975869	1.56505	1.24141	1.84203	7.35033	27.083	18.5858	57.002	66.6605	54.3468	176.786	96.1498	65.1729	91.2488	54.2878	38.8408	118.77	83.4456	31.25	76.113
dme-mir-4_3p	203.525	679.126	511.568	1733.59	3381.34	2956.95	2966.78	2189.31	2256.13	2295.53	1538.99	2740.74	2785.53	1628.51	1457.76	1317.83	957.923	1289.75	824.941	658.731	1018.11	2554.92	779.911	521.309
dme-mir-4_5p	7.87201	20.9641	28.9697	138.411	115.986	88.6521	20.7953	26.1194	21.2239	19.2946	8.19596	33.0148	19.2882	11.6416	40.7583	8.94938	3.94859	25.9613	2.74119	4.58264	7.46081	5.95238	1.96429	5.10707
dme-mir-4909_5p	0	0	0	0	0	0	0	0	0	0	0	0.00926861	0	0	0	0.0124643	0	0	0	0	0	0	0	0
dme-mir-4910_3p	0	0	0	0.0108584	0.0473723	0.0197275	0	0	0.00582435	0.0271373	0.0103484	0.0556117	0.0262961	0.0193061	0.0339559	0.0124643	0	0.0178797	0	0.0131308	0.0125603	0	0	0
dme-mir-4910_5p	0.0106235	0	0.0360844	0.0868668	0.142117	0.0591825	0.0631225	0.0594202	0.0407704	0.0452288	0	0.101955	0.0262961	0.0772245	0.113186	0.0997146	0.0338209	0.0625788	0.0121831	0.0525231	0.100482	0	0.178571	0
dme-mir-4911_3p	0	0.0517122	0.0180422	0.0434334	0.0473723	0.0131517	0.168327	0.0254658	0.0349461	0.0814119	0.0931359	0.0556117	0.0525921	0.0772245	0.0226372	0.0997146	0.0422761	0.0357593	0.146197	0.0262615	0.0502412	0	0	0
dme-mir-4911_5p	0	0.0827395	0.0541265	0.0217167	0.151591	0.0526067	0.035068	0.0679088	0.0291217	0.0904576	0.0206969	0.0556117	0	0.0386123	0.0679117	0.0623216	0.0338209	0.0178797	0.0121831	0.0131308	0.0376809	0	0	0.0704424
dme-mir-4912_3p	0	0.103424	0.00601406	0.0542918	0.142117	0.184123	0.0771497	0.0509316	0.0524191	0.0995034	0.0206969	0.0463431	0.013148	0.0193061	0.0452745	0.0124643	0	0.053639	0.0730985	0	0.0251206	0.112309	0.357143	0.0352212
dme-mir-4912_5p	0	0.0206849	0.0180422	0.0760085	0.0568467	0.0723342	0	0.042443	0.0524191	0.0271373	0.0103484	0.0370745	0.0525921	0.0579184	0.090549	0.0249286	0	0.0178797	0.0609154	0.0393923	0.113043	0.112309	0	0
dme-mir-4913_3p	0	0.165479	0.0481125	0.0108584	0.0284234	0.0460308	0.0771497	0.042443	0.0232974	0.0633203	0.0103484	0.0648803	0.0262961	0.0772245	0.158461	0.0249286	0	0.214556	0.170563	0.0787846	0.238645	0.449236	0	0.105664
dme-mir-4913_5p	0.0849879	0	0.0721687	0.0217167	0.0378978	0.00657583	0	0.0169772	0.0116487	0.00904576	0.0413937	0.0370745	0.0525921	0.0579184	0.0452745	0.0623216	0.0507314	0.0357593	0.0243662	0.0131308	0.0628014	0.112309	0	0.0704424
dme-mir-4914_3p	0	0	0.00601406	0	0.00947445	0	0	0	0	0	0	0.00926861	0	0	0.0113186	0	0	0.0268195	0	0.0262615	0.0251206	0	0	0.0352212
dme-mir-4914_5p	0	0	0.0240562	0	0	0.0131517	0	0	0.0116487	0	0	0.00926861	0	0	0.0113186	0	0	0	0	0	0.0125603	0	0.178571	0
dme-mir-4915_3p	0	0.0723971	0.00601406	0.0217167	0.104219	0.0460308	0.133259	0.169772	0.110663	0.189961	0.144878	0.157566	0.249813	0.0386123	0.169779	0.211893	0.0930075	0.232435	0.170563	0.118177	0.213525	1.2354	0	0.105664
dme-mir-4915_5p	0	0.0206849	0.00601406	0.0108584	0.00947445	0.0526067	0.0911769	0.152795	0.151433	0.0452288	0.103484	0.139029	0.105184	0.25098	0.147142	0.386394	0.143739	0.223496	0.121831	0.0919154	0.100482	0.786164	0.357143	0
dme-mir-4916_5p	0	0.0103424	0	0	0.0189489	0	0.0140272	0.0084886	0.0116487	0.0271373	0	0.00926861	0.013148	0	0	0.0249286	0.0169105	0	0.0121831	0	0	0	0	0
dme-mir-4917_3p	0.0743644	0.486095	0.60742	0.184592	0.17054	0.322216	0.119231	0.127329	0.262096	0.217098	0.0931359	0.259521	0.249813	0.270286	0.271647	0.1745	0.0591866	0.125158	0.0487323	0.0393923	0.163284	0.336927	0	0.0352212
dme-mir-4917_5p	0.138105	0.108596	0.126295	0.0651501	0.0663212	0.0723342	0	0.0763974	0.0990139	0.0180915	0.0413937	0.120492	0.0394441	0.135143	0.101868	0.0872502	0	0	0.0365493	0.0131308	0.0251206	0	0	0
dme-mir-4918_3p	0.0318705	0.0827395	0.0360844	0.141159	0.378978	0.217002	0.540048	0.585714	0.302866	0.334693	0.39324	0.240984	0.302405	0.695021	0.203735	0.411323	0.397396	0.259255	0.35331	0.223223	0.226085	0	0	0
dme-mir-4918_5p	0	0.0103424	0	0.0108584	0	0	0	0.0254658	0	0	0	0	0.013148	0	0	0	0	0	0	0	0	0	0	0
dme-mir-4919_3p	0.0743644	0.0206849	0.00601406	0.0325751	0.0757956	0.0657583	0.0631225	0.0933746	0.0698922	0.262327	0.227665	0.695146	0.93351	0.888082	3.32767	1.85718	1.02308	2.22602	3.00922	3.51905	9.50814	30.0988	7.85714	16.1665
dme-mir-4919_5p	0	0	0.00601406	0.0108584	0	0.0197275	0	0.0084886	0.017473	0.0542746	0.0206969	0.139029	0.302405	0.308898	0.350877	0.199429	0.109918	0.160917	0.499507	0.5121	1.08018	0.898473	0	0.457875
dme-mir-4940_3p	0	0	0.00601406	0	0.0189489	0	0	0	0.00582435	0.0180915	0.0103484	0.00926861	0	0	0.0226372	0.0747859	0.0760971	0.107278	0.134014	0.354531	0.552653	0.561545	0.892857	0.739645
dme-mir-4940_5p	0	0	0	0	0.0189489	0.00657583	0	0	0	0	0.0103484	0	0.013148	0	0.0226372	0.037393	0.0591866	0.0446991	0.0974647	0.1707	0.314007	0.112309	0.178571	0.387433
dme-mir-4941_3p	0	0.0413698	0.0180422	0	0.0189489	0.0197275	0	0	0.017473	0	0.0103484	0.0185372	0.013148	0	0	0	0	0.00893983	0	0	0	0	0	0
dme-mir-4941_5p	0	0.0206849	0.0360844	0.0977252	0.198963	0.144668	0.343667	0.11884	0.232974	0.388968	0.124181	0.444893	0.315553	0.115837	0.237691	0.1745	0.109918	0.196676	0.0730985	0.0919154	0.226085	0.112309	0	0.0704424
dme-mir-4942_3p	0	0.0413698	0.0481125	0.0325751	0.0663212	0.0131517	0.0490952	0.0594202	0.0582435	0.117595	0.0517422	0.185372	0.0525921	0.135143	0.271647	0.0623216	0.186015	0.259255	0.0365493	0.0525231	0.138163	0.336927	0	0.105664
dme-mir-4942_5p	0	0	0	0	0	0	0	0	0.017473	0	0	0	0	0	0	0	0	0.00893983	0	0	0	0	0	0
dme-mir-4943_3p	0.0106235	0.0206849	0.00601406	0.0108584	0	0	0	0.0254658	0.00582435	0.0180915	0	0.00926861	0.0394441	0.0386123	0.0679117	0.0747859	0.118373	0.0268195	0.0121831	0.0919154	0.0502412	1.12309	0.357143	0.105664
dme-mir-4943_5p	0	0	0	0	0	0	0	0	0	0	0	0	0	0	0.0113186	0.0249286	0	0	0	0	0.0125603	0.112309	0	0
dme-mir-4944_5p	0	0	0	0	0	0	0	0	0	0	0	0.0185372	0	0	0	0	0	0	0	0.0131308	0	0	0	0
dme-mir-4945_5p	0	0	0	0	0	0	0	0	0	0	0	0	0	0	0	0	0	0	0	0	0	0	0	0
dme-mir-4946_3p	0	0	0	0	0.00947445	0.00657583	0	0	0.0116487	0.0180915	0	0.0370745	0.0525921	0.0193061	0.0226372	0.0498573	0	0.0178797	0	0.0131308	0.0125603	0	0	0
dme-mir-4946_5p	0	0	0.00601406	0.0108584	0.0473723	0.0131517	0.0701361	0.0254658	0.0291217	0.0904576	0.0310453	0.0834175	0.13148	0.115837	0.158461	0.162036	0	0.125158	0.0852816	0.0919154	0.276326	0.449236	0	0.0704424
dme-mir-4947_3p	0	0	0.00601406	0.0108584	0.00947445	0	0	0	0.00582435	0	0	0	0	0	0.0113186	0.0124643	0	0	0.0243662	0	0.0502412	0	0	0
dme-mir-4947_5p	0	0	0	0	0.00947445	0	0.00701361	0	0	0	0	0	0	0	0.0113186	0	0	0.00893983	0.0365493	0.0262615	0.0376809	0	0	0
dme-mir-4948_3p	0	0.0413698	0.0300703	0.0651501	0.161066	0.302488	0.0701361	0.229192	0.308691	0.253281	0.175923	0.324401	0.236665	0.308898	0.203735	0.0872502	0.253657	0.143037	0.0974647	0.131308	0.150723	0	0	0
dme-mir-4948_5p	0	0	0	0.0217167	0.0473723	0.0854858	0	0.042443	0.0698922	0.0271373	0.0310453	0.0648803	0	0	0.0679117	0.0498573	0.0338209	0.00893983	0.0365493	0.0393923	0.0125603	0	0	0
dme-mir-4949_3p	0	0.0206849	0.096225	0.0542918	0.00947445	0.0197275	0.0701361	0.0169772	0.0640678	0.0859347	0.0310453	0.250253	0.105184	0.135143	0.203735	0.0249286	0.126828	0.223496	0.194929	0.223223	0.263766	0.730009	0.178571	0.334601
dme-mir-4949_5p	0.042494	0.0620546	0.0841969	0.0651501	0.0663212	0.138092	0.0490952	0.127329	0.131048	0.149255	0.155226	0.310499	0.16435	0.25098	0.260328	0.224358	0.439672	0.545329	0.529964	0.439881	0.671975	1.46002	1.42857	1.23333
dme-mir-4950_3p	0.0849879	0.434382	0.583364	0.173734	0.132642	0.427429	0.189367	0.152795	0.297042	0.0904576	0.072439	0.250253	0.118332	0.0386123	0.215054	0.0747859	0.0845523	0.151977	0.0365493	0.118177	0.45217	0.561545	0.178571	0.316991
dme-mir-4950_5p	0	0	0.0420984	0.0108584	0	0.0131517	0	0	0.017473	0	0.0103484	0	0	0.0193061	0	0.0124643	0	0	0.0243662	0	0	0	0	0
dme-mir-4951_3p	0.127482	0.0413698	0.0481125	0.0651501	0.0473723	0.0854858	0.357694	0.195238	0.262096	0.434197	0.600209	0.380013	0.525921	0.656409	0.373514	0.46118	0.465038	0.402292	0.542147	0.564623	0.778738	2.92004	3.57143	0.774866
dme-mir-4951_5p	0.063741	0.0723971	0.138323	0.238884	0.208438	0.289337	0.35068	0.551759	0.728044	1.23022	0.693345	1.51078	1.61721	1.21629	2.35427	1.69515	0.684874	1.32309	1.15739	1.20803	2.37389	6.73854	1.96429	3.38123
dme-mir-4952_3p	0	0	0	0	0	0	0	0	0	0	0	0	0	0.0579184	0.0113186	0.0498573	0.0253657	0	0.0487323	0.0919154	0.163284	0	0	0
dme-mir-4952_5p	0	0	0	0	0	0	0	0	0.00582435	0	0	0	0	0	0	0	0.0422761	0.0178797	0.0121831	0.0393923	0.0125603	0	0	0.0704424
dme-mir-4953_3p	0	0.0206849	0.0240562	0	0.00947445	0.00657583	0	0	0.0116487	0	0	0.00926861	0	0	0	0.0124643	0.0422761	0.0554269	0	0	0.0628014	0	0	0.0352212
dme-mir-4953_5p	0	0	0.00601406	0	0.00947445	0	0	0	0	0	0	0	0	0	0	0	0	0	0	0.0262615	0	0	0	0
dme-mir-4954_3p	0	0	0	0	0	0	0	0	0	0	0	0	0	0	0	0	0	0	0	0	0	0	0	0
dme-mir-4954_5p	0	0.0206849	0.0120281	0.0108584	0	0.0131517	0	0	0	0.0180915	0	0.00926861	0	0.0193061	0	0	0	0	0	0.0131308	0.0125603	0.112309	0	0.0704424
dme-mir-4955_3p	0	0	0	0	0	0	0	0	0	0	0	0	0	0	0	0	0	0.0357593	0	0.0393923	0.0251206	0.112309	0.178571	0
dme-mir-4955_5p	0	0	0	0	0	0	0	0.0084886	0	0	0	0	0	0	0.0113186	0.0124643	0.0253657	0.0178797	0.0243662	0.0393923	0.0376809	0.336927	0	0
dme-mir-4956_3p	0	0	0.0360844	0.108584	0.0757956	0.0920617	0.0490952	0.042443	0.0698922	0.0633203	0.0620906	0.0648803	0.0525921	0	0.090549	0.0498573	0	0.0446991	0.0609154	0.0262615	0.087922	0	0	0.0352212
dme-mir-4956_5p	0	0.0103424	0.00601406	0.0325751	0.0473723	0.0986375	0.126245	0.144306	0.128136	0.208053	0.0310453	0.250253	0.13148	0.0772245	0.192417	0.0747859	0.0760971	0.214556	0.134014	0.144438	0.188404	0.336927	0.714286	0.176106
dme-mir-4957_3p	0.0318705	0.103424	0.0721687	0.0868668	0.274759	0.309064	0.308599	0.331056	0.314515	0.434197	0.279408	0.463431	0.433885	0.0965307	0.475382	0.486109	0.245202	0.625788	0.243662	0.262615	0.401929	0.224618	0.535714	0.28177
dme-mir-4957_5p	0.0318705	0	0.00601406	0.0217167	0.0189489	0.0197275	0	0.0169772	0.0407704	0.0271373	0	0.0648803	0.013148	0	0.090549	0.0124643	0.0253657	0.0357593	0.0243662	0.0131308	0.113043	0.112309	0	0.0352212
dme-mir-4958_5p	0	0	0	0	0	0	0	0	0	0	0	0	0	0	0	0.0124643	0	0	0	0	0	0	0	0
dme-mir-4959_3p	0	0	0	0	0	0	0	0	0	0	0	0	0	0	0	0	0	0	0	0	0	0	0	0
dme-mir-4959_5p	0	0	0	0	0	0	0	0	0	0.00904576	0	0.0185372	0	0	0.0113186	0	0	0	0	0	0	0	0	0
dme-mir-4960_3p	0	0	0.0120281	0.0108584	0.0473723	0.0131517	0.00701361	0.0254658	0.0524191	0.00904576	0.0103484	0.0278058	0.0788882	0	0.113186	0.0498573	0.0676418	0.205616	0.255845	0.196962	0.339128	0.336927	0	0.352212
dme-mir-4960_5p	0	0	0	0.0108584	0	0	0.0140272	0	0	0	0	0	0.013148	0	0.0113186	0.0498573	0.0338209	0.00893983	0.0121831	0.0131308	0.0125603	0	0	0
dme-mir-4961_3p	0.021247	0.113767	0.0601406	0.0108584	0.0284234	0.039455	0.035068	0.0594202	0.116487	0.126641	0.072439	0.194641	0.223517	0.0965307	0.237691	0.149572	0.186015	0.214556	0.146197	0.223223	0.200965	0.786164	0	0.105664
dme-mir-4961_5p	0.0849879	0.258561	0.108253	0.0760085	0.0473723	0.0854858	0	0.127329	0.130077	0.271373	0.0620906	0.188462	0.315553	0.366817	0.237691	0.1745	0.0760971	0.227966	0.185183	0.190396	0.314007	0.449236	0	0.246548
dme-mir-4962_3p	0	0.0103424	0.00601406	0.0108584	0	0.0131517	0	0.0084886	0.0116487	0.0271373	0.0310453	0.0370745	0.0262961	0.0579184	0.0452745	0.0249286	0	0.0357593	0.0487323	0.0131308	0.0628014	0.112309	0	0.0704424
dme-mir-4962_5p	0	0	0	0	0	0	0	0.0084886	0	0.0271373	0	0.00926861	0	0	0.0113186	0	0	0	0	0	0	0	0	0.0352212
dme-mir-4963_3p	0	0.0103424	0.0120281	0	0.00947445	0	0	0	0	0	0.0103484	0	0	0	0.0113186	0	0	0.00893983	0	0	0	0	0	0
dme-mir-4964_3p	0	0	0	0	0	0	0.00701361	0	0	0	0	0	0.0657402	0.0193061	0.0679117	0.0249286	0	0.0357593	0.0121831	0.0131308	0.0502412	0.224618	0	0.140885
dme-mir-4964_5p	0	0	0	0	0	0	0	0	0	0	0	0	0	0	0	0	0	0	0	0.0131308	0	0	0	0
dme-mir-4965_3p	0	0	0.0120281	0.0325751	0.00947445	0.0328792	0	0.0084886	0.017473	0.0542746	0.0206969	0.0278058	0.0788882	0	0.0226372	0	0	0.0357593	0.0487323	0	0.0376809	0	0	0
dme-mir-4965_5p	0	0.0103424	0.00601406	0.0108584	0	0	0	0.0169772	0.0116487	0.0180915	0	0.0370745	0.013148	0	0.0339559	0.0249286	0.0253657	0.0178797	0.0487323	0.0262615	0.0251206	0	0	0.0352212
dme-mir-4966_3p	0	0.00517122	0.00601406	0.0108584	0.00947445	0	0	0.0042443	0	0	0	0.0185372	0.00657402	0	0.0226372	0.00623216	0	0.0268195	0.0304577	0.0328269	0.043961	0.112309	0.0892857	0.0352212
dme-mir-4966_5p	0	0.00517122	0.00601406	0.0108584	0	0	0	0.0127329	0	0.0180915	0	0.0185372	0.0328701	0.0193061	0.0113186	0.0249286	0	0.0134097	0.0243662	0.0393923	0.0314007	0	0.0892857	0.0528318
dme-mir-4967_3p	0	0	0	0	0	0	0	0.0084886	0	0.00904576	0	0	0.013148	0	0	0.0124643	0	0.0178797	0.0121831	0.0131308	0.0376809	0	0	0
dme-mir-4968_3p	0	0.00140761	0.000207485	5.97209e-05	0	0.00201878	0.000389957	0.00180298	0.000689021	0.000566265	0.00069024	0.00635456	0.00657402	0.00759503	0.00752349	0.00490346	0.00140949	0.00987672	0.00208574	0.000789159	0.0139557	0.00652516	0.198411	0.00463863
dme-mir-4968_5p	0	0.0103424	0.0120281	0.0217167	0.00947445	0.0197275	0.0210408	0.0509316	0.0407704	0.0723661	0.0310453	0.0463431	0.170924	0.0579184	0.226372	0.0747859	0.0338209	0.277135	0.0243662	0.0919154	0.125603	0.224618	0	0.176106
dme-mir-4969_3p	0	0	0.0541265	0.141159	0.189489	0.381398	0.133259	0.271635	0.343637	0.551792	0.13453	0.380013	0.394441	0.637103	0.73571	0.535966	0.448127	0.786705	1.31577	1.73326	1.41931	1.79695	0.357143	0.246548
dme-mir-4969_5p	0.127482	0.134452	0.264619	0.206309	0.473723	0.841707	0.995932	0.679088	1.44444	0.985988	0.734739	1.83519	1.6961	1.15837	3.35031	3.1784	2.11381	2.18132	4.62957	5.69875	8.02602	17.2956	6.07143	4.08566
dme-mir-4970_3p	0	0.0103424	0.00601406	0	0.0189489	0.0131517	0	0.0254658	0	0.0180915	0	0	0	0	0.0226372	0	0	0	0	0	0	0	0	0
dme-mir-4970_5p	0	0.0103424	0.0180422	0.0434334	0.0947445	0.039455	0.0490952	0.0509316	0.0815409	0.0633203	0.0620906	0.101955	0.013148	0	0.0452745	0.0124643	0	0.0178797	0.0121831	0.0131308	0	0.112309	0	0
dme-mir-4971_3p	0	0	0	0.0434334	0.0852701	0.0723342	0.0771497	0.0594202	0.0698922	0.0452288	0.0827875	0.0741489	0.0262961	0.0579184	0.0339559	0.0498573	0.0169105	0.0446991	0.0121831	0.0393923	0.0376809	0	0	0
dme-mir-4971_5p	0	0.0103424	0.0120281	0.0434334	0.142117	0.0986375	0.035068	0.084886	0.116487	0.153778	0.0310453	0.176104	0.144628	0.0193061	0.158461	0.137108	0.0338209	0.0804584	0.0243662	0.0525231	0.125603	0.112309	0	0.176106
dme-mir-4972_3p	0	0.0103424	0	0	0	0	0	0	0	0	0	0.00926861	0	0	0	0	0	0.00893983	0	0.0262615	0.0251206	0	0	0.0352212
dme-mir-4972_5p	0	0	0.00601406	0	0	0	0	0	0	0	0	0	0	0	0	0.0124643	0	0	0	0.0131308	0	0	0	0
dme-mir-4973_3p	0	0	0	0	0	0.00657583	0	0.0084886	0	0	0	0	0.013148	0	0	0.0249286	0.0253657	0.0178797	0.109648	0.0656538	0.188404	1.01078	0.535714	0.211327
dme-mir-4973_5p	0	0	0	0	0	0	0	0	0	0	0	0.00926861	0	0	0.0339559	0.0498573	0.0422761	0.0268195	0.0609154	0.0787846	0.113043	0.561545	0	0.211327
dme-mir-4974_3p	0.0106235	0.227534	0.0420984	0.0542918	0.104219	0.0723342	0.105204	0.042443	0.0465948	0.0995034	0.0310453	0.0648803	0.223517	0.25098	0.192417	0.211893	0.211381	0.250315	0.146197	0.210092	0.226085	0.449236	0	0
dme-mir-4974_5p	0	0	0.0300703	0.0434334	0.0378978	0.00657583	0.0490952	0	0.0116487	0.0361831	0.0206969	0.0185372	0.0394441	0.0772245	0.0113186	0	0.0507314	0.00893983	0	0.0262615	0.0376809	0	0	0
dme-mir-4975_3p	0	0	0	0	0	0	0	0	0	0	0	0	0	0	0	0	0	0	0	0	0	0	0	0.0352212
dme-mir-4975_5p	0	0	0	0	0	0	0	0	0	0	0	0	0.013148	0	0.0113186	0	0.0760971	0	0	0	0	0.112309	0	0.0352212
dme-mir-4976_5p	0	0.0103424	0.0240562	0	0	0.00657583	0	0	0.0116487	0	0	0.00926861	0.0525921	0	0	0.0249286	0	0.0625788	0.0243662	0.0262615	0.0125603	0	0	0
dme-mir-4977_3p	0.0318705	0	0	0	0	0	0.00701361	0	0.0116487	0	0.0206969	0.0463431	0.0262961	0.0386123	0.0679117	0.0872502	0.0930075	0.0893983	0.0730985	0.210092	0.125603	0.449236	0	0.105664
dme-mir-4977_5p	0	0	0.00601406	0	0	0	0	0.0084886	0	0.0452288	0	0.00926861	0.013148	0.0386123	0	0.0124643	0	0.0178797	0	0	0	0.112309	0	0.0352212
dme-mir-4978_5p	0	0	0	0	0	0	0	0	0	0	0	0	0	0	0	0	0	0	0	0	0	0	0	0
dme-mir-4979_3p	0	0	0.0120281	0	0	0	0	0	0	0	0	0	0	0	0	0	0	0	0	0	0.0125603	0	0	0
dme-mir-4979_5p	0	0	0	0	0	0	0	0	0	0	0	0	0	0	0	0	0	0	0	0	0	0	0	0
dme-mir-4980_3p	0	0	0.00601406	0.0108584	0	0	0	0.0169772	0	0.0180915	0	0	0	0	0	0	0	0.0268195	0	0.0131308	0.0251206	0	0	0.0352212
dme-mir-4980_5p	0	0	0	0	0	0	0	0.0084886	0.00582435	0	0	0	0	0	0	0	0	0.0357593	0.0121831	0.0131308	0.0125603	0	0	0
dme-mir-4981_3p	0	0	0	0	0	0.00657583	0	0	0	0	0	0	0	0	0	0.0124643	0	0	0.0243662	0.0131308	0.0125603	0	0	0.0352212
dme-mir-4982_3p	0	0	0.00601406	0	0	0.0920617	0.0771497	0.0084886	0.0524191	0.0452288	0	0	0.0262961	0	0.0113186	0.0249286	0	0.0268195	0.0121831	0	0.175844	0	0.178571	0.140885
dme-mir-4982_5p	0	0	0	0	0	0	0	0	0.017473	0.00904576	0	0	0	0	0	0	0	0	0	0	0.0125603	0	0.178571	0
dme-mir-4983_3p	0	0	0	0	0	0	0	0.0084886	0	0	0	0	0	0.0193061	0	0	0	0.00893983	0.0121831	0.0393923	0	0.112309	0	0
dme-mir-4983_5p	0	0	0	0	0	0	0	0	0	0	0	0	0	0	0	0	0	0	0	0.0262615	0.0125603	0	0	0
dme-mir-4984_3p	0.0531175	0.0827395	0.0902109	0.0868668	0.161066	0.256457	0.189367	0.144306	0.122311	0.126641	0.124181	0.240984	0.0920362	0.0772245	0.135823	0.0747859	0	0.0983381	0.0487323	0.0656538	0.188404	0	0	0.0352212
dme-mir-4984_5p	0	0.0103424	0.0120281	0.0868668	0.00947445	0.0920617	0	0.0169772	0.0116487	0	0.0103484	0	0	0	0.0339559	0.0124643	0	0	0.0243662	0	0	0	0	0
dme-mir-4985_3p	0	0.0206849	0.0240562	0	0	0.00657583	0.0210408	0	0.00582435	0	0	0.0278058	0.013148	0.0193061	0	0	0	0	0	0	0	0	0	0.0352212
dme-mir-4985_5p	0.0849879	0.124109	0.180422	0.0542918	0.0473723	0.0723342	0	0	0.0465948	0.0814119	0.0517422	0.120492	0.013148	0.0579184	0.135823	0.0498573	0.101463	0.0446991	0.0487323	0.0525231	0.087922	0.112309	0	0.246548
dme-mir-4986_3p	0	0	0.00601406	0	0	0	0	0	0.00582435	0	0	0	0	0.0193061	0.0565931	0.0498573	0	0.0625788	0.0730985	0.118177	0.226085	0.112309	0.178571	0.28177
dme-mir-4986_5p	0	0	0	0	0	0	0	0	0	0	0	0	0	0.0193061	0.0792303	0.0124643	0.0338209	0.0804584	0.109648	0.0656538	0.125603	0	0	0.176106
dme-mir-4987_3p	0	0	0.0240562	0.0217167	0	0.00657583	0.0210408	0.0084886	0.00582435	0.0180915	0.0206969	0.0556117	0.0525921	0.0193061	0.0565931	0.0124643	0	0.00893983	0.0609154	0.0262615	0.0502412	0.112309	0	0
dme-mir-4987_5p	0	0	0.0360844	0.0217167	0.0189489	0.0197275	0.0210408	0	0.00582435	0.0180915	0	0.0370745	0.0262961	0	0.0113186	0.0124643	0	0.0178797	0.0243662	0	0	0	0	0.0352212
dme-mir-5_3p	124.008	407.833	247.491	850.48	1426.14	1234.34	1322.88	1232.01	921.132	1628.65	838.182	1220.37	1896.58	1814.95	920.804	1285.87	990.217	1010.44	760.2	666.61	1088.26	1240.34	651.429	397.365
dme-mir-5_5p	135.131	456.732	431.948	1109.13	2255.33	2411.59	1468.18	1197.01	1874.31	1372.4	809.113	2196.8	1549.4	982.373	2747.64	1050.57	694.901	1275.68	553.612	587.72	1210.56	1349.62	500.536	840.976
dme-mir-6-1_3p	221.378	613.996	573.698	2315.23	3566.98	2630.25	2401.49	3098.83	2499.58	2595.55	2161.97	4092.93	3515.39	3257.06	3887.77	2170.18	1597.4	2244.97	1719.1	1740.73	1901	3958.41	1431.88	1265.79
dme-mir-6-1_5p	35.2487	139.137	159.914	389.131	324.491	308.827	2.05499	1.59586	2.66173	1.7006	0.651951	3.54988	2.18257	1.15837	1.69779	0.822645	0.718695	0.992321	0.280211	0.433315	1.43187	2.02156	0.892857	1.90194
dme-mir-6-2_3p	217.649	604.522	564.268	2285.03	3521.13	2584.02	2371.37	3066.75	2467.13	2565.39	2134.22	4053.09	3483.16	3226.21	3854.97	2150.69	1583.81	2228.6	1707.71	1728.66	1885.49	3934.27	1419.38	1258.56
dme-mir-6-2_5p	38.2552	80.8055	100.393	380.151	305.352	235.921	13.0032	10.789	9.93052	6.32299	5.35014	8.73103	8.0203	6.42894	7.26655	4.49962	2.1899	4.49673	3.00922	2.98068	3.99417	7.52471	3.21429	5.10707
dme-mir-6-3_3p	243.671	634.401	605.101	2504.39	3771.54	2766.27	2513.24	3364.88	2637.75	2700.01	2346.42	4304.52	3660.8	3602.64	4104.59	2367.53	1736.42	2350.97	1862.47	1896.98	1979.7	4285.01	1565.54	1320.78
dme-mir-6-3_5p	37.7346	149.055	152.841	373.397	318.616	412.607	2.26539	1.7911	3.18592	1.5016	0.693345	4.69919	2.05109	0.791552	1.67516	1.10932	0.515769	1.17112	0.560422	0.656538	1.90916	2.35849	0.535714	3.55734
dme-mir-7_3p	7.58517	27.1179	14.8186	47.9939	112.623	73.2416	86.4918	83.0355	69.9737	75.2969	52.7563	52.3862	50.2386	27.936	25.6367	24.0686	15.5914	22.7072	15.704	11.7389	15.4115	37.7358	13.3929	8.55875
dme-mir-7_5p	190.798	588.454	606.62	807.84	1354.72	1597.07	1632.42	2094.2	2576.84	2636.32	1893.73	3771.42	2472.63	2272.18	3364.78	1374.48	867.228	1767.07	739.404	982.825	1516	2445.53	774.286	878.557
dme-mir-79_3p	40.8048	96.4019	51.306	32.6511	45.2026	29.5978	35.3626	51.755	31.2418	38.0465	32.2561	80.6926	76.1534	56.2388	119.83	54.4442	34.3874	104.641	40.4844	59.2066	59.5107	124.326	57.5	34.3054
dme-mir-79_5p	1.39168	2.55458	2.68829	8.76269	11.5683	10.8699	14.2867	17.2319	11.8001	8.67489	6.01244	14.6259	10.7945	10.2902	9.90379	10.5947	6.77264	13.526	7.44387	5.17352	11.1912	18.4187	6.25	7.8191
dme-mir-8_3p	293.378	690.203	443.609	254.618	428.255	333.053	544.712	522.109	657.458	1683.16	1413.12	4200.78	5184.35	4301.2	12942.7	10060.1	7319.93	11479.2	13976.1	17129.1	23659.7	49579.1	18319.6	16623.4
dme-mir-8_5p	25.5495	53.9979	56.0089	26.06	41.8297	68.2177	87.2493	73.0954	216.369	313.309	271.532	694.052	692.73	612.835	1477.97	957.409	884.544	1051.18	998.964	931.891	1883.88	1674.87	1371.07	1468.72
dme-mir-87_3p	0.711774	1.05493	0.565322	0.770943	1.32642	0.933768	2.3706	1.68923	1.92786	2.55995	3.9531	5.90411	12.083	12.7421	43.5654	92.8592	67.1345	96.1568	241.907	260.646	416.575	1687.89	576.071	491.723
dme-mir-87_5p	0	0.0310273	0.0240562	0	0.0852701	0.131517	0.0210408	0.127329	0.186379	0.135686	0.382892	0.945399	1.13073	2.5291	12.3599	8.36356	4.10079	10.2003	12.707	8.52187	18.4636	6.177	3.57143	14.0885
dme-mir-927_3p	0.148729	0.0930819	0.0661547	0.0325751	0.151591	0.0591825	0.35068	0.127329	0.145609	0.117595	0.206969	0.26879	0.394441	0.907388	3.12394	5.99534	4.47282	6.88367	31.8953	28.5069	62.5879	89.0611	35.5357	33.6362
dme-mir-927_5p	0.21247	0.734313	0.210492	0.217167	0.606365	0.249882	0.890728	0.619668	0.617381	0.904576	0.910662	0.630266	0.617958	3.1469	7.19864	13.8479	10.3661	20.0252	112.535	127.749	249.121	548.181	228.214	187.623
dme-mir-929_3p	0	0.0103424	0.0120281	0	0	0.0131517	0.00701361	0	0.00582435	0.0271373	0	0.0834175	0.210369	0.154449	1.09791	0.473644	0.160649	1.30521	1.69345	2.32415	3.06471	16.1725	8.03571	4.68442
dme-mir-929_5p	0.063741	0.486095	0.150352	0.108584	0.331606	0.184123	0.785524	0.577225	0.221325	0.750798	0.651951	1.42737	4.6544	2.76078	12.3486	20.3916	13.7228	49.2137	39.9605	49.201	96.7142	136.68	48.75	42.9699
dme-mir-92a_3p	446.973	739.981	1540.68	834.09	847.689	1604.07	885.598	899.444	1568.96	1047.32	732.824	1471.86	702.591	715.785	641.075	420.814	229.34	500.277	238.837	174.679	587.489	483.715	332.321	510.108
dme-mir-92a_5p	32.646	37.3879	54.307	116.51	117.085	107.765	92.5586	74.6912	103.586	72.5922	53.0047	86.9859	49.6733	41.682	53.9785	35.623	22.7446	36.0633	30.3359	29.0584	49.1735	57.3899	33.3929	46.8794
dme-mir-92b_3p	496.462	718.293	2088.58	1351.97	958.412	3309.34	971.953	1190.98	2892.58	1109.23	1110.98	1816.97	579.697	610.209	1003	536.165	226.879	503.768	375.507	244.587	829.758	636.68	458.75	1008.17
dme-mir-92b_5p	0.339952	0.46541	0.420984	4.41935	3.66661	2.992	2.4758	3.64161	1.94533	1.61015	2.15247	2.28935	1.59091	1.85339	1.53933	1.24643	0.74406	2.58361	0.999013	1.12925	1.14299	1.79695	1.25	1.1623
dme-mir-932_3p	0.0531175	0.0206849	0.0180422	0.0325751	0.0852701	0.0197275	0.0140272	0.042443	0.0582435	0.0814119	0.0620906	0.120492	0.249813	0.540572	1.47142	2.06908	1.48812	3.71003	9.99013	7.01183	16.4414	16.7341	9.10714	14.9338
dme-mir-932_5p	0.063741	0.620546	0.102239	0.238884	0.378978	0.151244	0.862674	0.381987	0.40188	0.416105	0.310453	0.481968	0.565365	1.27421	4.58404	8.73749	6.68809	22.5731	50.0847	73.7161	146.591	273.922	129.821	108.833
dme-mir-954_3p	1.2642	7.3121	3.7648	1.23785	2.16018	2.86706	2.29345	1.7911	3.43054	3.12079	1.97655	4.106	3.52367	2.89592	3.24844	2.92912	2.14763	2.76241	2.64373	2.9019	4.04441	18.8679	4.28571	2.9938
dme-mir-954_5p	0.573669	2.16157	4.62481	0.836093	1.3359	1.82151	1.32557	0.823395	2.53359	1.79106	1.11763	3.58695	2.05109	1.8727	3.22581	1.30875	1.14991	1.65387	1.55944	1.86457	3.26568	8.19856	2.85714	4.47309
dme-mir-955_3p	0	0	0.0120281	0	0	0	0	0.0254658	0.0232974	0.0180915	0.0310453	0.0648803	0.0788882	0.25098	0.962083	1.0844	0.651053	3.24516	1.34014	1.74639	2.59998	1.46002	0.357143	0.704424
dme-mir-955_5p	0.0318705	0.0620546	0.0601406	0.0434334	0.0757956	0.0460308	0.0631225	0.169772	0.151433	0.0723661	0.413937	0.426356	0.696846	1.54449	4.38031	9.07403	7.64353	13.365	31.9562	30.424	41.7755	91.7565	20.1786	21.7667
dme-mir-956_3p	0.754268	1.73753	0.890081	1.32472	1.80015	1.22968	2.02693	2.6824	2.63261	2.65041	2.86652	5.56117	8.54622	12.298	76.7063	60.0157	55.999	105.043	230.711	298.41	784.378	929.358	428.75	742.991
dme-mir-956_5p	0	0.0206849	0.0240562	0.0217167	0.0757956	0.0131517	0	0.0339544	0.0349461	0.0633203	0.0931359	0.0648803	0.328701	0.154449	1.69779	1.40847	1.29365	3.09318	3.65493	3.83418	5.66469	9.09704	1.96429	2.67681
dme-mir-957_3p	0.0318705	0.144794	0.0180422	0.173734	0.132642	0.0723342	0.575116	0.135818	0.139784	0.23519	0.238014	0.185372	0.184072	0.308898	0.950764	1.14672	0.963896	1.26946	8.12612	9.7299	19.4308	148.473	85.3571	88.0178
dme-mir-957_5p	0	0	0	0	0	0.00657583	0	0	0	0.00904576	0	0	0.0262961	0.0579184	0.0226372	0.0498573	0	0.0357593	0.15838	0.210092	0.489851	2.24618	0.714286	1.19752
dme-mir-958_3p	17.89	94.3334	33.9734	32.5642	133.741	95.2246	345.301	372.955	453.245	1484.75	733.342	1649.92	2643.45	3894.14	2381.03	3728.71	2707.95	5547.87	4110.91	6890.25	12834.1	19284.8	8200	4953.93
dme-mir-958_5p	1.34918	5.02642	4.42033	5.38574	10.583	20.1681	44.7398	41.3565	88.402	79.0057	59.9278	162.127	151.308	125.895	310.56	266.874	155.475	262.545	268.393	207.046	463.713	671.496	211.607	278.705
dme-mir-959_3p	0	0.0517122	0.0120281	0.0108584	0.0473723	0.0591825	0.105204	0.144306	0.337812	0.606066	0.351847	0.741489	1.15703	0.579184	1.07527	0.997146	0.684874	0.724126	0.536056	0.354531	0.967142	1.57233	0.535714	0.28177
dme-mir-959_5p	0	0.0206849	0	0.0217167	0.0473723	0.0723342	0.245476	0.161283	0.524191	0.542746	0.382892	1.15858	0.644254	0.59849	1.23373	0.909895	0.35512	0.634728	0.328943	0.472708	0.791298	0.786164	0	0.211327
dme-mir-960_3p	0	0.0103424	0	0	0.0284234	0.0197275	0.0490952	0.0679088	0.116487	0.208053	0.13453	0.324401	0.0920362	0.366817	0.430108	0.236822	0.0253657	0.241375	0.109648	0.105046	0.200965	0	0	0.246548
dme-mir-960_5p	0	0.0413698	0.0180422	0.0217167	0.0284234	0.0591825	0.140272	0.178261	0.36111	0.488471	0.258711	0.852712	1.07814	1.27421	0.690436	0.810181	0.465038	0.724126	0.365493	0.498969	1.14299	0.898473	0.535714	0.669203
dme-mir-961_3p	0	0.0413698	0.0120281	0.0108584	0.0568467	0.00657583	0.0701361	0.0339544	0.0582435	0.217098	0.19662	0.361476	0.289257	0.34751	0.599887	0.436251	0.186015	0.268195	0.134014	0.1707	0.314007	0.224618	0	0.105664
dme-mir-961_5p	0	0.0620546	0.00601406	0	0.0378978	0.0460308	0.0981905	0.11884	0.215501	0.5337	0.175923	0.815638	0.486477	0.695021	1.42615	0.610752	0.591866	0.724126	0.414225	0.525231	1.10531	0.449236	0.357143	0.28177
dme-mir-962_3p	0	0	0	0	0.0189489	0.0131517	0.0420816	0.0254658	0	0.108549	0.0413937	0.176104	0.210369	0.231674	0.0679117	0.0872502	0.0422761	0.223496	0.0487323	0.144438	0.113043	0.336927	0	0
dme-mir-962_5p	0.0531175	0.0620546	0.0240562	0.0868668	0.151591	0.164396	0.462898	0.509316	1.61917	1.70965	1.21077	3.9577	1.94591	1.33212	3.73514	1.35861	0.74406	1.94888	0.706619	0.787846	1.63284	1.34771	1.42857	0.915751
dme-mir-963_3p	0	0	0.0180422	0.0108584	0	0.0197275	0.0140272	0.042443	0.104838	0.262327	0.0103484	0.361476	0.328701	0.193061	0.57725	0.1745	0.262112	0.312894	0.0365493	0.144438	0.364248	0.224618	0	0.0352212
dme-mir-963_5p	0	0.0413698	0.0120281	0.0217167	0.113693	0.0657583	0.238463	0.297101	0.623205	1.26641	1.33495	2.05763	1.78813	1.39004	2.18449	1.19657	0.5665	1.2337	0.487323	0.577754	1.26859	1.90925	0.178571	0.739645
dme-mir-964_3p	0	0.0310273	0	0	0.0568467	0	0.035068	0.0679088	0.110663	0.271373	0.103484	0.240984	0.249813	0.154449	0.32824	0.124643	0.143739	0.125158	0.0730985	0.0393923	0.188404	0.112309	0.535714	0.105664
dme-mir-964_5p	0.0531175	0.175821	0.0661547	0.0434334	0.17054	0.295912	0.687333	0.653623	1.39784	3.61831	2.03864	4.16161	4.69385	3.99637	6.29315	5.49677	2.63803	3.01272	2.80211	2.11405	3.07727	4.49236	5.17857	1.47929
dme-mir-965_3p	8.8175	43.6865	28.1638	12.3242	28.7265	33.7209	49.2636	60.7699	43.7991	127.817	45.7918	146.861	183.862	104.157	172.439	116.604	74.2454	277.877	56.5417	86.1641	185.201	159.367	65.1786	77.381
dme-mir-965_5p	2.9852	7.92231	6.55533	25.0068	47.2396	53.0407	44.5154	38.2157	45.5464	38.9058	30.2174	39.2433	40.0489	22.6461	42.1958	37.717	18.3817	21.0533	13.377	11.3319	16.8182	22.4618	17.8571	14.1941
dme-mir-966_3p	0.106235	0.0413698	0.0661547	0.0217167	0.0473723	0.111789	0.0420816	0.0933746	0.0582435	0.0633203	0.0413937	0.101955	0.105184	0.0193061	0.101868	0.0997146	0.169105	0.116218	0.0365493	0.0525231	0.087922	0.112309	0.357143	0.140885
dme-mir-966_5p	0.276211	0.46541	0.847983	0.369184	0.416876	0.598401	0.519007	0.339544	0.547489	0.352785	0.175923	0.797101	0.460181	0.695021	1.23373	0.8268	0.481948	0.822464	0.609154	0.577754	1.0425	1.79695	0.535714	1.86672
dme-mir-967_3p	0	0.0723971	0.0721687	0.184592	0.161066	0.466884	0.490952	0.517805	0.477597	0.443242	0.341498	0.713683	0.60481	0.59849	0.667799	0.1745	0.160649	0.339713	0.207112	0.223223	0.364248	1.46002	0	0.316991
dme-mir-967_5p	0.0318705	0.0517122	0.0781828	0.304034	0.350555	0.874586	0.631225	0.356521	0.862004	1.18499	0.351847	0.899056	0.552217	0.405429	1.02999	0.560894	0.35512	0.53639	0.523873	0.354531	0.916901	2.35849	1.25	0.810087
dme-mir-968_3p	0.88175	2.29602	1.70198	1.303	3.5245	3.05776	21.0969	26.9683	16.7741	22.7139	23.998	44.2576	56.7403	49.9064	48.3418	58.8565	39.1308	67.0487	28.9957	16.2428	26.3138	3.14465	1.07143	0.950972
dme-mir-968_5p	2.60276	9.07032	5.06985	5.3966	17.2719	11.5669	55.5127	104.045	107.43	155.216	218.259	471.735	383.962	392.243	1201.03	514.016	388.695	877.864	420.511	666.702	508.441	113.657	53.2143	31.1003
dme-mir-969_3p	0	0.0206849	0.0541265	0.152017	0.227387	0.263033	0.189367	0.203726	0.168906	0.171869	0.0827875	0.240984	0.105184	0.0772245	0.32824	0.199429	0.287478	0.554269	1.92493	2.65242	8.34003	10.5571	3.57143	4.89575
dme-mir-969_5p	0	0	0	0	0	0	0	0	0	0	0	0	0	0.0386123	0	0.0124643	0	0	0.0121831	0.0262615	0.0502412	0.224618	0	0.0352212
dme-mir-970_3p	56.0814	193.052	168.343	74.3797	112.964	121.258	142.282	108.298	175.598	194.611	96.2042	182.425	208.081	135.462	292.749	220.594	128.228	219.558	272.603	216.533	535.621	910.49	533.036	607.477
dme-mir-970_5p	0.276211	0.589519	0.902109	1.83506	2.32124	3.11037	4.26427	1.90994	1.87544	2.57804	2.87686	3.94843	7.65216	4.63347	8.71534	6.61855	6.00321	5.48011	9.8683	9.71677	15.8636	30.7727	14.2857	7.07946
dme-mir-971_3p	0.063741	0.248219	0.0420984	0.0651501	0.132642	0.0723342	0.224435	0.212215	0.13396	0.199007	0.186272	0.148298	0.0788882	0.50196	0.973401	2.66736	2.28291	5.31026	24.3174	26.1893	60.4778	149.596	58.3929	66.2158
dme-mir-971_5p	0	0	0.0120281	0	0.0189489	0	0	0	0	0	0	0.0185372	0.0525921	0.0772245	0.113186	0.324072	0.279023	0.661547	1.73	1.41812	3.05215	5.84007	2.85714	1.40885
dme-mir-972_3p	0	0	0.00601406	0	0.0568467	0.00657583	0	0	0.0116487	0.0271373	0.0103484	0.0463431	0.0262961	0.0193061	0.0452745	0.0249286	0.0930075	0.0446991	0.0121831	0.0393923	0.0502412	0.224618	0	0.140885
dme-mir-972_5p	0	0	0	0	0	0	0	0	0	0	0	0	0	0	0	0	0	0	0	0	0	0	0	0
dme-mir-973_3p	0	0	0	0	0	0	0	0.0084886	0	0	0	0.00926861	0	0	0.0113186	0	0	0.00893983	0	0	0.0251206	0	0	0
dme-mir-973_5p	0	0	0	0	0.0189489	0	0	0.0084886	0	0	0.0103484	0	0.0262961	0	0.0339559	0.0124643	0	0.00893983	0	0.0393923	0	0	0	0
dme-mir-974_3p	0	0	0	0	0	0	0	0	0	0	0	0	0	0	0	0	0	0.00893983	0	0	0	0	0	0
dme-mir-974_5p	0	0.0103424	0.00601406	0	0.00947445	0.0131517	0.0210408	0.0169772	0	0	0.0206969	0.0185372	0.013148	0	0.0452745	0.0249286	0.00845523	0.0983381	0.0730985	0.0131308	0.113043	0.224618	0	0.246548
dme-mir-975_3p	0	0	0	0	0	0	0	0	0	0	0	0	0	0	0	0	0	0	0.0243662	0.0131308	0.0125603	0	0	0.0704424
dme-mir-975_5p	0	0	0	0	0	0.0197275	0	0.0169772	0.00582435	0.0271373	0.0103484	0.0278058	0.0788882	0.0193061	0.0339559	0.0124643	0	0.0357593	0.0487323	0.0131308	0.0251206	0.673854	0	0.0352212
dme-mir-976_3p	0	0.0103424	0.0120281	0.0108584	0.0284234	0.039455	0.0701361	0.0254658	0.0291217	0.0452288	0.0310453	0.120492	0.0262961	0.0579184	0.158461	0.0124643	0.0169105	0.116218	0.170563	0.0919154	0.301447	0.112309	0	0.528318
dme-mir-976_5p	0	0	0	0	0.00947445	0.00657583	0	0	0	0	0	0	0	0	0	0	0	0.00893983	0	0	0	0	0	0
dme-mir-977_3p	0.0106235	0.0103424	0.0240562	0.0108584	0	0.00657583	0.0210408	0.0169772	0.0116487	0.0542746	0	0.0185372	0.013148	0	0.0339559	0.0747859	0.0591866	0.0357593	0.0243662	0.0131308	0.0628014	0	0.178571	0.0704424
dme-mir-977_5p	0.021247	0	0.00601406	0.0217167	0.0189489	0.0131517	0	0.0169772	0	0.0452288	0	0.0370745	0.0788882	0.0193061	0.0452745	0.0249286	0	0.00893983	0.0852816	0.0656538	0.150723	0	0.178571	0.0704424
dme-mir-978_3p	0.0531175	0.0206849	0.0180422	0.0108584	0	0.00657583	0.00701361	0	0.0232974	0.0180915	0	0.0556117	0.0262961	0	0.0113186	0	0	0	0.0243662	0.0393923	0.0251206	0	0	0.105664
dme-mir-978_5p	0	0	0.00601406	0.0217167	0.0189489	0	0	0	0.017473	0.00904576	0	0	0	0	0.0113186	0.0124643	0.0930075	0.0178797	0.0243662	0.0262615	0.0125603	0	0.178571	0
dme-mir-979_3p	0	0.0103424	0.00601406	0	0	0.00657583	0.0561089	0.0169772	0.017473	0.00904576	0	0.0278058	0.0394441	0.0193061	0.0339559	0.0249286	0	0.053639	0.0243662	0	0.0251206	0	0	0
dme-mir-979_5p	0	0	0.0180422	0.0108584	0.0473723	0	0.0420816	0.0084886	0.0291217	0.0361831	0.0620906	0.0370745	0.013148	0.0193061	0.0226372	0.0124643	0	0.00893983	0.0243662	0	0.0125603	0.224618	0	0
dme-mir-980_3p	0.127482	1.59274	0.408956	0.119442	0.881124	0.414277	1.63417	1.45155	1.25806	6.58532	3.24941	12.0955	14.3708	7.41356	24.7312	11.1805	7.52515	31.942	9.62464	16.7943	34.7292	52.336	14.4643	23.6686
dme-mir-980_5p	0.148729	0.372328	0.372872	0.358326	0.852701	0.979799	4.56586	4.21035	9.13258	17.4855	13.2046	14.3756	12.793	14.2672	8.9983	8.15167	4.10079	5.41753	11.4643	12.1854	27.821	28.1896	8.39286	5.88194
dme-mir-981_3p	0.467434	1.94438	2.02674	4.31077	7.52271	11.8431	16.1453	21.3573	20.094	25.0025	12.9562	43.4327	33.396	23.4956	76.1177	51.7643	31.0476	96.2104	88.7294	117.639	171.561	421.608	138.929	226.507
dme-mir-981_5p	0	0.268903	0.457069	2.71459	4.65196	8.59461	0.413803	0.577225	0.530016	0.859347	1.0038	2.98449	3.83923	3.39788	11.0809	9.02417	5.91021	9.89639	12.8532	10.5965	20.7998	21.5633	10.3571	10.7072
dme-mir-982_3p	0.138105	0.248219	0.138323	0.228025	0.198963	0.151244	0.561089	0.407453	0.454299	0.542746	0.610557	0.945399	1.07814	0.984613	1.34692	1.23397	0.541135	2.17238	1.12084	1.5363	3.01447	3.81851	1.96429	1.90194
dme-mir-982_5p	0.393069	1.00322	0.751758	0.684076	0.795854	1.65053	1.62014	1.14596	2.69667	3.09365	1.89376	2.84546	4.66755	3.49441	6.49689	4.88601	3.29754	4.40733	4.92197	4.74021	14.6202	15.4987	14.1071	11.4821
dme-mir-983-1_3p	0.159352	0.289588	0.129302	0.168304	0.17054	0.101925	0.234956	0.174016	0.183467	0.50204	0.124181	0.588557	0.539069	0.386123	0.826259	0.467412	0.338209	1.61364	0.383767	0.669669	1.7082	1.51617	0.892857	1.58495
dme-mir-983-1_5p	0.435563	0.956676	0.505181	0.494055	0.303182	0.187411	0.322626	0.30559	0.40188	0.637726	0.243188	0.996376	0.795456	0.299245	2.1279	0.747859	0.422761	2.77135	1.02338	1.11612	3.10239	4.66083	1.60714	3.43407
dme-mir-983-2_3p	0.159352	0.289588	0.129302	0.168304	0.17054	0.101925	0.234956	0.174016	0.183467	0.50204	0.124181	0.588557	0.539069	0.386123	0.826259	0.467412	0.338209	1.61364	0.383767	0.669669	1.7082	1.51617	0.892857	1.58495
dme-mir-983-2_5p	0.435563	0.956676	0.505181	0.494055	0.303182	0.187411	0.322626	0.30559	0.40188	0.637726	0.243188	0.996376	0.795456	0.299245	2.1279	0.747859	0.422761	2.77135	1.02338	1.11612	3.10239	4.66083	1.60714	3.43407
dme-mir-984_3p	0.106235	0.113767	0.132309	0.401759	0.123168	0.203851	0.371721	0.449896	0.675625	0.823164	0.465679	0.787832	0.854622	0.463347	1.1545	1.13425	0.659508	1.77009	0.864999	1.1949	3.69273	3.14465	2.67857	3.13469
dme-mir-984_5p	0.297458	0.817053	0.366858	0.412617	0.34108	0.414277	0.554075	0.339544	0.541664	0.904576	0.589861	0.93613	1.40684	0.868776	0.916808	1.13425	1.0569	1.16218	1.5838	1.26055	2.6879	8.08625	4.10714	3.34601
dme-mir-985_3p	0	0	0	0	0	0	0	0	0	0	0	0	0.013148	0	0.0113186	0	0	0.00893983	0.0121831	0	0	0	0	0
dme-mir-985_5p	0	0	0	0	0	0	0	0	0	0	0	0	0	0	0	0	0	0	0	0	0	0	0	0
dme-mir-986_3p	0.106235	0.38267	0.360844	0.217167	0.161066	0.348519	0.483939	0.36501	0.908598	0.723661	0.33115	0.66734	0.749438	0.386123	0.860215	2.10647	1.55576	1.93994	0.804084	0.590885	2.14781	2.92004	0.892857	1.76106
dme-mir-986_5p	0	0	0.0180422	0	0	0	0.00701361	0	0.0116487	0.00904576	0	0	0	0.0193061	0.0226372	0	0.00845523	0	0	0	0.0125603	0	0	0.0704424
dme-mir-987_3p	0	0	0	0	0.0473723	0.00657583	0	0.0084886	0.017473	0.0361831	0.0413937	0.0185372	0.105184	0.0965307	0.090549	0.186965	0.101463	0.295014	1.82746	1.68074	2.52462	6.177	3.92857	2.07805
dme-mir-987_5p	0.021247	0.206849	0.0360844	0.0434334	0.208438	0.0591825	0.0841633	0.271635	0.128136	0.226144	0.320801	0.342939	0.223517	0.308898	0.98472	0.847574	0.963896	1.42143	8.51598	12.2554	18.6897	89.6226	53.9286	36.8061
dme-mir-988_3p	79.9418	213.437	166.078	80.4278	145.385	181.703	274.856	200.645	275.981	425.657	275.589	447.535	482.191	359.886	334.16	334.206	298.698	383.188	232.721	217.393	320.149	907.008	304.643	189.384
dme-mir-988_5p	2.25218	3.5578	4.76915	12.0745	13.9085	15.2428	10.0715	14.4136	17.4265	11.47	11.3005	23.4959	14.1604	18.5725	25.3877	13.5363	8.10011	11.595	6.63978	7.49767	8.80476	24.1465	10	11.0242
dme-mir-989_3p	0.021247	0.672258	0.180422	0.282317	0.217912	0.401126	0.0210408	0.152795	0.407704	0.316602	0.124181	0.481968	0.289257	0.328204	0.350877	0.162036	0.101463	0.277135	0.170563	0.196962	0.514972	0.449236	1.07143	1.02141
dme-mir-989_5p	0	0	0.0120281	0.0108584	0	0	0	0	0.00582435	0.00904576	0	0.00926861	0	0	0	0	0	0	0	0	0.0251206	0	0	0
dme-mir-990_3p	0	0	0	0	0	0	0	0	0	0	0.0103484	0	0	0	0	0	0	0.0357593	0	0.0656538	0.087922	0.224618	0	0.0352212
dme-mir-990_5p	0	0.0103424	0	0.0434334	0	0.0131517	0	0.0169772	0.0407704	0.0271373	0	0	0.013148	0.0579184	0.169779	0.249286	0.17756	0.366533	3.78894	4.46446	10.7516	12.2417	11.0714	21.3088
dme-mir-991_3p	0.191223	0.76534	0.763786	1.73734	2.61495	2.5317	2.15318	1.42609	1.7706	1.54683	1.27286	2.13178	1.44628	1.91131	1.70911	1.44586	0.828612	1.25158	1.52289	1.58882	3.42896	6.28931	4.46429	3.34601
dme-mir-991_5p	0.021247	0.0206849	0.0360844	0.162875	0.0757956	0.0723342	0.00701361	0.0084886	0.0291217	0.0271373	0	0.0370745	0.0262961	0.0193061	0.0339559	0.0124643	0	0.0357593	0.0365493	0.0131308	0.0628014	0.112309	0	0
dme-mir-992_3p	0.042494	0	0.0240562	0.0651501	0.0663212	0.118365	0	0.0509316	0.0232974	0.108549	0	0.0741489	0.0657402	0.0193061	0.147142	0.037393	0	0.107278	0.0243662	0.0262615	0.0628014	0	0	0.140885
dme-mir-992_5p	0	0.0723971	0.0661547	0.271459	0.180015	0.197275	0.0420816	0.0254658	0.0407704	0.0180915	0.0103484	0.0834175	0.0657402	0.0579184	0.101868	0.0623216	0.126828	0.0715186	0.0365493	0.0656538	0.163284	0	0.357143	0.0704424
dme-mir-993_3p	0.382446	0.868765	0.595392	0.933818	2.27387	2.59745	3.61201	4.23581	6.01073	9.29904	10.038	21.5032	27.7424	32.1833	106.576	72.4426	61.0552	105.821	155.944	179.038	257.436	338.836	274.107	272.119
dme-mir-993_5p	0	0.0517122	0.0180422	0.108584	0.142117	0.170972	0.231449	0.30559	0.244623	0.488471	0.476028	1.5942	1.53832	1.5831	9.20204	4.63673	2.57885	10.2897	6.00626	12.6318	11.4173	19.4295	7.5	5.45928
dme-mir-994_3p	0	0.0620546	0.0240562	0.0108584	0.0852701	0.0197275	0	0.169772	0.0757165	0	0.113833	0.157566	0.0657402	0.0965307	0.0565931	0.1745	0.101463	0.0983381	0.0365493	0.183831	0.087922	0.224618	0	0.140885
dme-mir-994_5p	0.286834	0.279246	0.288675	0.0651501	0.236861	0.0723342	0.0701361	0.0339544	0.0524191	0.0904576	0	0.0463431	0.0920362	0.115837	0.113186	0.224358	0	0.286074	0.341126	0.380792	0.502412	1.01078	0.178571	0.246548
dme-mir-995_3p	902.466	1556.39	1850.8	994.636	893.289	1399.07	1177.41	1251.23	2038.07	2800.36	1228.66	3046.19	1917.14	1668.09	2556.77	1187.44	750.74	1125.03	893.227	798.876	1653.65	1354.56	788.393	1140.32
dme-mir-995_5p	8.60503	14.6345	12.4611	20.9566	35.8229	28.5391	44.8941	44.1238	33.3095	49.1366	27.4751	35.332	30.6086	17.0859	16.2875	12.0156	8.8188	12.5605	5.00725	4.67455	5.85309	21.788	5.89286	6.09327
dme-mir-996_3p	47.5189	185.885	127.348	56.9412	85.6869	58.6301	63.2627	58.5289	49.0235	101.159	29.8656	152.061	156.159	79.271	302.139	79.647	47.8143	268.99	45.0409	97.0889	233.722	212.938	106.071	148.704
dme-mir-996_5p	4.62122	11.8731	10.8013	12.0636	26.6043	29.4795	48.9409	47.1797	80.2887	119.902	78.0272	207.747	200.586	134.371	243.622	163.432	105.876	125.819	85.3669	46.9819	105.77	158.243	58.75	84.9887
dme-mir-997_3p	0	0	0	0	0	0	0	0	0	0	0	0	0	0	0	0	0	0	0	0	0	0	0	0
dme-mir-998_3p	33.294	54.1116	48.335	44.8776	46.8796	80.9353	106.95	139.264	163.192	303.775	170.356	287.67	297.619	316.524	215.473	230.291	186.125	273.8	169.54	171.173	257.084	325.696	133.571	115.913
dme-mir-998_5p	1.74225	2.69938	5.0879	15.2234	18.9773	40.7373	19.9046	16.9178	44.7892	35.4142	17.4682	45.3884	34.014	21.4684	46.9383	22.0245	10.8058	18.7021	7.16366	6.64417	14.8463	19.4295	5.89286	11.1651
dme-mir-999_3p	60.1821	167.93	219.988	84.0762	83.4415	135.732	130.187	142.269	205.786	252.603	98.3515	274.907	209.014	170.106	401.154	261.414	144.179	284.733	571.253	509.736	1463.11	2426.21	758.75	1354.43
dme-mir-999_5p	0.0531175	0.0620546	0.102239	0.173734	0.360029	0.434005	0.399776	0.331056	0.366934	0.524654	0.238014	1.17711	0.591662	0.328204	2.9202	0.63568	0.448127	2.74453	0.487323	1.62822	2.85119	3.48158	0.357143	2.28938
dme-mir-9a_3p	4.86556	11.6352	10.0615	39.9262	50.0062	54.8556	76.7499	95.9127	102.078	114.755	106.599	193.445	212.236	215.341	172.269	149.771	104.583	235.547	110.354	120.501	177.891	289.308	136.25	92.8431
dme-mir-9a_5p	31.2118	117.635	123.703	241.707	494.936	482.344	728.104	1176.68	1440.74	1295.34	1181.53	4706.16	3044.72	2897.97	7656.22	2507.35	1362.11	5706.34	1616.28	2818.26	3834.79	6663.63	1687.68	2891.61
dme-mir-9b_3p	44.3956	105.72	82.9159	43.9763	65.2127	92.522	68.579	74.5215	69.9504	79.0781	54.8156	53.6838	59.9419	66.4903	56.5252	47.9378	32.0707	29.5282	39.4123	35.4006	46.5987	73.4501	35.3571	19.4069
dme-mir-9b_5p	364.439	850.262	755.486	404.028	455.949	322.643	245.539	466.058	370.079	257.56	250.453	547.905	424.721	294.457	587.199	204.278	130.676	364.727	169.881	227.609	286.852	500	145.536	188.16
dme-mir-9c_3p	11.739	28.5348	12.0702	6.06982	11.3314	6.17471	11.9582	11.4596	4.60706	11.7776	4.79132	13.5322	15.6988	11.2362	9.28127	10.3952	8.23539	21.7953	6.14028	9.93999	14.369	9.77089	7.85714	2.04283
dme-mir-9c_5p	220.267	788.688	728.688	288.246	359.934	381.248	216.847	315.046	323.473	284.019	129.868	526.76	328.819	218.179	504.247	165.913	77.433	338.176	92.7377	125.465	320.727	322.327	83.75	172.302
dme-mir-iab-4_3p	0.127482	0.3413	0.114267	0.977252	2.36861	1.33489	2.33553	2.14762	1.38037	2.61423	1.3453	3.52207	3.91811	3.55233	4.77646	2.43054	1.87706	5.81089	1.19394	2.31102	3.64248	2.35849	1.07143	1.79628
dme-mir-iab-4_5p	0.828632	3.27855	2.75444	6.47158	17.4519	10.9553	25.3402	30.0497	22.0976	70.6474	20.3347	118.453	131.625	41.9908	293.922	41.5311	24.275	182.614	27.3754	66.4417	76.7685	81.9856	45.8929	58.432
dme-mir-iab-8_3p	0	0.0517122	0.0300703	0.0108584	0.0284234	0.0263033	0.0981905	0.169772	0.163082	0.434197	0.206969	1.20492	1.07814	0.405429	1.12054	0.535966	0.19447	1.69857	0.31676	0.380792	0.816419	0.336927	0	0.211327
dme-mir-iab-8_5p	0.0743644	0.599861	0.150352	0.141159	0.502146	0.322216	2.30748	1.29027	1.26971	7.20947	2.47328	11.1965	13.4373	10.0778	15.348	13.4739	10.2477	40.998	13.3039	21.6001	40.2683	22.2372	18.75	14.969
dme-mir-ITS1_3p	8.07424	17.9863	6.64653	3.98324	7.4812	2.97198	3.58404	6.50277	1.91181	2.5551	3.03331	3.23879	3.75866	6.19709	2.78561	2.95549	2.3288	3.66053	3.06991	5.2843	3.34674	7.0756	4.25486	1.00508
dme-mir-ITS1_5p	13.7606	32.4202	23.88	10.4055	14.0187	13.2358	8.86731	11.1889	9.45238	8.29978	6.76857	12.9157	10.019	10.9994	18.4897	11.7697	10.0922	12.4613	12.1498	14.7271	21.7646	35.1661	26.4304	18.4577
