# Supplementary material for: Importance of miRNA stability and alternative primary miRNA isoforms in gene regulation during Drosophila development
Source: eLife. 2018 Jul 19;7:e38389. doi: 10.7554/eLife.38389 (PMC6066331; doi:10.7554/eLife.38389)
Supplement: Supplementary file 3. — Sheet 1: Density of total RNA-seq reads in the upstream region of miRNA hairpin. [file elife-38389-supp3.xlsx]

## Sheet: density
miRNA	premiRNA_hp	e0-2h	e2-4h	e4-6h	e6-8h	e8-10h	e10-12h	e12-14h	e14-16h	e16-18h	e18-20h	e20-22h	e22-24h	premiRNA_U100	chr_start	chr_end	Window.size	e0-2h	e2-4h	e4-6h	e6-8h	e8-10h	e10-12h	e12-14h	e14-16h	e16-18h	e18-20h	e20-22h	e22-24h	premiRNA_D100	chr_start	chr_end	Window.Size	e0-2h	e2-4h	e4-6h	e6-8h	e8-10h	e10-12h	e12-14h	e14-16h	e16-18h	e18-20h	e20-22h	e22-24h
bantam	chr3L_642221_642281_+	0.379389	2.12444	61.4474	75.3319	84.1236	111.434	178.096	306.854	179.311	163.105	71.0852	16.5843	chr3L_642121_642221_+	642121	642221	100	0.461467	4.81953	180.803	129.591	206.145	134.668	263.253	452.707	167.49	256.106	109.699	33.6304	chr3L_642281_642381_+	642281	642381	100	0.4702	5.67313	315.441	329.02	580.242	769.201	980.713	1697.23	776.395	945.791	664.515	173.533
let-7	chr2L_18472043_18472103_+	0	0	0	0	0	0	0	0	0	0	0	0	chr2L_18471943_18472043_+	18471943	18472043	100	0	0	0.08	0	0	0.582267	0.341033	0	0	0	0	0.0524333	chr2L_18472103_18472203_+	18472103	18472203	100	0	0	0	0	0	0.320167	0	0	0	0	0	0
mir-1	chr2L_20487457_20487517_+	0.995778	31.337	117.716	21.828	103.372	47.2015	71.5368	282.627	272.368	40.9146	23.8621	20.9672	chr2L_20487357_20487457_+	20487357	20487457	100	9.12163	384.241	1001.29	274.84	705.749	507.359	335.554	772.89	766.519	384.145	236.113	68.7932	chr2L_20487517_20487617_+	20487517	20487617	100	0.818967	29.6403	192.274	37.8558	160.813	89.3937	72.7981	235.673	303.649	89.2089	44.3443	12.1763
mir-10	chr3R_2635233_2635296_-	0.106614	16.0551	11.8847	2.48754	9.2704	17.0214	14.0961	56.649	96.6063	46.0499	40.5753	15.9637	chr3R_2635296_2635396_-	2635296	2635396	100	1.81273	183.794	38.3053	37.449	36.0746	51.6996	64.6409	103.603	115.643	88.6968	105.329	40.7306	chr3R_2635133_2635233_-	2635133	2635233	100	0.4231	109.648	37.8625	48.6938	58.2578	144.738	85.7535	170.375	306.726	158.791	236.632	76.8337
mir-100	chr2L_18471444_18471505_+	0	0	0.131148	0	1.3141	0.925519	0.0931694	0	0.219945	0	0	0	chr2L_18471344_18471444_+	18471344	18471444	100	0.0335667	0	0.24	0	0.3165	0.662333	0.227333	0	0.134167	0	0	0	chr2L_18471505_18471605_+	18471505	18471605	100	0	0	0.08	0	0.4008	0.7896	0.0658	0	0.102767	0.0646667	0	0.0524333
mir-1000	chr3R_21414599_21414666_-	0.0501493	0.178905	0.593507	1.26903	7.86918	8.729	14.3634	10.1041	7.6601	1.8104	1.92408	3.01826	chr3R_21414666_21414766_-	21414666	21414766	100	1.23607	0.371267	66.0302	444.376	867.644	756.362	477.16	487.266	306.814	137.895	112.595	27.1968	chr3R_21414499_21414599_-	21414499	21414599	100	0.4705	0.1137	5.8172	31.0993	148.102	165.043	82.2932	111.198	58.3007	27.2852	22.6343	4.6544
mir-1001	chr3R_23468201_23468262_-	0	0	0	0.134344	0.104262	0.623989	26.9115	35.3102	42.8235	14.9367	23.9078	27.909	chr3R_23468262_23468362_-	23468262	23468362	100	0	0	0.31765	0	0.5694	1.59863	23.8898	83.5991	61.9842	41.3204	45.4917	26.0722	chr3R_23468101_23468201_-	23468101	23468201	100	0	0	0.8001	0.08195	0.2544	1.4607	27.4717	39.1823	56.4983	49.7065	37.3126	29.7961
mir-1002	chr2L_13747620_13747683_-	0.0533333	0.679524	34.3774	263.224	450.194	542.817	320.096	379.394	234.699	194.555	137.866	0.581746	chr2L_13747683_13747760_-	13747683	13747760	77	0.0436364	3.58299	93.9212	257.742	337.911	497.822	256.772	376.353	254.396	150.41	56.6098	0.271688	chr2L_13747520_13747620_-	13747520	13747620	100	0.0871	2.80257	89.8054	264.541	763.245	639.29	472.25	830.633	269.48	299.672	165.577	1.6589
mir-1003	chr3R_20484326_20484382_+	0.875714	1.72732	6.00402	0.878125	9.12473	6.5853	0.555536	0.591964	1.75839	0.108869	0.32244	0.715179	chr3R_20484226_20484326_+	20484226	20484326	100	1152.88	936.769	1192.08	822.083	842.619	211.831	274.502	212.599	81.001	68.2879	65.9545	87.3441	chr3R_20484382_20484482_+	20484382	20484482	100	832.594	602.934	950.2	776.172	485.395	184.678	182.57	85.206	48.5048	68.4454	26.8315	92.3657
mir-1004	chr2L_3767620_3767688_+	0	0	0	0	0.123971	0.115294	0.924559	8.88074	5.26775	8.16108	8.94721	4.72319	chr2L_3767520_3767620_+	3767520	3767620	100	0.134433	0.0568333	0.72005	0.40975	0.6345	9.43983	45.4896	97.1326	111.571	282.997	292.806	257.557	chr2L_3767688_3767788_+	3767688	3767788	100	0.134433	0	0.71295	0.24585	1.0878	9.70013	24.1695	111.089	164.584	298.823	304.685	215.936
mir-1005	chr2L_4343695_4343756_+	0	0.132568	3.47156	0.772213	12.3843	1.97678	2.04508	5.65598	15.2316	10.5122	7.69251	2.94432	chr2L_4343595_4343695_+	4343595	4343695	100	0.7854	3.9331	152.216	249.818	779.5	440.5	610.338	1015.14	1113.58	1386.33	1821.38	1014.74	chr2L_4343756_4343856_+	4343756	4343856	100	2.0031	11.628	230.749	461.601	1323.04	819.956	915.081	1600.8	2071.35	2754.18	2689.53	1648.97
mir-1006	chr2L_16724794_16724858_-	2.39562	9.0649	4.94156	11.1662	2.83539	10.0266	12.8287	47.2859	29.1604	41.8198	57.461	10.6941	chr2L_16724858_16724958_-	16724858	16724958	100	8023.18	3924.96	1922.8	2222.11	2649.55	2101.95	2951.6	5010.53	9858.06	12947.9	16611.1	20306.2	chr2L_16724694_16724794_-	16724694	16724794	100	5582.75	2578.67	1301.77	1501.28	1784.13	1534.05	1900.35	3340.9	6843.48	9020.52	11321.7	14200.7
mir-1007	chrX_21167411_21167476_-	0	0.898	0.242538	0	0.227538	0.0889744	0.612103	0.111923	0.275231	1.71544	3.33123	0.724359	chrX_21167476_21167576_-	21167476	21167576	100	1503.02	745.005	264.742	205.516	204.25	58.0502	306.577	263.604	305.324	444.155	711.846	708.098	chrX_21167311_21167411_-	21167311	21167411	100	1489.23	760.929	230.82	212.107	199.48	43.6925	265.434	250.222	326.66	410.739	566.87	509.267
mir-1008	chr2R_6773037_6773094_+	0.589123	31.5184	45.3416	62.487	43.9675	10.5488	32.6353	4.97096	2.35433	4.39754	4.31579	0.795673	chr2R_6772937_6773037_+	6772937	6773037	100	1598.6	1815.67	1323.84	1449.69	739.682	404.906	331.681	162.315	117.381	187.649	207.136	164.059	chr2R_6773094_6773194_+	6773094	6773194	100	3162.91	3681.15	2610.22	2799.5	1692.96	864.285	740.4	357.934	288.471	387.652	407.149	361.851
mir-1009	chr2R_19880576_19880637_-	1.28694	0.289672	0.127295	0.134344	0.242459	4.02142	3.45579	4.29648	4.12339	5.08923	5.50596	8.75044	chr2R_19880637_19880737_-	19880637	19880737	100	2075.32	332.195	30.458	51.3028	92.644	36.5909	345.846	730.252	1536.05	1655.81	1889.05	1350.51	chr2R_19880476_19880576_-	19880476	19880576	100	2506.54	401.838	37.0279	55.5008	79.92	66.6831	377.049	1050.41	1934.77	2288.74	2073.54	1982.68
mir-1010	chr3R_18118600_18118671_+	1.62221	3.81441	58.8858	25.2095	140.231	37.3959	40.0308	44.3694	41.0485	12.5339	10.3594	15.6675	chr3R_18118500_18118600_+	18118500	18118600	100	3498.38	1277.31	1460.26	1528.77	1792.81	731.742	1682.08	1019.05	818.305	476.701	882.437	707.464	chr3R_18118671_18118771_+	18118671	18118771	100	4015.27	1926.34	1858.06	1884.38	2598.65	1237.41	2252.06	1438.74	1236.12	1035.06	1270.65	807.273
mir-1011	chr3R_16679026_16679080_-	0	0	0	0	0	3.00383	2.44827	0.660926	0.167654	0.543086	0	0	chr3R_16679080_16679180_-	16679080	16679180	100	3.2329	3.81003	0.16	0.30715	4.39835	32.0081	146.491	131.374	10.0702	3.3902	7.93357	3.03627	chr3R_16678926_16679026_-	16678926	16679026	100	6.86053	2.97953	0.2353	1.22865	5.7664	56.841	98.9374	176.485	15.2085	6.30727	4.92737	0.751367
mir-1012	chr3R_22687070_22687129_-	0.295254	0.0963277	0.26322	0	0.250678	0.429435	2.84192	0.616695	0.546102	1.96621	1.80401	0.59096	chr3R_22687129_22687229_-	22687129	22687229	100	2359.23	975.806	228.39	215.783	183.165	107.836	361.977	470.243	529.293	475.383	772.792	522.706	chr3R_22686970_22687070_-	22686970	22687070	100	2299.93	933.488	260.754	261.61	125.463	146.917	431.14	549.518	634.23	524.397	706.544	440.435
mir-1013	chr3R_26617359_26617418_-	0.170847	2.38158	8.01229	8.53924	21.4523	1.32701	4.62678	3.31449	3.26379	8.40701	3.87299	2.74763	chr3R_26617418_26617518_-	26617418	26617518	100	1770.37	307.464	686.704	519.622	852.685	156.997	293.622	417.118	366.755	294.356	330.68	306.982	chr3R_26617259_26617359_-	26617259	26617359	100	1528.78	310.318	583.702	382.353	796.857	152.4	220.843	247.619	259.271	195.98	245.372	215.038
mir-1014	chr3R_27579245_27579313_-	0	0	0	0	0.311029	0	0	0	0.197304	0.72848	2.65255	1.61353	chr3R_27579313_27579413_-	27579313	27579413	100	0.241367	0.5581	37.0727	110.993	159.722	10.4009	2.8598	2.257	25.6289	658.168	1557.27	2161.47	chr3R_27579145_27579245_-	27579145	27579245	100	0.2689	0.419333	7.1726	12.657	34.0251	6.0696	3.29763	0.9679	9.4549	215.561	640.787	781.215
mir-1015	chr3R_20164953_20165017_+	0	0.0888021	0	0.128047	0.131719	0	0	0	0.304688	0.303073	0.0706771	0.59875	chr3R_20164853_20164953_+	20164853	20164953	100	0	0.0399667	0	0	0	0.1067	0	0.0947	0.860467	10.9839	18.4791	15.3403	chr3R_20165017_20165117_+	20165017	20165117	100	0.100833	0.113667	0.07765	0.6656	0.3372	0	1.16457	0.1894	3.03833	17.8758	24.1971	17.9796
mir-1016	chr2R_10120634_10120692_-	0.266092	5.93902	8.60017	23.5086	41.1985	14.1892	20.5378	19.4871	22.6349	2.25948	6.09149	7.45293	chr2R_10120692_10120792_-	10120692	10120792	100	4989.67	2216.11	1385.05	1508.13	2148.69	1160.87	1707.88	1562.02	1717.79	1321.81	1788.84	1518.28	chr2R_10120534_10120634_-	10120534	10120634	100	4962.43	2240	1621.65	1536.1	2297.61	1332.05	1973.21	1524.76	1876.19	1363.75	1872.06	1394.27
mir-1017	chr3R_20314333_20314401_+	0.0887255	0.0208824	0	0	0	0.430931	0.311373	10.0357	32.1156	3.50828	24.1782	11.5814	chr3R_20314233_20314333_+	20314233	20314333	100	0.0336	0	0.71295	1.41315	0.1272	3.7535	29.2782	415.373	736.783	648.295	740.459	463.48	chr3R_20314401_20314501_+	20314401	20314501	100	0.0336	0	0	0	0	1.17893	1.04033	27.6766	80.7737	32.787	63.8049	27.1862
mir-11	chr3R_17448224_17448285_-	0	0	5.72877	1.93131	3.73869	1.83552	0.294208	1.07361	0.326503	0.38082	0.938361	0.456284	chr3R_17448285_17448385_-	17448285	17448385	100	2.05437	12.5862	76.1409	87.3657	190.382	43.7614	37.5916	35.1212	13.3485	13.7908	9.13483	13.336	chr3R_17448124_17448224_-	17448124	17448224	100	1.0176	76.0572	299.446	232.424	474.353	146.339	67.8088	107.603	31.2836	38.4054	44.7583	33.1729
mir-12	chrX_15403511_15403575_+	0	0.187292	1.24648	0.655859	2.83547	3.13911	7.33505	7.56766	2.0976	0.660365	1.29724	0.964479	chrX_15403411_15403511_+	15403411	15403511	100	0.806567	14.7985	303.455	501.114	1775.1	792.258	807.045	1018.67	312.214	91.9825	69.3355	83.0285	chrX_15403575_15403675_+	15403575	15403675	100	1.04153	21.0001	486.691	620.034	2107.75	1237.77	894.512	1427.21	398.729	133.019	151.59	83.5104
mir-124	chr2L_17566391_17566446_+	0.122121	4.98424	73.8396	192.852	234.629	186.476	134.731	112.09	51.1172	41.6338	13.6674	2.79212	chr2L_17566291_17566391_+	17566291	17566391	100	0.503833	5.92637	306.896	683.41	1058.27	605.651	378.961	271.113	140.315	95.1582	40.4723	14.6061	chr2L_17566446_17566546_+	17566446	17566546	100	0.0336	20.4364	185.218	326.68	506.715	461.092	235.187	183.957	91.2483	81.4727	44.1201	19.9302
mir-125	chr2L_18472342_18472402_+	0	0	0	0	0	0.289222	0	0	0.108333	0	0	0	chr2L_18472242_18472342_+	18472242	18472342	100	0	0	0	0	0	0.0578333	0	0	0.065	0	0	0	chr2L_18472402_18472502_+	18472402	18472502	100	0	0	0	0	0.0843	0.173533	0	0	0.26	0	0	0.0174667
mir-133	chr2L_20616634_20616694_+	0	0	0	0	0	0	0.987167	0.400333	4.00794	2.39689	0.386278	1.57211	chr2L_20616534_20616634_+	20616534	20616634	100	0.0336	0	0	0	0	0.342167	0.583333	6.0489	22.8807	6.51857	4.9528	2.7264	chr2L_20616694_20616794_+	20616694	20616794	100	0	0	0	0	0	0.0578333	1.1846	4.7173	10.8078	6.54463	3.51553	4.798
mir-137	chr2R_11952774_11952834_-	0	0	0	0	0	0	0.189444	2.90125	3.656	0.817944	0.343944	0.262167	chr2R_11952834_11952934_-	11952834	11952934	100	0	0	0	0	0	0	0.394867	8.27955	3.83253	1.6319	1.62973	0.9438	chr2R_11952674_11952774_-	11952674	11952774	100	0	0	0	0	0	0	0.3254	3.8152	7.01297	1.80303	2.18727	0.209733
mir-13a	chr3R_11243268_11243331_-	0	4.12058	15.6504	3.73881	5.59675	7.51603	6.64005	8.12	6.24476	1.10989	1.05566	0.0832275	chr3R_11243331_11243431_-	11243331	11243431	100	0.1007	35.1755	67.4458	57.7493	120.47	26.9692	26.5733	66.0691	23.2495	6.24313	9.4482	2.1471	chr3R_11243192_11243268_-	11243192	11243268	76	0.0442105	10.9135	41.296	35.4261	39.9385	23.0413	25.1274	14.3105	22.6322	6.1668	2.14281	0.505702
mir-13b-1	chr3R_11243132_11243192_-	0.984833	43.5188	185.017	125.472	206.464	157.651	113.418	139.664	128.113	67.6236	30.1753	25.5089	chr3R_11243192_11243268_-	11243192	11243268	76	0.0442105	10.9135	41.296	35.4261	39.9385	23.0413	25.1274	14.3105	22.6322	6.1668	2.14281	0.505702	chr3R_11243032_11243132_-	11243032	11243132	100	0.759067	44.1543	183.815	78.9848	156.751	119.324	95.5984	102.949	103.353	52.5374	30.9523	11.4989
mir-13b-2	chrX_8985269_8985330_+	0.220164	1.75825	22.3576	9.87131	10.3892	16.1205	6.98104	10.6362	2.77044	1.99038	0.758197	6.09055	chrX_8985210_8985269_+	8985210	8985269	59	3.82418	13.125	42.8098	81.1537	186.286	186.847	116.188	38.9525	30.9279	18.8815	10.9544	61.0867	chrX_8985330_8985430_+	8985330	8985430	100	15.4352	79.9301	229.689	252.982	576.473	498.95	310.244	157.262	119.299	95.8786	66.494	178.84
mir-14	chr2R_5441269_5441328_+	0.455763	0.832429	3.69263	16.5587	38.2651	190.608	599.389	868.145	1109.16	605.959	325.055	134.184	chr2R_5441169_5441269_+	5441169	5441269	100	48.7847	17.6751	20.2496	113.655	600.658	1571.92	3329.84	5801.59	5456.39	3857.01	2554.48	1357.77	chr2R_5441328_5441428_+	5441328	5441428	100	0.6044	0.784433	7.24445	14.604	106.644	776.552	1567.85	2337.74	3277.79	1757.26	1611.55	549.099
mir-184	chr2R_9216924_9216985_-	0.115246	1.09475	2.71172	5.8768	12.4231	1.41219	15.8252	8.93738	13.9803	1.63464	12.5615	7.78814	chr2R_9216985_9217085_-	9216985	9217085	100	0.629567	7.7111	23.571	13.5065	22.9918	10.2244	16.8195	26.5538	50.1559	15.4101	28.5347	11.5025	chr2R_9216824_9216924_-	9216824	9216924	100	0	3.90203	19.7045	8.36645	80.364	6.38297	49.0525	39.6668	56.6967	24.7708	37.4385	16.6192
mir-190	chr3L_8564921_8564985_+	0	2.59609	0.746406	4.99437	21.6532	21.7475	6.80568	22.6666	30.8794	37.4654	48.002	5.97531	chr3L_8564821_8564921_+	8564821	8564921	100	0	2.4383	10.3275	16.2	23.9249	63.2559	53.4309	74.5958	67.1839	52.067	56.9759	25.0138	chr3L_8564985_8565085_+	8564985	8565085	100	0.0336	7.41263	28.5431	23.1423	186.727	246.615	235.014	275.796	224.041	188.676	214.393	59.5617
mir-193	chr3L_21567131_21567207_+	0.132675	0.496579	1.22599	0.255987	1.52566	0.0642982	0.0747807	0.287237	0	0	0.0595175	0	chr3L_21567031_21567131_+	21567031	21567131	100	0.100833	1.01563	1.9861	0.19455	0.2751	0	0.0568333	0.07275	0.134167	0	0	0	chr3L_21567207_21567230_+	21567207	21567230	23	0	0.598696	1.68804	0.489565	5.22783	0.212464	0.247101	0.632826	0	0	0.196667	0
mir-210	chrX_18022266_18022325_+	0	0	0	0	0	0	0	0	0.0758192	1.09582	0.562147	0.236384	chrX_18022166_18022266_+	18022166	18022266	100	0	0	0	0	0	0	0.1705	0	0.0894667	0.746633	1.78493	0.2092	chrX_18022325_18022425_+	18022325	18022425	100	0	0	0	0	0	0	0.3176	0.16745	0.253033	1.1729	1.25053	0.2092
mir-219	chr3L_17308123_17308185_+	0	0	0	0	0	0	0	0	1.37667	0.584516	2.03247	0.337419	chr3L_17308023_17308123_+	17308023	17308123	100	0	0	0	0	0	0	0.0658	0.72765	0.2769	0.204067	0.271067	0.348667	chr3L_17308185_17308285_+	17308185	17308285	100	0	0	0	0	0	0.0578333	0	0.07275	2.38347	1.07187	4.41767	0.4184
mir-2279	chr2RHet_1322857_1322915_-	0	2.20586	18.0731	9.77897	32.7418	3.40437	65.0705	54.8413	78.8149	37.8532	31.6743	19.7611	chr2RHet_1322915_1323015_-	1322915	1323015	100	0.100833	16.7996	30.3459	19.6022	104.327	7.8745	94.5303	88.4772	135.359	62.874	72.2486	40.0575	chr2RHet_1322757_1322857_-	1322757	1322857	100	0.100833	1.01567	19.7422	19.2772	21.8653	3.94093	61.9055	58.3165	80.596	42.738	47.4624	23.0955
mir-2279-as	chr2RHet_1322860_1322918_+	0	0.294023	0	0	0	0.299195	0	0	0.189195	0.105115	0.0779885	0	chr2RHet_1322760_1322860_+	1322760	1322860	100	0	0.170533	0	0	0	0.0578333	0	0	0.13	0.2439	0.180967	0.0697333	chr2RHet_1322918_1323018_+	1322918	1323018	100	0	0.227367	0.08	0	0.0636	0.173533	0	0	0.109733	0.0609667	0	0
mir-2280	0	0	0	0	0	0	0	0	0	0	0	0	0	0			0	0	0	0	0	0	0	0	0	0	0	0	0	0			0	0	0	0	0	0	0	0	0	0	0	0	0
mir-2281	0	0	0	0	0	0	0	0	0	0	0	0	0	0			0	0	0	0	0	0	0	0	0	0	0	0	0	0			0	0	0	0	0	0	0	0	0	0	0	0	0
mir-2282	chr3L_3412165_3412224_-	0.227797	4.26294	222.638	87.9475	429.814	33.456	156.023	402.352	227.343	145.014	256.636	66.0473	chr3L_3412224_3412324_-	3412224	3412324	100	0.672067	2.5151	98.5355	74.2577	263.944	29.5423	76.271	215.934	134.95	99.1556	153.454	36.9705	chr3L_3412065_3412165_-	3412065	3412165	100	0.100833	28.7146	256.066	142.496	562.802	56.1438	214.665	568.979	332.16	212.933	356.961	139.088
mir-2283	chr3R_5343254_5343313_+	1.39831	18.5745	289.672	133.28	309.239	79.1989	78.6885	44.2027	42.2497	48.5003	32.3077	45.7189	chr3R_5343222_5343254_+	5343222	5343254	32	0.482292	10.7792	209.225	149.992	285.445	55.7533	93.4611	39.5819	24.4256	22.3966	26.5487	32.1754	chr3R_5343313_5343413_+	5343313	5343413	100	3.01417	13.7487	258.85	86.3467	198.424	65.0815	78.2275	52.0538	57.9048	34.817	29.3334	36.0051
mir-2489	chr2L_13609987_13610056_+	58.8197	72.0592	124.49	95.7012	114.764	46.66	71.4061	63.8724	47.1548	48.2267	48.6095	37.7805	chr2L_13609887_13609987_+	13609887	13609987	100	3354.6	3309.98	4274.87	3872.99	3926.21	1728.79	3141.79	2324.23	2168.35	1993.22	2287.04	1173.44	chr2L_13610056_13610156_+	13610056	13610156	100	3767.63	3695.23	5283.5	4192.29	4804.06	2122.16	3322.43	2510.59	2226.19	2166.69	2314.7	1454.63
mir-2490	chr2LHet_27343_27402_+	0	0	0	0	0	0	0	0	0	0.316328	0	0.0888701	chr2LHet_27243_27343_+	27243	27343	100	0	0	0	0	0.1272	0.0488667	0.0658	0.0947	0.065	0.2476	0	0.209733	chr2LHet_27402_27502_+	27402	27502	100	0	0	0	0	0	0	0	0	0	0.182933	0	0
mir-2491	chrX_22235294_22235402_-	0	3.56525	13.1089	6.53315	14.6187	2.17037	5.55361	4.8888	4.54194	0.66429	7.49052	24.0166	chrX_22235402_22235502_-	22235402	22235502	100	0.201667	7.72763	14.2943	1.2699	14.1373	3.93653	9.7237	7.9597	9.85143	4.42777	8.25627	14.36	chrX_22235194_22235294_-	22235194	22235294	100	0	1.65477	10.516	10.9477	11.4947	0.669867	3.002	10.6407	4.75937	0.111133	5.3165	19.721
mir-2492	chrX_11441462_11441523_+	0.826503	6.01443	19.9201	4.6009	18.4698	2.16197	3.98071	4.6677	12.6377	4.60197	8.50525	16.7368	chrX_11441362_11441462_+	11441362	11441462	100	0.906967	5.72033	31.6142	4.35365	36.7246	1.05267	3.16957	14.5468	22.9436	15.9385	19.3033	27.3412	chrX_11441523_11441623_+	11441523	11441623	100	0.403367	10.3846	73.2099	12.9481	31.6689	3.98733	8.91563	22.8885	21.8949	8.84447	16.0525	15.312
mir-2493	chr3R_10956491_10956559_-	0.0988725	0.0835784	1.03118	2.63493	30.4517	16.2955	45.3003	105.513	53.3447	66.3235	54.8872	33.3977	chr3R_10956559_10956659_-	10956559	10956659	100	0.0672333	0.113667	1.96005	3.91195	17.3333	8.61207	14.7804	37.1392	45.6324	31.2984	56.6447	15.2782	chr3R_10956391_10956491_-	10956391	10956491	100	0.201633	0.1767	2.254	1.18795	21.467	13.2106	20.2294	97.645	70.2667	62.1982	30.102	17.7121
mir-2494	chr3R_12444509_12444581_+	0.381667	0.303611	0	0.113819	1.25917	5.21444	15.6204	54.7282	8.13778	2.25755	0.600231	1.55106	chr3R_12444409_12444509_+	12444409	12444509	100	1.73907	0.712633	0	0	0.5694	7.77997	72.2033	188.411	24.6759	5.06793	2.98297	6.9017	chr3R_12444581_12444681_+	12444581	12444681	100	0.4155	0.2186	0	0.08195	1.476	9.90143	53.2271	120.968	23.8128	4.13533	1.59943	6.64417
mir-2495	chr2L_5068595_5068658_+	2.35365	3.00804	0.877778	0.17873	8.14595	20.4335	62.3033	94.9029	36.4239	31.5369	22.3297	21.0595	chr2L_5068495_5068595_+	5068495	5068595	100	11.0604	1.9311	1.8166	3.53375	17.2656	70.3051	146.187	281.308	95.7524	78.599	58.1176	61.5398	chr2L_5068658_5068758_+	5068658	5068758	100	1.34203	5.20987	2.2262	0.30715	6.6881	33.7086	89.9918	134.981	84.7547	39.9879	28.3613	26.5405
mir-2496	chrX_1904343_1904439_+	0.490139	1.39497	5.93354	1.99469	9.04625	2.82604	1.86653	0.109479	0.274549	0.145208	0.0627083	0.127257	chrX_1904243_1904343_+	1904320	1904343	23	2.1954	2.4143	9.49145	10.5367	15.8	3.7544	3.4502	1.5385	1.25883	0.464633	0.6326	0.278933	chrX_1904439_1904539_+	1904439	1904539	100	0.0671667	0.533033	7.23785	2.85655	12.2916	5.12237	3.91347	1.01995	0.134167	0.0929333	0.105433	0.996233
mir-2497	chr2L_16678249_16678317_+	3.00745	8.91083	57.3277	26.7923	77.0519	7.14368	16.3415	10.2259	4.14701	2.28711	8.68176	2.03387	chr2L_16678149_16678249_+	16678149	16678249	100	1355.9	740.202	1425.21	1776.46	2295.97	579.105	780.285	507.076	404.766	267.644	320.206	243.735	chr2L_16678317_16678417_+	16678317	16678417	100	1336.33	741.135	1467.98	1706.36	2442.17	493.514	724.709	512.548	396.923	277.629	356.278	254.813
mir-2498	chr2R_16472239_16472297_-	0	1.6531	0.27181	0.388276	0	0.299195	0	0	0	0	0	0	chr2R_16472297_16472397_-	16472297	16472397	100	0	0.2397	0	0.1126	0.0843	0.0578333	0.0568333	0.0947	0.1161	0	0	0	chr2R_16472139_16472239_-	16472139	16472239	100	0.160467	0.2397	0.7177	0.1126	0	0.173533	0.0568333	0	0.174133	0.0609667	0	0
mir-2499	chrX_19451061_19451123_+	0.487957	0	0	0	0	0.0788172	0	0	0	0	0	0	chrX_19450961_19451061_+	19450961	19451061	100	0.2353	0	0.07765	0	0	0.1955	0	0.04735	0	0	0	0	chrX_19451123_19451223_+	19451123	19451223	100	0.0877667	0.647	0	0.041	0	0	0	0	0	0	0	0
mir-2500	chr3L_16991557_16991623_-	0.254343	3.74242	7.71841	3.39826	0.963636	1.03035	0.942727	1.09205	1.84439	2.54848	7.91596	4.68399	chr3L_16991623_16991723_-	16991623	16991723	100	884.108	64.6008	667.061	277.092	299.312	61.4026	138.652	159.094	93.1378	181.739	190.758	230.102	chr3L_16991457_16991557_-	16991457	16991557	100	1141.31	168.614	1337.08	414.421	452	130.805	180.092	311.068	157.475	268.319	286.759	336.051
mir-2501	chr3L_8104206_8104273_+	0.150498	0.469254	7.89507	2.56761	5.31082	6.3199	1.62592	5.27022	1.3893	2.39811	1.68289	0.884975	chr3L_8104106_8104206_+	8104106	8104206	100	3895.58	4562.27	2148.64	2346.47	1724.59	815.005	1089.45	1249.18	1110.57	1135.71	1483.99	1131.18	chr3L_8104273_8104373_+	8104273	8104373	100	3323.72	3468.3	1973.44	2070.65	1510.86	622.002	996.199	1009.78	1041.63	967.789	1315.62	1035.14
mir-252	chr3R_9289952_9290018_-	0	0.0861111	0.363636	3.77189	9.1447	16.7791	17.9118	30.1925	13.8647	9.03732	5.30581	8.10606	chr3R_9290018_9290118_-	9290018	9290118	100	0.0336	0.3979	2.1603	18.2447	142.168	107.714	95.1941	67.2352	50.8861	26.8657	33.0497	19.777	chr3R_9289852_9289952_-	9289852	9289952	100	0	0.0568333	0.08	3.17495	2.495	14.9166	17.3841	13.9428	24.1278	16.8067	6.458	9.41257
mir-2535b	chrX_21169302_21169372_-	0.191857	0.555952	0.228571	0.234143	3.04871	0.082619	0.094	0.551071	1.42043	1.29119	0.740286	0.648667	chrX_21169372_21169472_-	21169372	21169472	100	1357.81	838.884	185.042	214.893	189.388	31.6977	258.777	282.007	198.497	386.695	588.766	670.642	chrX_21169202_21169302_-	21169202	21169302	100	1067.77	574.82	166.331	120.493	168.464	38.0959	217.489	206.755	161.966	295.54	427.434	487.722
mir-263a	chr2L_11953423_11953486_-	0.0533333	0	1.62849	6.63468	15.3082	2.86656	20.4293	14.9932	22.3621	9.96201	2.0282	6.86106	chr2L_11953486_11953586_-	11953486	11953586	100	0.354533	4.13147	8.97725	24.1619	63.5646	22.6392	30.3106	15.028	30.9478	42.2259	35.7238	10.8754	chr2L_11953323_11953423_-	11953323	11953423	100	0.0084	0.119867	3.4399	13.9428	26.6511	15.64	37.2999	56.7076	45.9023	26.4383	30.6254	16.4237
mir-263b	chr3L_15836519_15836580_-	0.027541	0	0	0.403033	5.10352	8.52126	4.67902	1.55279	1.74404	1.68639	0	0	chr3L_15836580_15836643_-	15836580	15836643	63	0.0266667	0.190265	0.866508	40.661	171.042	73.7072	20.6454	28.9349	25.1092	23.6212	19.0146	14.4569	chr3L_15836419_15836519_-	15836419	15836519	100	0	0.359567	2.84485	20.3279	142.773	128.496	29.9416	38.9941	31.1459	27.9193	11.8461	14.2902
mir-274	chr3L_11650036_11650103_+	0	0	0	0	0	0	0	0	0.0970149	0	0.224925	0.234776	chr3L_11649936_11650036_+	11649936	11650036	100	0	0	0	0	0	0	0	0	0.13	0.111133	2.5393	0.0524333	chr3L_11650103_11650203_+	11650103	11650203	100	0	0	0.24	0.3378	0	0	0	0.2183	0.065	0.204067	0.406367	0.1573
mir-275	chr2L_7425813_7425874_+	0	0	0	0	0	0	0.173552	0.0298361	0	0.394153	0.074153	2.1188	chr2L_7425713_7425813_+	7425713	7425813	100	27.0982	15.4738	0.8001	1.34195	0.4659	1.098	1.45687	1.6598	1.38543	14.2573	5.85097	73.1527	chr2L_7425874_7425974_+	7425874	7425974	100	0	0	0	0	0.2115	0.0488667	0.423467	0.14555	0.851533	0.0646667	0.7854	9.66703
mir-276a	chr3L_10358343_10358402_+	0.455763	1.37475	4.15178	17.8293	136.892	417.632	328.63	386.099	230.11	83.6484	73.6132	25.7794	chr3L_10358243_10358343_+	10358243	10358343	100	0.389633	0.533033	6.0122	24.2319	356.867	866.436	497.363	409.541	444.131	162.157	116.778	31.4956	chr3L_10358402_10358502_+	10358402	10358502	100	0.672133	2.0395	10.1613	39.3971	325.752	1135.28	633.361	841.936	502.727	290.764	178.362	75.2817
mir-276b	chr3L_10312907_10312967_+	0	0	0	0	0	0.782389	1.03894	0.606417	0.364778	0.323278	0.193111	0	chr3L_10312807_10312907_+	10312807	10312907	100	0	0	0	0	0.6345	2.6629	7.44357	10.5203	0.4558	1.59427	0.794133	0.2092	chr3L_10312967_10313067_+	10312967	10313067	100	0	0	0	0	0	1.60497	0.5408	0.80045	0.2769	1.42237	0.115867	0
mir-277	chr3R_5925760_5925824_+	0.0525	0	0.25	0	0.231094	3.96234	14.9451	96.4808	181.517	37.9769	72.4443	12.9861	chr3R_5925660_5925760_+	5925660	5925760	100	0.100833	3.8352	0.9601	0.67565	2.6044	22.798	131.119	840.625	949.91	403.242	398.768	76.6427	chr3R_5925824_5925924_+	5925824	5925924	100	0.436967	0	0.71295	0	5.01505	42.8448	224.01	1202.24	1212.64	507.556	616.399	99.0892
mir-278	chr2R_11544587_11544648_+	0	0	0	0	0.138197	1.20202	0.559071	1.0509	0.253169	0.712077	0.222514	0.114317	chr2R_11544487_11544587_+	11544487	11544587	100	0	0	0	0	0.6744	0.555367	0.822667	4.1677	0.8283	0.8405	0.331667	0.2092	chr2R_11544648_11544748_+	11544648	11544748	100	0	0	0	0	0	5.06037	2.2736	3.8396	1.34167	1.77397	3.69543	3.73233
mir-279	chr3R_25041327_25041394_+	0.100249	1.99343	7.10515	5.67164	26.756	26.7131	26.8044	11.3625	4.28075	1.82458	2.45542	1.90398	chr3R_25041227_25041327_+	25041227	25041327	100	134.267	209.479	474.808	749.867	1712.23	1360.2	1453.35	1006.86	300.709	204.385	226.982	104.167	chr3R_25041394_25041494_+	25041394	25041494	100	4.95107	134.943	686.145	935.37	1997.93	1647.23	1947.53	1330.6	478.61	370.555	229.68	166.547
mir-281-1	chr2R_8057887_8057954_-	0.380498	15.6975	66.9774	111.17	429.979	293.903	471.724	539.661	464.263	404.574	412.578	552.233	chr2R_8057954_8058054_-	8057954	8058054	100	0.638367	10.8534	49.1155	105.093	294.081	369.651	457.988	582.504	456.711	433.899	405.742	494.124	chr2R_8057787_8057887_-	8057787	8057887	100	2.0963	30.0347	126.303	168.149	584.943	415.175	820.525	643.052	804.737	606.193	524.782	796.967
mir-281-2	chr2R_8057667_8057735_-	3.03583	23.6115	110.536	134.172	649.349	334.689	705.469	601.216	606.215	575.377	462.927	818.499	chr2R_8057735_8057835_-	8057735	8057835	100	3.5695	26.5974	139.857	195.124	603.902	372.957	893.093	700.876	876.511	631.192	507.962	897.196	chr2R_8057567_8057667_-	8057567	8057667	100	0.443133	20.8575	80.3736	88.3838	575.379	283.006	597.963	581.495	456.442	392.909	412.093	574.076
mir-282	chr3L_3251037_3251102_+	0	0	0	0.126077	3.16262	1.072	2.55226	16.5276	0.30641	0.170974	2.04046	0	chr3L_3250937_3251037_+	3251002	3251037	35	35.7676	3.76343	0	0.99345	3.83335	4.3495	14.502	18.9221	0.948533	0.482833	4.42407	1.62147	chr3L_3251102_3251202_+	3251102	3251202	100	0	0	0	0	9.08515	2.40513	4.67593	13.7426	0.949167	1.4106	1.55977	0.1573
mir-283	chrX_15402008_15402076_+	0.523284	3.47588	89.5775	78.9051	288.569	47.1013	195.145	219.205	145.134	27.8299	19.0934	22.0685	chrX_15401908_15402008_+	15401908	15402008	100	2.24697	4.8641	168.536	251.547	521.076	283.678	394.473	448.727	236.103	59.6822	55.0009	41.7423	chrX_15402076_15402176_+	15402076	15402176	100	1.2282	27.9036	493.958	647.329	1683.09	610.951	1091.18	752.038	484.129	182.609	122.975	83.0932
mir-284	chr3R_8377247_8377327_-	0.042	0	0.0485	0	0	0.216917	0.781542	1.20125	8.32921	22.9668	16.9755	4.84133	chr3R_8377327_8377427_-	8377327	8377427	100	0.201667	0	0.23295	0.08195	0.6345	2.67477	25.8428	424.307	841.575	1153.31	1393.34	1214.19	chr3R_8377147_8377247_-	8377147	8377247	100	0.0871	0.170533	0	0	2.4521	13.8839	66.6013	747.78	1559.27	2910.31	3396.22	1916.43
mir-285	chr3L_11939206_11939279_-	0	0	0	0	0	0	0	0	0.267123	0	0.0619635	0	chr3L_11939279_11939379_-	11939279	11939379	100	0	0	0	0	0	0	0	0	0.239733	0	0	0	chr3L_11939106_11939206_-	11939106	11939206	100	0	0	0	0	0	0	0	0	0.065	0	0.180967	0
mir-286	chr2R_15548939_15549014_-	328.543	6231.24	11.8333	0.600533	0	0.0771111	0.877511	0.961	0	0	0.282578	0.371911	chr2R_15549014_15549104_-	15549014	15549104	90	181.608	3431.71	1.64711	0.125111	0	0	0.21937	0.242556	0	0	0.235481	0.0774815	chr2R_15548861_15548939_-	15548861	15548939	78	330.36	6215.79	13.7489	0.144359	0	0.0741453	0.506239	1.29724	0	0	0.0579915	0.803034
mir-288	0	0	0	0	0	0	0	0	0	0	0	0	0	0			0	0	0	0	0	0	0	0	0	0	0	0	0	0			0	0	0	0	0	0	0	0	0	0	0	0	0
mir-2a-1	chr2L_19569900_19569966_-	0.152677	4.33379	38.0283	29.5183	60.4159	9.38727	26.1671	27.2416	8.14192	6.7053	11.3749	15.4019	chr2L_19569966_19570066_-	19569966	19570066	100	82.1433	1623.52	7637.9	9257.23	10436.2	6292.81	3829.53	2758.05	1617.41	1342.26	1230.46	879.299	chr2L_19569800_19569900_-	19569800	19569900	100	26.1934	952.821	4196.19	3481.41	4381.02	2072.03	2067.03	1397.85	879.544	781.979	691.939	541.918
mir-2a-2	chr2L_19569494_19569555_-	10.6193	224.784	1562.77	671.893	1000.57	298.577	376.038	163.725	195.43	125.305	122.577	183.78	chr2L_19569555_19569655_-	19569555	19569655	100	24.3514	568.652	2337	2465.38	2931.64	1277.35	1367.04	879.77	644.229	437.283	397.514	387.909	chr2L_19569394_19569494_-	19569394	19569494	100	22.9012	688.462	2891.2	1768.95	2937.06	1199.78	1305.4	765.865	529.136	494.195	462.649	397.556
mir-2b-1	chr2L_8258622_8258684_-	0.487742	1.75866	8.15137	1.71742	17.8358	6.53699	14.8024	5.04669	1.42253	1.24113	0	0.366183	chr2L_8258684_8258784_-	8258684	8258784	100	0.268533	5.80767	12.8939	19.6879	55.0684	41.2818	194.755	207.645	118.652	41.6637	30.0848	24.5865	chr2L_8258522_8258622_-	8258522	8258622	100	0.288767	11.3127	47.0273	46.6816	149.461	414.407	281.042	175.095	107.35	59.1694	73.9683	22.4643
mir-2b-2	chr2L_19570188_19570256_-	0.593186	23.3547	87.2953	70.5451	89.6981	29.3307	44.2184	20.4515	16.1551	3.49833	5.16294	4.33309	chr2L_19570256_19570356_-	19570256	19570356	100	18.8378	1136.6	4396.69	3654.43	4441.58	2163.92	1736.82	1227.89	710.303	730.434	621.054	569.939	chr2L_19570088_19570188_-	19570088	19570188	100	74.7599	1660.41	8059.35	7873.57	9420.37	5864.32	3342.42	2766.48	1436.13	1429.69	1170.45	996.711
mir-2c	chr3R_11243481_11243548_-	0.150299	82.2055	309.815	256.568	464.298	165.035	100.542	232.764	71.9894	42.7824	17.4931	16.0559	chr3R_11243548_11243648_-	11243548	11243648	100	0.100767	54.0973	255.426	270.382	433.01	176.36	158.947	128.588	58.5679	44.7894	22.909	11.5834	chr3R_11243381_11243481_-	11243381	11243481	100	0.1007	69.5077	191.915	175.746	307.658	83.0414	74.8809	158.174	58.9995	23.9992	15.5435	7.8166
mir-3	chr2R_15549104_15549161_-	93.939	1786.73	1.09807	0	0	0	0	0	0	0	0	0	chr2R_15549161_15549214_-	15549161	15549214	53	1683.23	15918	39.6204	4.53972	1.35906	0	2.50597	2.78726	0.0844025	0	0	0.725157	chr2R_15549014_15549104_-	15549014	15549104	90	181.608	3431.71	1.64711	0.125111	0	0	0.21937	0.242556	0	0	0.235481	0.0774815
mir-303	chrX_4260216_4260273_-	0	0	0	0	0.446316	0.17152	0	0	0.101813	0	0	0	chrX_4260273_4260373_-	4260273	4260373	100	0	0.170533	0.1553	0.1126	0.3816	0.2933	0.367933	0	0.348267	0	0	0.1573	chrX_4260116_4260216_-	4260116	4260216	100	0	0	0.23295	0	0.0636	0.754633	0	0.07275	0.888733	0.343433	0.180567	0.1573
mir-304	chrX_15403002_15403070_+	0.0987745	5.74265	225.071	136.402	429.512	83.5879	227.028	264.489	43.4705	33.1251	44.2611	34.1464	chrX_15402902_15403002_+	15402902	15403002	100	1.11467	12.8836	380.796	618.323	1280.66	368.389	836.866	702.982	314.752	154.576	150.545	111.997	chrX_15403070_15403170_+	15403070	15403170	100	0.168	6.22613	178.448	106.331	418.194	250.427	204.217	323.403	62.6896	30.3921	41.5535	27.1463
mir-305	chr2L_7425978_7426039_+	0	0	0.25459	0	0.138197	0.320492	0.173552	0	3.86372	0.847923	1.52831	12.1215	chr2L_7425878_7425978_+	7425878	7425978	100	0	0	0	0	0.2115	0.0488667	0.423467	0.14555	0.851533	0.0646667	0.7854	9.87677	chr2L_7426039_7426139_+	7426039	7426139	100	0	0	0.8541	0	0.0843	0.9464	0	0.2183	0.732667	1.82037	0.8373	6.45527
mir-306	chr2L_16698417_16698476_+	0	0	3.17034	2.69127	0.857288	0.132881	0.578023	1.23331	0.0983616	0.419661	0.102034	0	chr2L_16698348_16698417_+	16698348	16698417	69	0.0486473	1.84527	16.8838	10.8669	5.58783	1.69937	0.45087	6.17203	2.85362	4.45841	3.79821	1.74623	chr2L_16698476_16698571_+	16698476	16698571	95	0	0	7.71005	2.65263	1.35442	1.43818	0.64993	3.74595	1.87439	1.61014	0.19007	0.165579
mir-307a	chr2R_5508765_5508831_-	0	0	0.121212	0	0.578182	0.192828	0.532071	1.32303	0.857727	0.629141	0.456566	0.606818	chr2R_5508831_5508931_-	5508831	5508931	100	0.235233	0.0808667	0.08	0.1536	13.5904	19.6399	44.1588	112.149	63.6406	57.8045	55.5375	28.7796	chr2R_5508665_5508765_-	5508665	5508765	100	0.00593333	0	0.2353	0.67565	2.5158	16.0279	10.439	65.2831	46.0126	52.1353	24.4232	9.57813
mir-307b	chr2R_5508769_5508832_+	0	0	0	0	0.13381	0	0	0	0.0355026	0.0737566	0	0	chr2R_5508669_5508769_+	5508669	5508769	100	0.0178333	0	0	0	0.0917	0.0261333	0.0189333	0	0	0.0464667	0.0602	0	chr2R_5508832_5508932_+	5508832	5508932	100	0	0	0.1553	0	0.3372	0	0	0	0	0.185867	0.195933	0
mir-308	chr2R_10103307_10103367_-	0.064	0.958222	1.055	7.32292	3.24125	12.9075	8.82117	12.1778	6.34794	10.9582	4.36372	4.47744	chr2R_10103367_10103455_-	10103367	10103455	88	1.63155	7.72746	19.4527	69.2613	161.955	170.938	192.081	156.372	58.4907	56.5218	35.9306	132.969	chr2R_10103207_10103307_-	10103207	10103307	100	3.2766	5.96823	40.0259	67.5739	115.857	198.431	141.617	80.8114	44.9315	64.983	40.4501	78.1335
mir-309	chr2R_15549214_15549273_-	3451.39	36913.3	86.3081	13.1201	2.7272	0	4.22237	3.93492	0.454802	0	0	2.87215	chr2R_15549273_15549352_-	15549273	15549352	79	1854.97	18416.7	44.8739	5.97506	0.911772	0	3.69861	1.50152	0.339662	0	0	1.74751	chr2R_15549161_15549214_-	15549161	15549214	53	1683.23	15918	39.6204	4.53972	1.35906	0	2.50597	2.78726	0.0844025	0	0	0.725157
mir-310	chr2R_16471270_16471330_-	0	0.888389	0	0	0	0.0814444	0	0	0	0	0	0	chr2R_16471330_16471392_-	16471330	16471392	62	0	0.666398	0	0	0	0	0	0	0	0	0	0	chr2R_16471170_16471270_-	16471170	16471270	100	0	1.3626	0	0	0	0.0488667	0	0	0.0447333	0	0	0.2092
mir-311	chr2R_16471392_16471451_-	0	0	0	0	0	0	0	0	0.0758192	0	0	0	chr2R_16471451_16471551_-	16471451	16471551	100	0	0	0	0	0	0	0	0	0.3739	0	0	0	chr2R_16471330_16471392_-	16471330	16471392	62	0	0.666398	0	0	0	0	0	0	0	0	0	0
mir-312	chr2R_16471562_16471622_-	0	0	0	0	0	0	0	0	0.291222	0	0	0	chr2R_16471622_16471698_-	16471622	16471698	76	0	0	0	0	0.332763	0	0	0	0.256579	0.0850877	0	0	chr2R_16471462_16471562_-	16471462	16471562	100	0	0	0	0	0	0	0	0	0.3739	0	0	0
mir-313	chr2R_16471698_16471759_-	0	0	0	0	0.82918	0.0801093	0	0	0	0.106011	0	0	chr2R_16471759_16471859_-	16471759	16471859	100	0.1007	0.170533	0.07765	0.19455	0.9495	0.1955	0	0.2183	0	0.258633	0.0706333	0.1573	chr2R_16471622_16471698_-	16471622	16471698	76	0	0	0	0	0.332763	0	0	0	0.256579	0.0850877	0	0
mir-314	chr3L_11766113_11766201_+	0	0	0	0	0	5.90973	11.2614	50.5668	0.351023	7.83019	3.20277	2.95394	chr3L_11766013_11766113_+	11766013	11766113	100	0	0	0	0	0	0.146633	0	0	0	0.182933	0.3278	0.0524333	chr3L_11766201_11766301_+	11766201	11766301	100	0	0	0	0	0	1.04883	3.26063	5.416	0.398333	1.635	1.63107	1.69067
mir-315	chr3L_18854081_18854145_+	0	0	0.246328	2.32063	8.35812	4.67047	3.80005	3.84414	1.50109	0.503646	0.331146	0.108958	chr3L_18853981_18854081_+	18853981	18854081	100	0.294767	0.170533	0.71535	98.6684	895.765	213.415	179.549	115.413	29.0966	17.4851	15.5739	6.354	chr3L_18854145_18854245_+	18854145	18854245	100	0	0	0.15765	0.4404	21.586	9.25147	4.89567	7.4811	0.6955	1.71493	0.317367	0.0697333
mir-316	chr3L_21661827_21661887_-	0.056	0	0.4	0.32425	37.2205	27.541	74.8314	99.9905	13.3519	4.78189	2.65011	3.80917	chr3L_21661887_21661987_-	21661887	21661987	100	0	0	3.3534	23.854	243.631	392.033	422.401	403.776	48.3247	22.7401	12.3846	16.3007	chr3L_21661727_21661827_-	21661727	21661827	100	0.134433	0.119867	0.24	1.98695	43.158	34.9761	123.527	80.801	12.1266	4.98787	3.30933	7.10747
mir-317	chr3R_5916860_5916923_+	0	0	0	0	0.100952	0.150317	0.0902116	3.62833	3.39053	1.28286	0.319841	0.0832275	chr3R_5916760_5916860_+	5916760	5916860	100	0.201667	0	0	0	2.38855	0.414867	0.131633	14.8825	43.2062	36.0799	15.2812	6.693	chr3R_5916923_5917023_+	5916923	5917023	100	0	0	0.08	0	2.5157	0.4704	0.676567	24.4561	50.2215	17.0077	30.4456	5.8968
mir-318	chr3R_6234029_6234087_+	0	0	0	0	0	0.168563	0	0.250948	0	0	0.103793	0	chr3R_6233929_6234029_+	6233929	6234029	100	0	0	0	0	0	0	0.197433	0.2183	0	0	0	0	chr3R_6234087_6234187_+	6234087	6234187	100	0	0	0	0	0	0.0977667	0	0.2183	0	0.0609667	0.240767	0
mir-31a	chr2R_13671310_13671378_-	0	0.118922	0.117647	0.978897	31.6978	31.9831	17.4963	15.2958	34.1245	6.64583	2.23632	1.07716	chr2R_13671378_13671478_-	13671378	13671478	100	0.0335667	0.4044	0.32	18.5416	94.9378	82.0688	27.4551	76.142	47.8007	19.2134	6.11663	1.13297	chr2R_13671210_13671310_-	13671210	13671310	100	0.127433	0.0808667	0	2.43805	54.3405	66.4698	33.8374	35.2698	52.6796	4.47647	7.6493	2.5482
mir-31b	chrX_8887349_8887451_-	0	0	0.235294	0	0.145	2.42908	3.21399	3.51784	0.506503	1.48925	3.61569	1.24859	chrX_8887451_8887551_-	8887451	8887551	100	0.2014	0	0.24	0	0.2529	0.841133	16.4125	11.3439	3.85637	6.2092	7.88057	5.30493	chrX_8887249_8887349_-	8887249	8887349	100	0	0	0	0	0.9288	5.67193	3.89717	3.5668	2.08543	2.16517	20.1655	1.83303
mir-33	chr3L_19791085_19791146_+	0	0	0	0.134344	2.03902	12.8393	10.0686	26.4426	37.8654	12.116	35.2013	28.6262	chr3L_19791006_19791085_+	19791006	19791085	79	0.110211	0.830127	0.902532	0.35	12.601	43.4336	60.182	58.6261	116.701	78.6935	102.387	98.9554	chr3L_19791146_19791232_+	19791146	19791232	86	0.987829	0	0.36936	0.488081	12.8757	156.914	95.4063	119.773	136.107	160.684	141.715	129.283
mir-34	chr3R_5926673_5926747_+	0	0	0.0216216	0	0	0	0	0.0983108	0.0784234	0.0873874	0	0.188468	chr3R_5926573_5926673_+	5926573	5926673	100	0	0	0	0	0	0.0784	0.219533	0.81545	0.1922	1.50277	3.373	0.749167	chr3R_5926747_5926847_+	5926747	5926847	100	0	0	0	0	0	0	0.394867	1.0118	1.06567	0.3051	0.180567	0.139467
mir-3641	chrX_2065118_2065182_+	0	0.0888021	0	0	0.131719	0	0.191615	0	0	1.04714	0.988437	6.13901	chrX_2065018_2065118_+	2065018	2065118	100	1924.08	25.458	4.1458	10.2728	4.4295	5.57717	49.8411	69.4885	48.4265	152.82	558.031	1233.91	chrX_2065182_2065282_+	2065182	2065282	100	1677.77	30.281	4.3295	7.06705	6.39945	16.1305	33.2233	57.5486	71.3762	155.861	537.392	1270.67
mir-3642	chr3L_11622604_11622670_+	0.630404	2.94808	10.3317	2.31189	10.102	11.7864	8.5446	8.31447	3.1001	7.75394	3.46672	3.25318	chr3L_11622504_11622604_+	11622504	11622604	100	5657.85	583.078	1000.18	1148.26	1849.57	2006.31	1769.6	2866.32	2142.53	2172.12	2232.6	2664.76	chr3L_11622670_11622770_+	11622670	11622770	100	6376.44	848.027	1505.9	1439.28	2370	2252.86	2393.63	3216.21	2932.97	2712.9	2936.24	3088.56
mir-3643	chr2R_13653909_13653965_-	0	5.85113	12.3967	10.6814	28.8843	16.8473	1.97661	4.39554	4.48399	0.224345	0.0807738	3.91863	chr2R_13653965_13654065_-	13653965	13654065	100	8104.33	10201.6	12315	9107.3	9380.38	6491.47	7029.88	6043.2	4359.97	2636.29	2864.04	1731.94	chr2R_13653809_13653909_-	13653809	13653909	100	4988.57	5731.21	6312.81	5191.3	5513.82	3587.99	4295.32	3463.48	2548.65	1680.66	1906.73	859.411
mir-3644	chr3R_11018026_11018079_-	0.16434	1.98818	0	2.82113	1.43717	1.12044	2.92069	0.590566	0.452327	0.230126	0.198931	0.0989308	chr3R_11018079_11018179_-	11018079	11018179	100	1020.73	316.778	119.588	306.301	362.526	207.147	330.611	326.474	175.105	107.746	204.182	73.8567	chr3R_11017926_11018026_-	11017926	11018026	100	1168.9	372.894	146.655	343.06	441.31	179.145	374.232	352.57	204.867	144.789	155.029	70.959
mir-3645	chrX_5516357_5516449_-	3.21583	12.4434	30.1857	43.466	120.494	65.5736	59.6995	73.4692	30.9124	52.1929	50.0879	32.9387	chrX_5516449_5516549_-	5516449	5516549	100	13331.6	16925.4	18591.3	17507.8	17909.8	18768.1	18206.1	16324.9	14570.9	15083.6	14696.9	13782.6	chrX_5516257_5516357_-	5516257	5516357	100	3307.02	4267.29	4260.2	4593.12	5057.21	4591.07	4885.28	4041.87	3700.3	3964.16	3763.89	3601.85
mir-375	chr2L_857555_857617_+	0	0.13043	0	0.793065	16.8577	41.4795	126.062	100.271	27.8166	18.3459	18.5263	6.78473	chr2L_857455_857555_+	857455	857555	100	0.118533	0	0	0.35845	13.9409	72.5425	149.4	82.0537	30.2179	11.4292	10.4703	7.6605	chr2L_857617_857717_+	857617	857717	100	0	0.0808667	0.02665	1.5058	29.587	53.7018	101.245	154.264	37.1024	20.4714	20.7071	7.97733
mir-4	chr2R_15548804_15548861_-	343.592	5815.9	4.49921	0	0	0	0	4.68018	0	0.0978363	0.238129	3.11363	chr2R_15548861_15548939_-	15548861	15548939	78	330.36	6215.79	13.7489	0.144359	0	0.0741453	0.506239	1.29724	0	0	0.0579915	0.803034	chr2R_15548727_15548804_-	15548727	15548804	77	240.218	4421.61	4.54981	0	0	0.0751082	0	1.98455	0	0.181039	0.0587446	2.57727
mir-4908	0	0	0	0	0	0	0	0	0	0	0	0	0	0			0	0	0	0	0	0	0	0	0	0	0	0	0	0			0	0	0	0	0	0	0	0	0	0	0	0	0
mir-4909	chr2R_3598921_3598981_+	0	0.334556	0	0	0	0.244389	2.03978	3.77317	16.1606	3.18883	5.59878	3.71489	chr2R_3598821_3598921_+	3598821	3598921	100	0.0336	0.380333	0.87065	0.1639	10.8496	8.5347	130.91	1120.38	2074.96	1679.97	1679.63	999.105	chr2R_3598981_3599081_+	3598981	3599081	100	0.201567	0.5418	6.05725	1.63915	6.0801	5.0332	179.681	1048.72	2127.5	1740.1	1527.53	1270.96
mir-4910	chr2L_4817817_4817881_-	0.355677	17.1097	5.01102	2.92867	6.24867	2.93328	3.28948	2.53563	0.881458	0.843854	0.966094	0	chr2L_4817881_4817981_-	4817881	4817981	100	765.995	747.18	939.808	600.866	656.936	390.344	262.687	159.762	66.7132	73.1405	86.0104	18.7538	chr2L_4817717_4817817_-	4817717	4817817	100	431.72	484.038	510.909	419.675	453.359	250.019	155.05	108.952	28.5201	21.9945	45.6362	14.3545
mir-4911	chr3R_11662008_11662076_-	0.660441	2.73083	3.27375	0.768162	6.68566	12.0739	10.2949	10.1631	10.7838	4.32485	9.81275	4.45363	chr3R_11662076_11662176_-	11662076	11662176	100	3348.31	1941.32	2241.18	2064.25	2504.88	3334.93	2962.15	3955.49	5011.81	5424.93	4738.51	5092.87	chr3R_11661908_11662008_-	11661908	11662008	100	4585.11	2634.02	3011.59	2548.01	3207.86	4433.87	4485.66	6414.04	7135.27	6351.83	6245.25	6008.74
mir-4912	chr2L_4829979_4830039_-	0.961611	4.64461	10.4944	5.41158	13.5593	4.58728	6.51433	1.62675	7.64128	2.94311	3.00333	1.22067	chr2L_4830039_4830139_-	4830039	4830139	100	5142.08	4509.33	2908.69	2557.39	2332.58	1361.59	764.143	1023.71	2232.09	3068.36	2209.25	2244.31	chr2L_4829879_4829979_-	4829879	4829979	100	4261.79	3108.95	2369.87	1944.06	1839.51	891.409	744.977	701.003	1699	2501.69	1884.4	1586.4
mir-4913	chr3L_8347283_8347341_-	0	0	0	0	0	0.270345	0.783966	0.376379	0.385517	0	0	0.210632	chr3L_8347341_8347441_-	8347341	8347441	100	0.294867	0.421933	0.07765	0.19455	1.03825	4.44803	20.2623	22.0315	1.21987	1.63497	3.88413	4.7103	chr3L_8347183_8347283_-	8347183	8347283	100	0.723867	0.0568333	0.31765	0.30715	0	7.27797	10.6266	13.5351	2.66233	2.1141	2.1644	2.39407
mir-4914	chr2L_2737567_2737661_+	0.0178723	0	0	0.043617	0.0896809	2.01961	1.57262	3.2366	11.3935	28.3061	24.9656	9.39135	chr2L_2737467_2737567_+	2737467	2737567	100	2085.99	46.9631	2.1224	7.129	29.6582	80.0963	132.143	356.611	1203.47	1805.51	1586.94	505.769	chr2L_2737661_2737761_+	2737661	2737761	100	1735.37	44.0869	4.48715	2.6832	7.7511	42.1899	88.5219	248.754	725.406	1267.46	1158.99	395.25
mir-4915	chrX_29771_29889_+	1.82023	2.10808	19.6842	10.8736	27.75	8.47554	12.4627	25.0937	11.8332	6.02105	6.91887	7.91028	chrX_29671_29771_+	29671	29771	100	6065.64	3018.99	2650.86	2514.71	2307.85	1249.54	2209.24	2545.74	2303.36	2139.03	2556.93	2434.83	chrX_29889_29989_+	29889	29989	100	7048.56	4253.09	2698.89	2873.19	3122.19	1176.11	2861.89	3255.25	2657.28	2740.28	2869.3	2926.09
mir-4916	chrX_9130493_9130551_-	0	0	0.133879	0	0.345517	0	0	0	0	0	0	0	chrX_9130551_9130651_-	9130551	9130651	100	0	0.170533	0.1553	0.83955	0.1686	0	0	0.0947	0	0	0	0	chrX_9130393_9130493_-	9130393	9130493	100	0	0	0.07765	0	0.0843	0	0	0	0	0	0	0
mir-4917	chrX_14093577_14093653_+	3227.83	153.315	19.6033	32.331	7.56204	6.57987	10.5061	8.80928	1.57662	8.37154	6.39118	7.0775	chrX_14093477_14093577_+	14093477	14093577	100	12242.4	1443.73	262.125	600.828	116.199	169.148	88.9522	64.5015	9.43227	46.4065	76.1475	121.651	chrX_14093653_14093753_+	14093653	14093753	100	16140.7	2053.98	387.692	764.918	224.523	218.18	186.066	108.196	13.7645	91.8761	163.141	180.05
mir-4918	chr3R_4134152_4134207_-	1.72085	59.5352	38.7528	2.309	4.53373	1.34376	1.59576	0.172182	0.118182	0.606121	0	0.0953333	chr3R_4134207_4134307_-	4134207	4134307	100	1480.6	2063.58	3409.32	950.425	545.965	238.19	170.254	171.018	116.838	39.0605	14.2996	25.0133	chr3R_4134052_4134152_-	4134052	4134152	100	1148.43	1708.8	3578.08	1105.79	449.195	188.954	137.471	147.72	97.5497	21.6738	11.3273	13.0655
mir-4919	chr2R_11833391_11833451_+	0	0	0	0	0.106	0.0814444	1.96694	0.473583	1.37122	0.884667	1.0305	0.203611	chr2R_11833291_11833391_+	11833291	11833391	100	0.2437	1.01563	1.5955	2.3755	56.9702	61.7785	13.3553	97.6231	1068.74	845.832	461.522	341.85	chr2R_11833451_11833551_+	11833451	11833551	100	0.201667	0.296533	0.08	0.45045	26.9857	41.2572	13.7069	70.4896	860.636	613.027	357.16	244.207
mir-4939	0	0	0	0	0	0	0	0	0	0	0	0	0	0			0	0	0	0	0	0	0	0	0	0	0	0	0	0			0	0	0	0	0	0	0	0	0	0	0	0	0
mir-4940	chr3L_9137714_9137775_+	0.253005	0.392951	0.38959	0.268689	11.9648	93.6882	430.197	1161.32	1656.18	1702.55	1233.08	1182.1	chr3L_9137614_9137714_+	9137614	9137714	100	0.7455	0.3534	1.10595	0.3278	19.0226	244.422	785.856	1955.53	2700.04	2148.18	2338.17	2049.34	chr3L_9137775_9137875_+	9137775	9137875	100	0.490467	0.2397	1.7176	0.24585	13.9732	131.081	453.277	962.18	1488.75	1410.72	1223.54	1133.46
mir-4941	chr3L_16024311_16024371_+	19.306	919.187	1205.24	1551.18	786.572	153.948	83.922	59.7406	46.6918	21.8676	4.11972	19.3517	chr3L_16024211_16024311_+	16024211	16024311	100	18.101	918.058	1605.97	1501.27	828.307	181.379	68.1272	42.7775	41.4447	11.764	4.87857	9.15367	chr3L_16024371_16024471_+	16024371	16024471	100	46.4534	1978.03	3454.56	2952.21	1984.42	485.235	238.266	202.842	107.569	55.7379	21.2977	58.0285
mir-4942	0	0	0	0	0	0	0	0	0	0	0	0	0	0			0	0	0	0	0	0	0	0	0	0	0	0	0	0			0	0	0	0	0	0	0	0	0	0	0	0	0
mir-4943	chr2L_16528402_16528462_-	1195.39	266.624	77.7021	103.77	173.766	147.179	641.129	593.756	750.41	1109.84	2554.9	1490.23	chr2L_16528462_16528562_-	16528462	16528562	100	0.336133	0.161767	0.5459	0.35845	6.3167	3.08143	16.0035	40.5923	38.3253	169.433	338.283	361.922	chr2L_16528302_16528402_-	16528302	16528402	100	1129.14	200.112	70.6897	115.821	168.898	137.255	556.789	498.432	744.137	1145.84	2929.84	1312.97
mir-4945	0	0	0	0	0	0	0	0	0	0	0	0	0	0			0	0	0	0	0	0	0	0	0	0	0	0	0	0			0	0	0	0	0	0	0	0	0	0	0	0	0
mir-4946	chr2L_18867069_18867134_-	0.103333	0.12441	12.1491	0.346462	8.89408	0.723692	0.52641	0.335846	1.02082	0.839231	0.201282	1.58241	chr2L_18867134_18867234_-	18867134	18867234	100	0.0336	0.0808667	3.7582	1.61775	0.7839	0.0488667	0.6443	0.0947	1.08317	0.624667	0.2512	0.505367	chr2L_18866969_18867069_-	18866969	18867069	100	0.0731	0.497267	14.5207	2.4174	11.9203	1.66313	1.1773	1.65985	2.1223	1.24103	0.5895	1.327
mir-4947	chr3R_24834492_24834553_-	0	0.722022	0.262295	0.134344	0.208525	0.865956	0.848361	10.3657	30.3984	4.13721	4.0906	1.63055	chr3R_24834553_24834653_-	24834553	24834653	100	0	0.683067	0.31765	0	0	0.528233	1.16297	6.05715	34.0008	4.40147	3.71357	0.785433	chr3R_24834392_24834492_-	24834392	24834492	100	0	0.119867	0.24	0.1639	0.1272	0.1568	0.688033	18.4197	48.6123	4.2138	1.8323	1.83303
mir-4948	chr3R_26876843_26876902_-	0.0113559	1.52768	1.19644	0	0.250678	0	0	0	0	0.18209	0.119718	0.0888701	chr3R_26876902_26877002_-	26876902	26877002	100	0.0335667	2.5365	0.3953	0.93215	0.5931	0.811633	0.511567	0	0.3083	0.121933	0.180567	0.227033	chr3R_26876743_26876843_-	26876743	26876843	100	0	0.3979	1.09415	0.1126	0.3372	0	0.1705	0	0	0.246833	0.0706333	0.0524333
mir-4949	chr3R_27045011_27045075_-	52.6271	93.9735	181.358	299.165	828.792	1121.99	1285.32	1042.77	1390.78	1421.67	1475.6	1263.07	chr3R_27045075_27045175_-	27045075	27045175	100	57.5061	139.885	240.137	355.472	961.249	1209.36	1321.61	1411.96	1625.46	1548.18	1402.96	1361.04	chr3R_27044911_27045011_-	27044911	27045011	100	300.428	165.394	307.1	419.243	1117.1	1643.36	1626.85	1605.67	1969.42	1932.48	1954.08	1387.27
mir-4950	chr3R_3277186_3277249_+	0	0	0	0	0	0	0	0	0	0	0	0	chr3R_3277091_3277186_+	3277091	3277186	95	0	0	0	0.0862632	0	0.513018	0	0.229789	0.122211	0	0	0	chr3R_3277249_3277349_+	3277249	3277349	100	0	0	0	0	0	0	0	0	0	0	0	0
mir-4951	chr3R_17142466_17142562_+	85.4562	2461.02	3986.7	3138.02	5731.92	1948.55	8782.46	10426.4	33632.9	28538	34543.3	33784.4	chr3R_17142366_17142466_+	17142366	17142466	100	185.503	3224.71	4968.74	3975	7141	3064.36	10559	11887.1	34504.4	30275.9	36346.7	38675.5	chr3R_17142562_17142662_+	17142562	17142662	100	0.456667	21.6446	71.6985	40.331	138.087	87.4892	120.427	89.0129	2590.28	216.602	825.836	221.001
mir-4952	chr3R_18306568_18306630_+	0	0.36672	5.38202	0.710323	2.56202	1.93435	50.1451	194.313	256.743	247.976	166.754	339.924	chr3R_18306496_18306568_+	18306468	18306568	100	0	1.4513	3.20299	0.270208	2.58611	1.9281	57.406	128.314	175.292	166.532	136.966	237.971	chr3R_18306630_18306730_+	18306630	18306730	100	0.134433	0.47	5.2257	0.85015	0.4659	2.39277	22.0961	160.253	199.389	159.143	168.406	332.562
mir-4953	0	0	0	0	0	0	0	0	0	0	0	0	0	0			0	0	0	0	0	0	0	0	0	0	0	0	0	0			0	0	0	0	0	0	0	0	0	0	0	0	0
mir-4954	chrX_1923057_1923111_-	2.43228	6.74519	17.7914	5.72787	38.1793	29.2862	264.997	632.443	543.916	485.684	427.752	159.927	chrX_1923111_1923211_-	1923111	1923211	100	1.00517	5.92663	22.1302	2.8772	29.2479	31.1252	257.296	478.678	474.406	408.905	253.842	161.853	chrX_1922957_1923057_-	1922957	1923057	100	2.4162	2.12813	22.0008	7.3337	36.8603	41.8521	351.89	569.363	616.63	546.544	437.495	212.519
mir-4955	chrX_2438796_2438914_-	0.256271	0.274153	0.94322	0	4.40309	18.6973	97.5821	557.139	1183.08	429.886	335.472	92.9385	chrX_2438914_2439014_-	2438914	2439014	100	0.235233	0.0808667	0.713	0	2.24655	15.2462	75.3438	653.958	1349.26	621.228	377.305	123.665	chrX_2438696_2438796_-	2438696	2438796	100	11.751	1.2993	119.179	2.1715	106.225	315.353	1575.71	10407.8	20772.9	26344.7	25359	19917.3
mir-4956	chrX_6979801_6979857_-	5058.65	6320.14	5419.22	5579.45	6426.3	2808.84	3857.54	3998.94	2652.22	2212.31	1835.13	1835.4	chrX_6979857_6979957_-	6979857	6979957	100	6991.85	9669.76	8028.7	7461.67	8003.08	4484.76	4760.22	5217.29	3658.25	3502.97	3110.13	2490.21	chrX_6979701_6979801_-	6979701	6979801	100	10700.7	16254.3	14283.7	12592.4	13631.6	6541.48	8430.88	10224.4	6233.84	5475.13	4574.73	4569.39
mir-4957	chrX_15214002_15214060_-	0.829943	2.43115	1.24155	4.34267	1.41776	3.35339	0	1.40595	0.520575	0.111494	0.565172	0	chrX_15214060_15214160_-	15214060	15214160	100	0.267433	1.7359	1.20015	1.9556	0.843	1.11073	0.367933	0.81545	0.167767	0.258633	0.115867	0	chrX_15213902_15214002_-	15213902	15214002	100	0.160467	2.34777	2.0803	1.5665	2.3013	1.93763	0.0568333	2.96515	0.174733	0	0.7009	0.0697333
mir-4958	chrX_15974983_15975058_-	321.92	128.237	15.109	38.5353	59.926	87.9497	308.103	687.059	733.595	649.253	683.175	390.354	chrX_15975058_15975158_-	15975058	15975074	16	565.622	217.112	28.2936	123.661	91.1461	114.913	497.742	1125.33	1203.47	1209.6	1187.39	758.568	chrX_15974883_15974983_-	15974883	15974983	100	268.863	142.041	26.2727	95.4775	55.6773	94.4533	322.808	768.444	708.539	651.879	560.725	500.791
mir-4959	chrX_19063185_19063255_-	0	0.243619	5.24786	1.08229	0.847286	0.448	0.963238	0.103929	0.341619	9.89586	7.60295	0.472524	chrX_19063255_19063355_-	19063255	19063355	100	0	0.170533	0.953	1.7004	1.3326	0.558	0.113667	0.07275	0.5144	10.2018	12.3075	0.122167	chrX_19063085_19063185_-	19063085	19063185	100	0	0	1.92025	1.2387	0.7203	1.06807	0.674267	0.18945	0.6166	5.6755	4.27897	2.50603
mir-4960	chrX_463959_464019_+	0	0	0	0	0	0	0.380833	0.667	1.38911	0.831722	2.986	5.33967	chrX_463859_463959_+	463859	463959	100	0	0	0	0	0	0	0.490567	0.07275	0.464333	1.60823	0.768333	3.55353	chrX_464019_464119_+	464019	464119	100	0	0	0	0	0	0	0.489267	0.67685	0.188033	0	1.21957	1.42903
mir-4961	chrX_1267684_1267741_+	4021.59	3589.52	3317.52	2780.82	2980.96	1162.14	1680.57	1193.98	1086.59	953.608	1190.93	906.724	chrX_1267584_1267684_+	1267584	1267684	100	4015.12	3802.57	3887.01	2562.53	3060.24	965.671	1727.66	1359.46	1150.31	967.11	1202.25	943.64	chrX_1267741_1267841_+	1267741	1267841	100	4852.22	3944.1	4365.21	3076.22	3196.49	1321.46	1888.14	1518.28	1250.58	1248.72	1439.15	1194.98
mir-4962	chrX_3671440_3671511_+	0.47277	3.76817	26.347	6.92599	27.6696	4.10516	19.14	14.6026	21.8395	8.67751	15.9598	12.5279	chrX_3671393_3671440_+	3671393	3671440	47	2.48411	8.63837	31.4756	9.32862	34.525	2.52525	5.43262	11.1646	33.4261	14.0565	16.9676	8.39227	chrX_3671511_3671611_+	3671511	3671611	100	1.02583	6.30253	24.5652	6.4534	18.2246	2.96743	18.376	21.5297	21.3235	17.6748	28.0047	18.6944
mir-4963	0	0	0	0	0	0	0	0	0	0	0	0	0	0			0	0	0	0	0	0	0	0	0	0	0	0	0	0			0	0	0	0	0	0	0	0	0	0	0	0	0
mir-4964	0	0	0	0	0	0	0	0	0	0	0	0	0	0			0	0	0	0	0	0	0	0	0	0	0	0	0	0			0	0	0	0	0	0	0	0	0	0	0	0	0
mir-4965	chrX_16500157_16500216_+	0.227853	13.4737	127.915	99.8096	158.528	66.2128	56.9319	37.4969	83.3721	57.7384	85.4993	91.9523	chrX_16500057_16500157_+	16500057	16500157	100	0.3056	7.67023	85.9908	63.5018	111.688	29.2812	26.8092	27.8396	62.4025	33.7408	32.0957	38.203	chrX_16500216_16500316_+	16500216	16500316	100	0.100767	15.1869	102.011	77.7203	135.782	46.3688	43.0915	49.1403	65.5759	32.8687	96.3224	79.4804
mir-4966	chrX_19452434_19452484_+	0	0.161733	0.0518	0	0	0	0	0	0	0	0	0	chrX_19452334_19452434_+	19452334	19452434	100	0	0.799967	0.2659	0	0	0	0	0	0	0.0646667	0	0	chrX_19452484_19452584_+	19452484	19452584	100	0	0.242633	0	0	0	0	0	0	0	0	0	0
mir-4967	chr2R_5899612_5899679_-	0.159652	0	0	0.36694	0	0.33194	2.96025	23.7173	37.7504	47.5532	31.6722	8.66886	chr2R_5899679_5899779_-	5899679	5899779	100	0	0	0	0.24585	0	0.0488667	2.11597	25.5782	48.6977	42.095	33.9016	9.42073	chr2R_5899512_5899612_-	5899512	5899612	100	0.1742	0	0	0	0.0636	0.173533	3.59093	45.2261	44.7814	56.1992	35.1617	18.5882
mir-4968	chr3L_11545683_11545745_-	0.194624	5.83425	54.2963	34.0168	81.0949	3.79382	32.0415	54.4549	130.325	34.116	39.7348	13.7918	chr3L_11545745_11545845_-	11545745	11545845	100	0.312367	3.4572	89.6103	31.6748	90.0436	15.3246	54.997	105.896	191.913	54.3475	67.3984	25.1399	chr3L_11545583_11545683_-	11545583	11545683	100	0.134333	4.0799	67.7724	42.3385	72.4329	7.39627	39.8651	52.489	163.19	68.2545	49.6376	29.5766
mir-4969	chr3R_17624256_17624373_-	0.0574074	0.455584	4.16906	5.06795	2.96171	0.94265	5.40231	23.0998	16.7727	23.8166	16.1913	13.0531	chr3R_17624373_17624473_-	17624373	17624473	100	0	0.242633	1.49415	1.0647	1.9892	0.115667	1.8803	5.0798	4.6302	6.1768	6.22427	4.6999	chr3R_17624156_17624256_-	17624156	17624256	100	0.2687	0.460933	10.487	10.2834	4.77405	3.65193	10.0303	31.2037	36.3271	48.6537	27.7916	27.0384
mir-4970	chr2L_10741904_10741969_+	0.154974	0.174872	0.358385	0.425385	0.486923	0.389795	0.0874359	0.369615	0	0	0	0	chr2L_10741804_10741904_+	10741804	10741904	100	0.0672	0.0568333	0.5506	0.6043	0.5073	0.2933	0	0	0	0	0.0452333	0.0524333	chr2L_10741969_10742069_+	10741969	10742069	100	0.100733	0.227367	0.4659	0.24585	0.3801	0.524667	0.6342	0.5244	0	0	0	0.0524333
mir-4971	chr2L_3463303_3463383_-	59.7628	973.475	968.77	531.512	725.508	161.547	193.686	113.506	82.7108	76.6462	66.3658	61.9774	chr2L_3463383_3463483_-	3463383	3463483	100	63.3894	1122.31	1053.82	560.135	596.586	130.852	120.148	92.0447	96.8576	58.0413	55.3985	99.3122	chr2L_3463203_3463303_-	3463203	3463303	100	51.1736	789.008	752.198	383.219	820.664	131.501	152.388	114.778	114.068	47.9423	60.4871	47.7236
mir-4972	chr2L_3636992_3637049_-	0.294854	0.0997076	0.140351	0.143772	0.998947	1.10058	2.10018	11.3968	6.14316	14.1001	3.99199	8.71064	chr2L_3637049_3637149_-	3637049	3637149	100	0.3025	0.113667	0.32	0.3278	1.8339	0.2224	4.86473	12.4587	5.89767	8.77593	11.0556	4.3077	chr2L_3636892_3636992_-	3636892	3636992	100	0.100833	0.0568333	0.07765	0.553	0.5088	0.627333	2.44873	11.2424	7.14557	17.261	5.9376	6.4331
mir-4973	chr2L_20562304_20562446_+	0.023662	0.0400235	0.111021	0	0.432254	6.42181	50.0065	415.03	356.766	460.063	303.47	243.947	chr2L_20562246_20562304_+	20562246	20562304	58	0	0	0	0	0	0.383448	0.113448	0.816552	1.5042	2.46908	1.12011	0.903103	chr2L_20562446_20562546_+	20562446	20562546	100	0.7731	0	0.15765	0	3.2952	9.781	92.956	611.355	621.337	662.061	393.574	310.767
mir-4974	chr2L_21263954_21264013_+	1.34401	31.2397	89.7721	70.5738	105.082	61.9237	44.5946	31.9895	53.9975	70.2825	54.5811	22.4105	chr2L_21263854_21263954_+	21263854	21263954	100	2.5392	38.8505	136.544	83.2425	143.859	104.877	83.627	70.1245	178.776	120.442	111.895	53.1493	chr2L_21264013_21264113_+	21264013	21264113	100	0.557567	42.2669	128.493	72.1349	97.3235	61.3828	55.2784	46.1802	79.7666	74.5394	45.4801	24.2675
mir-4975	0	0	0	0	0	0	0	0	0	0	0	0	0	0			0	0	0	0	0	0	0	0	0	0	0	0	0	0			0	0	0	0	0	0	0	0	0	0	0	0	0
mir-4976	chr2R_2723057_2723119_-	0	0	0	0	0	0	0	0	0	0	0	0	chr2R_2723119_2723219_-	2723119	2723219	100	0	0	0	0	0	0	0	0	0	0	0	0.0524333	chr2R_2722957_2723057_-	2722957	2723057	100	0	0	0	0	0	0	0	0	0.264167	0	0	0
mir-4977	chr2R_3294260_3294321_-	2007.24	1243.88	1136.44	1022.4	1157.62	286.421	862.824	975.564	675.472	604.69	664.162	642.339	chr2R_3294321_3294421_-	3294321	3294421	100	3039.58	1500.68	1454.92	1476.96	1448.7	462.775	1287.1	1485.07	1279.28	1009.66	1153.72	960.492	chr2R_3294160_3294260_-	3294160	3294260	100	1719.89	1276.24	1179.37	1164.69	932.027	302.272	600.132	924.055	518.678	504.256	475.739	717.17
mir-4980	chr2R_3673859_3673921_+	3.28108	0	0.129032	0.858629	1.94895	21.6696	53.5525	88.1048	139.306	105.564	74.1102	14.2683	chr2R_3673773_3673859_+	3673773	3673859	86	7.39911	1.84814	0.183314	0.13093	2.0689	23.9471	53.5997	98.607	120.784	54.2826	52.9622	35.0919	chr2R_3673921_3674004_+	3673921	3674004	83	19.814	0.800683	0.85759	0.56753	0.919518	17.5631	32.8937	48.3299	90.1614	51.6128	54.7171	15.6913
mir-4982	chr2R_14607702_14607761_+	0	0.28904	0	0	0	0.69322	0.288983	0.604915	2.47842	5.03706	2.06237	5.01825	chr2R_14607602_14607702_+	14607602	14607702	100	0.0336	0	0.24	0	0	0.545233	0	0.8085	3.3605	8.78303	5.53017	4.8024	chr2R_14607761_14607861_+	14607761	14607861	100	0	0.170533	0	0	0	0.329133	0.1705	1.49355	2.9375	5.3602	1.73607	4.07893
mir-4983	chr2R_15524935_15525006_+	0	0	0.328099	0	0	1.37291	2.09817	0.769507	0.0817371	0.065446	1.6323	0.221549	chr2R_15524905_15524935_+	15524905	15524935	30	0	0	0	0	0	0.454111	2.70211	1.89433	0.342556	0.154889	2.23178	0.524333	chr2R_15525006_15525063_+	15525006	15525063	57	0	0	0.408684	0	0	0.925088	1.7686	4.26781	0.180292	0.0815205	0.84807	0.0919883
mir-4984	chr2L_8141567_8141632_-	2.14497	38.3437	0.242538	0.378231	0.227538	0.678256	2.6939	3.31592	7.25221	3.88246	10.7234	3.14179	chr2L_8141632_8141732_-	8141632	8141732	100	1.04633	32.6868	0.32	0.24585	1.1019	0.3419	0.539433	4.25995	4.7606	2.29117	13.8863	2.40293	chr2L_8141467_8141567_-	8141467	8141567	100	3.9888	59.374	1.79525	1.9456	2.6814	1.072	6.4896	6.3519	11.1547	7.62803	10.5369	4.67737
mir-4985	chr2R_20181781_20181839_+	2.02322	0.712356	0.409741	1.85414	6.56086	11.9243	4.10764	9.64302	3.96167	0.351839	0.311322	0.271207	chr2R_20181744_20181781_+	20181744	20181781	37	0.817207	1.2291	0.432432	2.29784	22.8924	7.50505	2.66324	11.298	6.96712	0.502342	1.01757	0.141712	chr2R_20181839_20181939_+	20181839	20181939	100	1.64403	1.2155	0.4706	0.58365	5.9926	5.212	6.17243	7.77465	3.3754	0.398033	0.180567	0.1573
mir-4986	chr3L_9726787_9726850_-	0.511693	1.35492	0	3.03873	0.302857	1.84148	2.70196	23.9176	3.48111	4.09741	4.71656	4.68566	chr3L_9726850_9726907_-	9726850	9726907	57	0.353743	3.36942	0	0.736404	0	2.15216	2.33117	6.31035	3.74427	1.92661	5.46316	0.949298	chr3L_9726687_9726787_-	9726687	9726787	100	1.4193	0.494033	0	1.32065	1.1433	0.879633	3.10503	19.4642	5.64647	4.52967	7.76747	6.3913
mir-4987	chr2L_10840371_10840448_-	637.761	794.193	799.366	610.669	875.868	243.455	378.437	529.174	373.099	505.311	450.558	494.844	chr2L_10840448_10840548_-	10840448	10840548	100	839.606	1016.41	1001.96	696.022	1206.95	320.3	477.02	667.745	476.6	547.195	653.682	507.754	chr2L_10840271_10840371_-	10840271	10840371	100	1175.66	1365.55	1528.84	1126.19	1458.66	394.001	782.451	1041.47	894.596	1052.31	943.297	748.877
mir-5	chr2R_15548667_15548727_-	75.5166	1861.55	1.1765	0	0	0.0963889	0	0.2425	0	0.232333	0.0753889	0.349556	chr2R_15548727_15548804_-	15548727	15548804	77	240.218	4421.61	4.54981	0	0	0.0751082	0	1.98455	0	0.181039	0.0587446	2.57727	chr2R_15548579_15548667_-	15548579	15548667	88	332.507	7190.39	6.89267	0.55875	0.0722727	1.25761	0.224356	1.64591	0.0508333	0.195568	0	0.67447
mir-6-1	chr2R_15548516_15548579_-	917.418	13073.1	27.9731	0.780476	0.302857	2.09741	0.208942	2.76111	0.283968	0.495661	0.21545	2.57413	chr2R_15548579_15548667_-	15548579	15548667	88	332.507	7190.39	6.89267	0.55875	0.0722727	1.25761	0.224356	1.64591	0.0508333	0.195568	0	0.67447	chr2R_15548440_15548516_-	15548440	15548516	76	472.952	7531.7	7.04053	0.215658	0.251053	0.537807	0.259781	0.861645	0.0588596	0.406009	0.178596	1.07829
mir-6-2	chr2R_15548378_15548440_-	16.2428	404.359	0.129032	0	0	0	0	0	0	0	0	0.112473	chr2R_15548440_15548516_-	15548440	15548516	76	472.952	7531.7	7.04053	0.215658	0.251053	0.537807	0.259781	0.861645	0.0588596	0.406009	0.178596	1.07829	chr2R_15548292_15548378_-	15548292	15548378	86	20.665	745.388	1.28599	0	0	0	0	0.330407	0	0	0	0.0810853
mir-6-3	chr2R_15548226_15548292_-	23.0474	1130.92	7.62583	0	0	0	0	0.43053	0	0	0	1.38944	chr2R_15548292_15548378_-	15548292	15548378	86	20.665	745.388	1.28599	0	0	0	0	0.330407	0	0	0	0.0810853	chr2R_15548126_15548226_-	15548126	15548226	100	17.2886	807.134	2.5177	0	0.0636	0	0	0.0947	0	0	0	0.4289
mir-7	chr2R_16493585_16493647_+	0.140484	5.99253	47.5963	18.8185	16.2947	1.31849	0.275	1.00968	0.977527	0.832742	3.23177	0.984355	chr2R_16493485_16493585_+	16493485	16493585	100	10.5979	577.86	1054.87	743.753	855.146	67.0015	43.6541	39.9193	41.6798	36.9902	40.3202	19.596	chr2R_16493647_16493747_+	16493647	16493747	100	9.29457	494.005	1160.47	624.524	860.288	45.9638	45.4195	22.9813	43.803	26.643	35.3497	37.8711
mir-79	chr2L_16698571_16698634_+	0	0.380476	1.61349	1.3681	0.704286	1.17312	0.168042	0.647222	2.53905	1.09413	0.286614	0.66582	chr2L_16698476_16698571_+	16698476	16698571	95	0	0	7.71005	2.65263	1.35442	1.43818	0.64993	3.74595	1.87439	1.61014	0.19007	0.165579	chr2L_16698634_16698734_+	16698634	16698734	100	0	0.9588	0.5459	0.4404	0.2322	3.11467	1.18133	2.68665	4.7089	3.41417	0.447133	2.23467
mir-8	chr2R_12718951_12719011_+	1.1765	2.43022	4.24358	19.1015	186.567	290.393	394.499	579.769	823.335	393.368	351.333	92.2084	chr2R_12718851_12718951_+	12718851	12718951	100	3.38073	6.0113	41.7063	179.271	1263.01	3262.64	2655.29	3216.82	3583.59	2227.71	2461.47	720.195	chr2R_12719011_12719111_+	12719011	12719111	100	0.5577	2.31963	17.4522	27.016	312.934	620.777	882.685	1038.22	1671.64	921.34	915.95	290.311
mir-87	chr2L_9950432_9950504_-	0	0	0	0	0.99625	2.44454	3.06782	22.6885	16.7408	12.1481	7.35551	1.11407	chr2L_9950504_9950604_-	9950504	9950604	100	0	0	0	0	0.8859	4.8922	13.3048	54.8277	35.7197	9.38727	6.8802	3.03543	chr2L_9950332_9950432_-	9950332	9950432	100	0.0112	0	0	0	0.1908	23.807	13.1447	55.9793	66.0584	39.9203	28.5273	1.86763
mir-927	chrX_15859994_15860056_-	0	0	0	0	0	0	2.41575	2.46468	4.24957	1.86903	1.74151	0.112473	chrX_15860056_15860156_-	15860056	15860156	100	0	0	0	0	0.0318	0.0578333	0.537133	2.51235	3.6814	5.1123	3.17673	1.48093	chrX_15859894_15859994_-	15859894	15859994	100	0	0	0	0	0.0843	0.2713	2.47303	25.6046	38.6544	56.9003	51.8977	18.1927
mir-929	chr3R_121106_121164_+	0.463678	0	0	0	0.581379	3.86345	13.0584	16.0671	63.2843	22.4494	16.6379	7.15241	chr3R_121008_121106_+	121008	121106	98	0.205782	0.11602	0	0.250867	1.98153	18.4919	137.456	195.271	325.567	157.361	122.079	64.5005	chr3R_121164_121264_+	121164	121264	100	0.698067	0.119867	0.4659	0	9.5141	27.1011	79.4163	232.618	532.679	380.739	329.88	137.096
mir-92a	chr3R_21472243_21472303_+	0.336111	6.96933	1.99642	2.50867	0.9515	1.66483	2.82317	0.837417	1.39711	0.209389	0.890333	0	chr3R_21472143_21472243_+	21472143	21472243	100	1.16097	84.5146	91.0229	55.2079	60.1422	4.03207	2.5908	1.74765	13.8654	14.97	14.2458	2.0757	chr3R_21472303_21472403_+	21472303	21472403	100	4.08857	102.103	99.5602	32.0091	26.6702	19.4084	5.29787	4.014	13.1157	7.03547	10.4866	2.8264
mir-92b	chr3R_21477137_21477200_+	0.0533333	5.97603	4.55992	3.30095	6.32921	0.465556	0	0.346508	0.798889	0.267354	0.112116	0.221376	chr3R_21477037_21477137_+	21477037	21477137	100	17.8274	459.118	391.912	253.249	247.482	28.3548	7.34227	13.6179	21.5878	8.83967	11.7537	6.3341	chr3R_21477200_21477300_+	21477200	21477300	100	0.0672	23.4306	24.7909	12.9793	9.14005	0.680033	0.882967	1.2301	3.1885	1.54657	0.740167	0.487533
mir-932	chr2L_6902076_6902137_+	0	0	0	0	0	0.0948087	0	0	0	0.106011	0	0	chr2L_6901976_6902076_+	6901976	6902076	100	0	0	0	0	0	0.2224	1.67527	4.24485	12.0534	7.46627	6.18797	6.37997	chr2L_6902137_6902237_+	6902137	6902237	100	0	0	0	0	0	0.524667	0.122633	2.22125	7.76813	23.367	8.3273	7.7641
mir-954	chr4_646767_646825_+	0.150172	0.237414	0.413793	0.194138	0.619655	0.398908	0.393966	0.702931	3.26908	1.15684	2.09126	0.319138	chr4_646667_646767_+	646667	646767	100	7.38993	1.65593	0.47295	1.68915	0.4437	0.6094	0.6209	1.82855	3.38357	2.47767	2.64763	3.59023	chr4_646825_646925_+	646825	646925	100	0.255167	1.24183	1.3602	0.9828	5.4819	1.88473	3.77983	11.3644	5.34477	1.38543	3.90437	0.279467
mir-955	chr3L_3299071_3299134_+	0	0	0	0	0	0	0.794815	0.473968	0.212963	0	0	0	chr3L_3299000_3299071_+	3299000	3299071	71	0	0	0	0	0	0.150282	0.703615	0.800423	0.837559	0	0	0	chr3L_3299134_3299234_+	3299134	3299234	100	0	0	0	0	0	0.0488667	2.5781	0.16745	0.0447333	0.125633	0	0
mir-956	chr3L_11766839_11766968_-	0.130233	0.550181	2.68504	1.10376	22.8082	1032.9	1384.74	2754.53	697.318	419.133	257.553	107.984	chr3L_11766968_11767068_-	11766968	11767068	100	0.0335667	0.482367	0.08	0.4917	0.0843	0	1.01823	0.4366	0.2572	0.111133	0.266567	0.227033	chr3L_11766739_11766839_-	11766739	11766839	100	0.0336	0.1767	0.79065	0.1639	6.50005	252.046	315.744	591.089	135.745	69.4002	56.9954	20.3348
mir-957	chr3L_22511309_22511377_-	0	0	0	0	0	0	0.0967647	0.321029	0	0.538039	0.199608	0.231324	chr3L_22511377_22511477_-	22511377	22511477	100	0	0	0	0	0	0.2352	0.0568333	0.4736	1.0841	4.48703	7.99817	4.13943	chr3L_22511209_22511309_-	22511209	22511309	100	0	0	0	0	0	0	0.1316	0.313	0.547433	0.996767	0.824467	1.9033
mir-958	chr3L_22662401_22662465_-	0.315104	2.47974	15.7989	28.3399	107.5	97.4959	234.734	371.733	506.311	144.056	61.1186	21.8721	chr3L_22662465_22662565_-	22662465	22662565	100	0.369733	2.78527	33.4748	44.6149	159.769	192.989	310.784	480.36	513.564	134.978	77.3995	23.3175	chr3L_22662301_22662401_-	22662301	22662401	100	0.134433	2.78207	44.9456	122.296	176.421	219.093	434.414	665.723	709.888	273.558	125.579	77.0868
mir-959	chr2L_5640958_5641020_+	0	0	0.129032	0	0	0.250968	0	0.305565	1.10124	0	0	0	chr2L_5640858_5640958_+	5640858	5640958	100	0	0	0.08	0	0.4659	0	0	0.28415	0.521367	0	0	0	chr2L_5641020_5641080_+	5641020	5641080	60	0	0	0	0	0.106	0.992556	0	0.473583	0.548611	0	0.226222	0
mir-960	chr2L_5641080_5641142_+	0	0	0	0	0.102581	1.39812	0	0	0.393387	0	0.218925	0	chr2L_5641020_5641080_+	5641020	5641080	60	0	0	0	0	0.106	0.992556	0	0.473583	0.548611	0	0.226222	0	chr2L_5641142_5641207_+	5641142	5641207	65	0	0	0	0.897923	3.84077	0.895795	0	0.773	0.137641	0	0.0695897	0
mir-961	chr2L_5641207_5641266_+	0	0	0	1.81627	2.94034	0.692768	0.0963277	0.85161	0.0758192	0	0	0	chr2L_5641142_5641207_+	5641142	5641207	65	0	0	0	0.897923	3.84077	0.895795	0	0.773	0.137641	0	0.0695897	0	chr2L_5641266_5641314_+	5641266	5641314	48	0	0	0.166667	0.405313	1.84875	0.283819	0.118403	0.348854	0.0931944	0	0	0
mir-962	chr2L_5641314_5641373_+	0	0	0.135593	0	0	0	0.0963277	0	0.0983616	0	0	0	chr2L_5641266_5641314_+	5641266	5641314	48	0	0	0.166667	0.405313	1.84875	0.283819	0.118403	0.348854	0.0931944	0	0	0	chr2L_5641373_5641473_+	5641373	5641473	100	0	0	0.08	0.81955	5.0994	0	0.658633	0.07275	0.123033	0	0.0452333	0.2092
mir-963	chr2L_5642004_5642065_+	0	0	0	0	0	0	0	0	0.0951366	0	0	0	chr2L_5641904_5642004_+	5641904	5642004	100	0	0	0.23295	1.0754	0.7188	0.2224	0.268567	0.28415	0.0580333	0.493667	0	0	chr2L_5642065_5642126_+	5642065	5642126	61	0	0	0	0	0	0	0	0	0	0	0	0
mir-964	chr2L_5642126_5642187_+	0	0	0	0	0	0	0	0	0.0951366	0	0	0	chr2L_5642065_5642126_+	5642065	5642126	61	0	0	0	0	0	0	0	0	0	0	0	0	chr2L_5642187_5642287_+	5642187	5642287	100	0	0	0	0	0.0636	0.146633	0.1705	0	0.0580333	0.193967	0.135733	0
mir-965	chr2L_243054_243118_-	0	17.0646	4.74242	10.8009	3.55875	1.0549	3.29458	1.34273	3.36323	1.13005	0.988437	0	chr2L_243118_243218_-	243118	243218	100	0.4232	124.162	186.095	144.995	121.65	9.4802	16.3476	32.3796	16.2955	7.75883	7.55427	5.42107	chr2L_242954_243054_-	242954	243054	100	0.860067	140.792	214.647	110.762	98.393	38.2479	18.3274	22.7467	13.6098	9.4821	3.79537	8.12817
mir-966	chr2L_6045641_6045698_-	0.353333	3.26345	1.39123	1.16772	1.41158	11.0874	7.53795	4.84342	6.06784	7.0393	2.58591	33.8359	chr2L_6045698_6045798_-	6045698	6045798	100	0.120633	0.458267	0.8612	1.67975	6.5267	7.80917	6.66487	7.2666	2.83757	3.25117	4.38757	19.3483	chr2L_6045541_6045641_-	6045541	6045641	100	1.01353	4.17567	1.426	9.13665	4.29485	15.7298	23.9097	17.9681	20.2044	15.0688	12.2085	38.0764
mir-967	chr2L_12460013_12460090_-	12.9686	237.485	98.109	38.4471	104.632	20.123	204.223	286.548	688.737	749.987	1395.7	821.599	chr2L_12460090_12460190_-	12460090	12460190	100	20.2548	339.542	155.629	87.2543	82.9812	39.7896	258.922	365.78	881.325	1193.82	1761.83	971.954	chr2L_12459913_12460013_-	12459913	12460013	100	7.26747	159.078	97.7358	39.277	93.9292	16.5432	157.822	236.391	582.965	675.462	1217.07	755.844
mir-968	chr2L_13747760_13747824_-	0	3.03109	99.628	202.978	183.006	472.829	224.391	332.948	198.23	139.424	22.2452	0.0819271	chr2L_13747824_13747888_-	13747824	13747888	64	0	1.20188	53.6586	64.6443	81.3874	208.867	58.2904	127.151	82.854	47.8926	8.45125	0.0819271	chr2L_13747683_13747760_-	13747683	13747760	77	0.0436364	3.58299	93.9212	257.742	337.911	497.822	256.772	376.353	254.396	150.41	56.6098	0.271688
mir-969	chrX_18018407_18018469_+	0	0	0	0	0	0	0	0	0.288548	0.531774	0.966613	0.33828	chrX_18018307_18018407_+	18018307	18018407	100	0	0	0	0	0.1272	0	0	0.2183	1.81553	13.7709	3.35327	0.209733	chrX_18018469_18018569_+	18018469	18018569	100	0	0	0.08	0	0.0212	0.2933	0	0	0.6661	6.6815	1.76767	0.122167
mir-970	chrX_12530384_12530449_+	0	0	0	0	0	0	0.351538	0.874308	1.14518	0.512872	0.456051	0.429949	chrX_12530316_12530384_+	12530316	12530384	68	0	0	0	0	0.123971	0.143775	1.25892	8.46287	7.08304	3.79417	4.74956	3.39176	chrX_12530449_12530549_+	12530449	12530549	100	0.0067	0.1377	0	0	0.8889	3.80463	10.3683	20.5468	27.6601	31.5142	15.7103	9.2872
mir-971	chrX_12956123_12956185_+	0	0	0	0	0	0	1.06151	0.575645	0.165753	0.594785	0.65543	1.80387	chrX_12956023_12956123_+	12956023	12956123	100	0	0	0	0	0	0	0.394867	0.9171	4.18907	2.62783	1.12457	5.02837	chrX_12956185_12956285_+	12956185	12956285	100	0	0	0	0	0	0.1568	0.7628	3.5034	6.4662	18.1784	11.8005	12.1886
mir-972	chrX_19445203_19445260_+	0	0	0	0	0	0	0.0249123	0	0	0	0	0	chrX_19445103_19445203_+	19445103	19445203	100	0	0.119867	0	0	0	0	0.197433	0	0	0	0	0	chrX_19445260_19445360_+	19445260	19445360	100	0	0	0	0	0	0	0	0	0	0.0232333	0	0
mir-973	chrX_19445578_19445644_+	0	0.0861111	0	0	0	0	0	0	0	0	0	0	chrX_19445478_19445578_+	19445478	19445578	100	0.0168	0.2397	0	0	0	0	0	0	0	0	0	0	chrX_19445644_19445734_+	19445644	19445734	90	0	0.126296	0	0	0.0706667	0	0	0	0	0	0	0
mir-974	chrX_19445734_19445796_+	0	0.0916667	0	0	0.102581	0	0	0	0	0	0	0	chrX_19445644_19445734_+	19445644	19445734	90	0	0.126296	0	0	0.0706667	0	0	0	0	0	0	0	chrX_19445796_19445896_+	19445796	19445896	100	0	0.227367	0.08	0	0.2544	0	0	0	0	0	0.0200667	0
mir-975	chrX_19452800_19452861_+	0	0	0	0	0	0	0	0	0	0.106011	0	0	chrX_19452700_19452800_+	19452700	19452800	100	0	0	0	0.03755	0	0	0	0	0	0.0724	0	0	chrX_19452861_19452948_+	19452861	19452948	87	0.0236015	0	0	0	0	0	0	0	0	0.00888889	0	0
mir-976	chrX_19452948_19453009_+	0	0	0	0	0	0	0	0	0	0.106011	0	0	chrX_19452861_19452948_+	19452861	19452948	87	0.0236015	0	0	0	0	0	0	0	0	0.00888889	0	0	chrX_19453009_19453078_+	19453009	19453078	69	0	0	0	0	0	0	0	0	0	0.0937198	0	0
mir-977	chrX_19453078_19453141_+	0	0	0	0	0	0	0	0	0	0.102646	0	0	chrX_19453009_19453078_+	19453009	19453078	69	0	0	0	0	0	0	0	0	0	0.0937198	0	0	chrX_19453141_19453241_+	19453141	19453241	100	0	0.242633	0	0	0	0	0	0	0	0	0	0
mir-978	chrX_19455283_19455345_+	0	0	0.129032	0	0	0	0	0	0.0721505	0	0	0	chrX_19455183_19455283_+	19455183	19455283	100	0	0	0.08	0	0	0	0	0	0	0	0	0	chrX_19455345_19455445_+	19455345	19455445	100	1.77793	0.808167	0.31295	0.08195	0.0843	0	0	0.07275	0.1789	0	0	0
mir-979	chrX_19455891_19455950_+	0	0.28904	0	0	0	0	0	0	0.110169	0	0	0	chrX_19455791_19455891_+	19455791	19455891	100	0	0.6974	0	0	0	0	0	0	0.195	0	0	0	chrX_19455950_19456050_+	19455950	19456050	100	0	0.0568333	0	0	0	0	0	0	0	0	0	0
mir-980	chrX_174221_174287_-	0	0	0.595379	3.80212	4.67894	3.85641	0.888384	1.08159	7.87303	4.87061	0.380606	0	chrX_174287_174387_-	174287	174387	100	0	0	0.07765	2.96045	2.97865	4.82697	0.961933	1.1655	7.3334	2.38703	0.463133	0	chrX_174121_174221_-	174121	174221	100	0	0.170533	2.54145	4.92545	6.61225	1.49613	1.27743	0.24025	14.7313	6.889	0.695333	0.0697333
mir-981	chrX_1682908_1682972_-	0	0	0	0	0.395156	0	0.925469	1.18398	2.35547	0.196302	0.0706771	0.86974	chrX_1682972_1683072_-	1682972	1683072	100	0	0.0568333	0	0	0.0843	0.1067	0.0658	2.4094	1.85413	1.5465	1.11647	2.99607	chrX_1682808_1682908_-	1682808	1682908	100	0	0.0808667	0	0	0.2529	0.444833	1.3282	1.3838	1.41767	2.72127	2.66477	1.41127
mir-982	chrX_4259854_4259916_-	0	0	0	0	0	0	0	0	0	0	0	0	chrX_4259916_4260016_-	4259916	4260016	100	0	0	0	0	0	0.190633	0	0.07275	0.0894333	0.111133	0	0	chrX_4259754_4259854_-	4259754	4259854	100	0	0.0568333	0	0	0	0	0	0.07275	0	0.107433	0.180567	1.6699
mir-983-1	chrX_4262357_4262415_-	0	0	0	0.565172	0	0.0675862	0	0	0	0.111494	0.365402	0	chrX_4262415_4262515_-	4262415	4262515	100	0	0	0	0.08195	0	0.0392	0	0	0	0.0646667	0.211933	0.2092	chrX_4262257_4262357_-	4262257	4262357	100	0	0	0.23295	0.08195	0.0636	0	0	0.72765	0.313067	0.4081	0.130833	0
mir-983-2	chrX_4262536_4262594_-	0	0	0	0	0	0.270345	0	0	0	0	0	0	chrX_4262594_4262692_-	4262594	4262692	98	0	0	0.0792347	0	0	0.2	0	0	0	0	0	0	chrX_4262436_4262536_-	4262436	4262536	100	0	0	0	0.08195	0	0	0	0	0	0.0646667	0.0706333	0.2092
mir-984	chrX_4262692_4262753_-	0	0	0.25459	0	0	0	0	0	0	0	0	0	chrX_4262753_4262853_-	4262753	4262818	65	1.86557	6.29643	3.60475	3.86005	3.6116	1.20567	0.714933	0.16745	0.218867	0.200367	0.286433	0.3665	chrX_4262594_4262692_-	4262594	4262692	98	0	0	0.0792347	0	0	0.2	0	0	0	0	0	0
mir-985	chrX_16085302_16085357_-	0	0.103333	0	0	0	0	0	0	0	0	0	0	chrX_16085357_16085457_-	16085357	16085457	100	0	0.0568333	0.08	0	0	0	0	0	0	0	0	0	chrX_16085202_16085302_-	16085202	16085302	100	0	0.113667	0	0	0	0	0	0	0	0	0	0
mir-986	chr2R_4332504_4332572_+	0.354951	0.118922	1.51574	24.1602	119.94	5.42672	6.2175	18.4201	14.958	32.5733	46.3156	25.1294	chr2R_4332435_4332504_+	4332435	4332504	69	0.427343	0.117198	2.99442	21.1246	103.739	5.36329	14.94	30.006	6.32614	22.8159	44.9751	23.2205	chr2R_4332572_4332672_+	4332572	4332672	100	0.194067	0.0808667	4.7556	46.0644	139.759	3.79177	19.3822	24.4361	11.9923	34.7779	39.0108	31.6651
mir-987	chr2R_5200541_5200607_-	0	0	0.238864	0.248333	0.0963636	0	0	0.253712	1.71404	0.744747	1.56899	1.2703	chr2R_5200607_5200707_-	5200607	5200707	100	0	0	1.03775	1.94625	0.91105	0	0.6581	0.82235	7.08377	4.25997	6.5274	3.76457	chr2R_5200441_5200541_-	5200441	5200541	100	0	0.0568333	2.9202	2.97045	26.7367	4.78957	0.390067	5.7384	6.6171	16.894	6.04713	14.6913
mir-988	chr2R_8046392_8046450_-	0	1.81172	2.84793	8.14155	14.5803	1.90247	2.66891	3.25216	1.96885	0	0.421207	3.42155	chr2R_8046450_8046511_-	8046450	8046511	61	2.65902	4.9441	7.97303	19.6961	75.2798	10.9816	13.0638	4.51238	2.38596	0.943825	0.738798	3.79738	chr2R_8046292_8046392_-	8046292	8046392	100	0.2613	27.0928	40.1821	77.8811	113.143	18.6433	13.4571	19.4855	14.5707	2.1884	1.7068	4.4208
mir-989	chr2R_10032870_10033013_-	0	0	0	0	0	0	0	0	0.0860373	0	0	0	chr2R_10033013_10033113_-	10033013	10033113	100	0	0	0	0	0	0	0	0	0.123033	0	0	0	chr2R_10032770_10032870_-	10032770	10032870	100	0	0	0	0	0	0	0	0	0.123033	0	0	0
mir-990	chr2R_12782741_12782800_-	0	0	0.135593	0	0.894915	0	0.861921	9.89432	18.0692	27.3497	28.6477	31.4344	chr2R_12782800_12782900_-	12782800	12782900	100	0	0	0	0	0.0843	0	0.122633	3.7054	22.4417	9.86283	15.2757	7.66517	chr2R_12782641_12782741_-	12782641	12782741	100	0	0	0.08	0	0.2751	0.173533	1.31023	9.8065	29.6952	35.6468	50.6461	62.29
mir-991	chr2R_16472718_16472780_-	0	1.12484	0	0	0	0	0	0	0	0.104301	0	0	chr2R_16472780_16472836_-	16472780	16472836	56	0	0.448929	0	0	0	0	0	0	0	0.115476	0	0	chr2R_16472618_16472718_-	16472618	16472718	100	0	0.539167	0	0	0	0.0578333	0	0.0947	0	0.0646667	0	0.0524333
mir-992	chr2R_16472836_16472895_-	0	0	0	0	0	0	0	0	0	0.438362	0	0	chr2R_16472895_16472995_-	16472895	16472995	100	0	0.0568333	0.08	0	0	0.173533	0	0	0	0.0646667	0	0	chr2R_16472780_16472836_-	16472780	16472836	56	0	0.448929	0	0	0	0	0	0	0	0.115476	0	0
mir-993	chr3R_2602068_2602161_+	0	0	0.0834946	0	0.817419	0.168602	1.80122	6.1307	6.66409	3.34219	2.12401	0	chr3R_2601968_2602068_+	2601968	2602068	100	0	0.4952	0.15765	0.0082	2.15925	1.2047	8.64923	20.3285	29.3134	8.73967	13.7551	14.7938	chr3R_2602161_2602261_+	2602161	2602261	100	0.0336	0.0808667	0.07765	0.1126	0.3801	0.450067	2.21823	18.3097	11.3803	5.00567	11.8538	0.0697333
mir-994	chr3R_6233869_6233928_+	0	0	0	0	0	0	0.334633	0	0	0	0	0	chr3R_6233769_6233869_+	6233769	6233869	100	0	0	0	0	0	0	0.1316	0	0	0	0	0	chr3R_6233928_6234028_+	6233928	6234028	100	0	0	0	0	0	0	0.197433	0.2183	0	0	0	0
mir-995	chr3R_16561659_16561719_+	0.9295	7.92856	33.0553	13.5209	8.62717	2.5135	1.98	1.08	0	0.107778	0.175722	0	chr3R_16561559_16561659_+	16561559	16561659	100	2.40473	66.33	279.344	219.152	273.192	31.6712	12.5105	20.3894	5.40587	2.8428	1.08637	1.8351	chr3R_16561719_16561812_+	16561719	16561812	93	5.48036	98.8894	541.069	356.512	320.195	59.5254	38.0694	29.6897	4.8105	6.91057	2.79946	8.93179
mir-996	chr3R_25042922_25042987_+	0.547692	1.2339	22.9151	47.4861	158.099	149.592	172.397	144.588	38.6291	17.2239	14.0896	13.2571	chr3R_25042822_25042922_+	25042822	25042922	100	1.6928	67.7031	509.559	587.741	1739.93	997.788	1429.41	1215.84	387.045	220.78	223.057	224.224	chr3R_25042987_25043087_+	25042987	25043087	100	0.1007	5.07503	32.5312	30.6849	142.215	98.0065	86.3442	70.8946	5.41383	7.0585	4.37137	3.57873
mir-997-1	chr3R_15152704_15152862_-	0	0.159114	0.297848	0.57057	0	0.0309283	0	0	0.0411392	0	0.143165	0.0331857	chr3R_15152862_15152962_-	15152862	15152962	100	0.0178333	0.332267	0.07765	1.5572	0	0.0488667	0	0	0.39	0	0	0	chr3R_15152604_15152704_-	15152604	15152704	100	0	0.170533	0.5506	0.08195	0.636	0.0488667	0	0	0.065	0	0.0452333	0.122167
mir-998	chr3R_17447623_17447720_-	1.43739	28.9598	166.584	117.228	310.24	48.5565	41.4927	35.218	15.3825	22.8538	16.0103	12.5373	chr3R_17447720_17447820_-	17447720	17447820	100	0.2215	49.6234	195.712	123.728	223.608	102.021	36.5802	18.4522	15.4913	14.7466	18.5609	5.18027	chr3R_17447523_17447623_-	17447523	17447623	100	2.09293	101.836	374.065	304.103	446.481	54.4895	94.814	94.1782	21.2578	32.8848	42.8933	26.2554
mir-999	chr3R_17623970_17624030_-	0	0.429278	0.521583	0.32425	0.2465	0.259333	0.204389	0.279083	3.78811	1.75678	3.67	3.02156	chr3R_17624030_17624130_-	17624030	17624130	100	0.0671667	0.533033	18.0468	6.57665	3.7344	2.76163	14.1188	47.6406	24.3118	28.255	20.2356	24.5591	chr3R_17623870_17623970_-	17623870	17623970	100	0.100833	4.2332	16.4074	8.2551	50.0222	14.2848	24.9309	105.723	116.789	100.979	133.066	57.5564
mir-9a	chr3L_19558239_19558300_+	12.0306	283.88	684.105	583.305	724.907	81.7099	61.3075	18.2458	21.5026	16.5143	12.5095	33.8594	chr3L_19558139_19558239_+	19558139	19558239	100	144.417	2095.2	2350.66	1851.41	2016.07	214.033	181.737	73.6724	47.3332	75.7436	67.0774	43.3841	chr3L_19558300_19558400_+	19558300	19558400	100	17.8973	350.816	1077.41	729.304	936.79	164.195	120.203	49.9898	34.9567	31.1804	53.8044	54.9544
mir-9b	chr2L_16698757_16698820_+	0	0.380476	2.26357	2.0973	0.535238	14.3866	5.93323	19.6361	20.3619	9.72778	3.19434	5.29243	chr2L_16698657_16698757_+	16698657	16698757	100	0	0.9588	0.79065	0.1639	0.0843	4.48487	1.70637	5.79365	5.50067	3.15847	0.447133	2.1817	chr2L_16698820_16698920_+	16698820	16698920	100	0.0671667	2.42047	11.8856	5.28465	2.6	14.566	6.79357	18.4592	15.5332	7.8994	2.3773	6.44457
mir-9c	chr2L_16697935_16698004_+	1.43845	6.18043	30.6512	12.6757	7.48471	2.273	3.96179	6.07841	7.6886	9.05715	3.7057	5.34034	chr2L_16697835_16697935_+	16697835	16697935	100	2.72217	21.0559	45.7334	31.421	17.0321	24.8241	15.8824	14.5205	19.3235	19.7038	9.61993	7.0194	chr2L_16698004_16698104_+	16698004	16698104	100	30.9688	25.9962	67.4926	30.0338	40.7235	16.6992	16.0059	39.8516	13.878	21.2713	10.2246	6.1072
mir-iab-4	chr3R_12682002_12682060_+	0.450517	119.405	140.649	86.8089	157.577	20.8507	19.7966	18.3396	14.6059	2.42138	14.1761	6.67483	chr3R_12681902_12682002_+	12681913	12682002	89	0.832267	262.892	214.161	163.881	345.468	60.7589	23.8708	24.6543	16.7902	4.01383	13.7566	2.899	chr3R_12682060_12682160_+	12682060	12682160	100	1.59207	140.741	157.622	99.4139	150.327	24.9741	16.0664	18.6749	16.3443	8.0337	13.1065	6.39827
mir-iab-8	chr3R_12682002_12682059_-	0	0	1.11877	0.916404	1.81895	0.608889	0.507427	0.16614	0.383977	0.194971	0.0793567	0.0919883	chr3R_12682059_12682159_-	12682059	12682159	100	0	0.0568333	5.53635	1.56645	14.8757	1.17993	1.8986	0.72765	2.0746	4.01063	0.271067	1.06483	chr3R_12681902_12682002_-	12681902	12682002	100	0	0.341067	11.5153	17.9862	15.4197	1.19193	3.37077	9.68535	1.36067	1.04843	6.2012	1.32813
mir-ITS1-1	chrXHet_183984_184040_+	0.144048	1.7472	15.4391	50.9399	88.4277	99.3052	44.2982	42.9787	22.2254	24.332	17.2373	17.0161	chrXHet_183884_183984_+	183884	183984	100	0.144167	1.9631	33.8023	44.0844	40.6709	84.318	30.5764	49.9147	13.7538	12.9677	10.5363	9.4294	chrXHet_184040_184075_+	184040	184075	35	0.297714	1.36286	12.9706	52.942	68.1363	125.426	58.8734	38.395	26.832	24.8804	14.8334	22.6154
