# Supplementary material for: Importance of miRNA stability and alternative primary miRNA isoforms in gene regulation during Drosophila development
Source: eLife. 2018 Jul 19;7:e38389. doi: 10.7554/eLife.38389 (PMC6066331; doi:10.7554/eLife.38389)
Supplement: Supplementary file 4. [file elife-38389-supp4.xlsx]

## Sheet: TableS4
	3D model coefficient values							mature strand normalized read counts (RPTS)										multi_mappers/total_RPTS ratio	reads that map to multiple locations (RPTS)									hairpin upstream read density (original values from each window)													hairpin upstream read density (average values calculated from combining the covered three windows for the last two windows e12-18h & e18-24h)
miRNA	Coef_mature_Level	Coef_Updensity	intercept	r2	e0-2h_mature	highest_mature_in8windows	mature_0-2h_highest_ratio	miRNA3p5p	e0-2h	e2-4h	e4-6h	e6-8h	e8-10h	e10-12h	e12-18h	e18-24h	M_strand_NO_of_windows>=10	mature_multi_total_ratio	multi_mappers	e0-2h	e2-4h	e4-6h	e6-8h	e8-10h	e10-12h	e12-18h	e18-24h	premiRNA_Up100_density	e0-2h	e2-4h	e4-6h	e6-8h	e8-10h	e10-12h	e12-14h	e14-16h	e16-18h	e18-20h	e20-22h	e22-24h	Up100_density_averagewindows	up_e0-2h	up_e2-4h	up_e4-6h	up_e6-8h	up_e8-10h	up_e10-12h	up_e12-18h	up_e18-24h
bantam	0.0220899	15.0466	-1307.37	0.857786	3554.18	32271.9	0.11	bantam_3p	3554.18	2038.48	2736.18	4390.46	8572.06	10595.4	26250.8	32271.9	8	0	multi-mappers	0	0	0	0	0	0	0	0.0124775	premiRNA_Up100_density	0.461467	4.81953	180.803	129.591	206.145	134.668	263.253	452.707	167.49	256.106	109.699	33.6304	Up100_density_averagewindows	0.461467	4.81953	180.803	129.591	206.145	134.668	294.484	133.145
mir-1	0.0134524	0.0136162	688.03	0.0035293	180.18	17900.4	0.01	mir-1_3p	180.178	709.39	1978.06	3665.94	7391.64	6486.56	8966.76	17900.4	8	0	multi-mappers	0	0	0	0	0.00559375	0	0	0	premiRNA_Up100_density	9.12163	384.241	1001.29	274.84	705.749	507.359	335.554	772.89	766.519	384.145	236.113	68.7932	Up100_density_averagewindows	9.12163	384.241	1001.29	274.84	705.749	507.359	624.988	229.684
mir-10	-0.0915152	0.302519	577.367	0.114478	184.9	8528.58	0.02	mir-10_5p	184.904	1261.39	1819.75	2893.63	4430.35	3120.74	4775.77	8528.58	8	NA	multi-mappers	NA	NA	NA	NA	NA	NA	NA	NA	premiRNA_Up100_density	1.81273	183.794	38.3053	37.449	36.0746	51.6996	64.6409	103.603	115.643	88.6968	105.329	40.7306	Up100_density_averagewindows	1.81273	183.794	38.3053	37.449	36.0746	51.6996	94.6289	78.2523
mir-1000	-0.0689783	0.19588	26.4091	0.75711	6.26	1151.08	0.01	mir-1000_5p	6.25543	9.54555	56.7656	336.053	729.082	932.033	916.961	1151.08	6	NA	multi-mappers	NA	NA	NA	NA	NA	NA	NA	NA	premiRNA_Up100_density	1.23607	0.371267	66.0302	444.376	867.644	756.362	477.16	487.266	306.814	137.895	112.595	27.1968	Up100_density_averagewindows	1.23607	0.371267	66.0302	444.376	867.644	756.362	423.747	92.5623
mir-1002	-0.0921192	-0.0502084	21.4021	0.287086	4.34	162.39	0.03	mir-1002_3p	4.34112	10.6506	85.8881	155.295	162.388	80.5704	38.8641	5.54316	6	NA	multi-mappers	NA	NA	NA	NA	NA	NA	NA	NA	premiRNA_Up100_density	0.0436364	3.58299	93.9212	257.742	337.911	497.822	256.772	376.353	254.396	150.41	56.6098	0.271688	Up100_density_averagewindows	0.0436364	3.58299	93.9212	257.742	337.911	497.822	295.84	69.0973
mir-11	-0.162689	5.55911	703.659	0.337727	1071.25	11354.5	0.09	mir-11_3p	1071.25	1322.51	2497.55	5178.43	7117.36	4737.2	5385.28	11354.5	8	0	multi-mappers	0	0	0.000707384	0	0	0	0	0	premiRNA_Up100_density	2.05437	12.5862	76.1409	87.3657	190.382	43.7614	37.5916	35.1212	13.3485	13.7908	9.13483	13.336	Up100_density_averagewindows	2.05437	12.5862	76.1409	87.3657	190.382	43.7614	28.6871	12.0872
mir-12	-0.107745	0.165046	41.0986	0.589749	51.64	1392.38	0.04	mir-12_5p	51.6445	54.8303	156.765	479.334	1136.13	882.488	1325.92	1392.38	8	0	multi-mappers	0	0.00180973	0	0	0	0	0	0	premiRNA_Up100_density	0.806567	14.7985	303.455	501.114	1775.1	792.258	807.045	1018.67	312.214	91.9825	69.3355	83.0285	Up100_density_averagewindows	0.806567	14.7985	303.455	501.114	1775.1	792.258	712.644	81.4489
mir-124	-0.0493736	0.138476	24.9634	0.647796	10.94	899.33	0.01	mir-124_3p	10.9436	18.2255	107.587	465.342	658.207	889.269	856.495	899.334	8	NA	multi-mappers	NA	NA	NA	NA	NA	NA	NA	NA	premiRNA_Up100_density	0.503833	5.92637	306.896	683.41	1058.27	605.651	378.961	271.113	140.315	95.1582	40.4723	14.6061	Up100_density_averagewindows	0.503833	5.92637	306.896	683.41	1058.27	605.651	263.463	50.0789
mir-13a	-0.0218539	1.20919	2.40282	0.840442	19.9	780.99	0.03	mir-13a_3p	19.8989	70.0838	245.719	410.975	691.185	776.993	761.087	780.989	8	0	multi-mappers	0.00616508	0.00298148	0.003982	0.00624333	0.00543447	0.0145501	0.0176013	0.0183477	premiRNA_Up100_density	0.1007	35.1755	67.4458	57.7493	120.47	26.9692	26.5733	66.0691	23.2495	6.24313	9.4482	2.1471	Up100_density_averagewindows	0.1007	35.1755	67.4458	57.7493	120.47	26.9692	38.6307	5.94614
mir-14	0.313195	0.292215	-803.605	0.809687	4152.72	46758.4	0.09	mir-14_3p	4152.72	1980.33	1539.14	2099.07	4719.68	6246.16	15452.2	46758.4	8	0	multi-mappers	0.000545736	0.000105166	0	0	0	0.000193085	0.000682348	0	premiRNA_Up100_density	48.7847	17.6751	20.2496	113.655	600.658	1571.92	3329.84	5801.59	5456.39	3857.01	2554.48	1357.77	Up100_density_averagewindows	48.7847	17.6751	20.2496	113.655	600.658	1571.92	4862.61	2589.75
mir-184	0.0546138	35.5095	-499.858	0.549654	1488.27	9499.6	0.16	mir-184_3p	1488.27	1080.58	1486.66	2354.04	3710.76	3029.99	5425.75	9499.6	8	NA	multi-mappers	NA	NA	NA	NA	NA	NA	NA	NA	premiRNA_Up100_density	0.629567	7.7111	23.571	13.5065	22.9918	10.2244	16.8195	26.5538	50.1559	15.4101	28.5347	11.5025	Up100_density_averagewindows	0.629567	7.7111	23.571	13.5065	22.9918	10.2244	31.1764	18.4824
mir-190	0.114767	-0.319433	33.6563	0.163889	100.44	1604.13	0.06	mir-190_5p	100.443	63.3571	73.6873	155.337	496.077	545.621	810.254	1604.13	8	0	multi-mappers	0	0	0	0	0	0.00148997	0	0	premiRNA_Up100_density	0	2.4383	10.3275	16.2	23.9249	63.2559	53.4309	74.5958	67.1839	52.067	56.9759	25.0138	Up100_density_averagewindows	0	2.4383	10.3275	16.2	23.9249	63.2559	65.0702	44.6856
mir-252	0.0228249	0.506588	18.2663	0.76683	3.18	1051.35	0	mir-252_5p	3.17642	6.91833	30.0739	141.679	347.04	489.048	690.857	1051.35	6	NA	multi-mappers	NA	NA	NA	NA	NA	NA	NA	NA	premiRNA_Up100_density	0.0336	0.3979	2.1603	18.2447	142.168	107.714	95.1941	67.2352	50.8861	26.8657	33.0497	19.777	Up100_density_averagewindows	0.0336	0.3979	2.1603	18.2447	142.168	107.714	71.1051	26.5641
mir-263a	-0.0471179	13.075	65.236	0.709891	41.46	6458.06	0.01	mir-263a_5p	41.4639	147.997	534.57	1479	3031.54	2917.92	4764.01	6458.06	8	0	multi-mappers	0	0	0	0	0	0	0	0.00130436	premiRNA_Up100_density	0.354533	4.13147	8.97725	24.1619	63.5646	22.6392	30.3106	15.028	30.9478	42.2259	35.7238	10.8754	Up100_density_averagewindows	0.354533	4.13147	8.97725	24.1619	63.5646	22.6392	25.4288	29.6084
mir-263b	-0.0734182	0.0644556	0.921885	0.911736	0.22	42.21	0.01	mir-263b_5p	0.222322	0.591491	2.05097	10.9988	31.3957	42.2073	33.4887	33.8212	5	0	multi-mappers	0	0	0	0	0	0.00148997	0	0	premiRNA_Up100_density	0.0266667	0.190265	0.866508	40.661	171.042	73.7072	20.6454	28.9349	25.1092	23.6212	19.0146	14.4569	Up100_density_averagewindows	0.0266667	0.190265	0.866508	40.661	171.042	73.7072	24.8965	19.0309
mir-276a	0.0202415	0.0763869	573.404	0.0242666	47.51	13975.1	0	mir-276a_3p	47.5086	79.6194	333.915	2315.05	5594.69	6116.63	9677.74	13975.1	8	NA	multi-mappers	NA	NA	NA	NA	NA	NA	NA	NA	premiRNA_Up100_density	0.389633	0.533033	6.0122	24.2319	356.867	866.436	497.363	409.541	444.131	162.157	116.778	31.4956	Up100_density_averagewindows	0.389633	0.533033	6.0122	24.2319	356.867	866.436	450.345	103.477
mir-276b	-0.0615467	3.8442	16.3966	0.120791	1.07	270.03	0	mir-276b_3p	1.07448	2.37963	4.15092	20.1674	123.271	199.896	264.655	270.025	5	NA	multi-mappers	NA	NA	NA	NA	NA	NA	NA	NA	premiRNA_Up100_density	0	0	0	0	0.6345	2.6629	7.44357	10.5203	0.4558	1.59427	0.794133	0.2092	Up100_density_averagewindows	0	0	0	0	0.6345	2.6629	6.13989	0.865867
mir-277	-0.00239605	0.476189	31.9611	0.85902	4.24	2682.84	0	mir-277_3p	4.24473	4.01167	7.69438	11.5269	74.8108	363.596	1701.72	2682.84	5	NA	multi-mappers	NA	NA	NA	NA	NA	NA	NA	NA	premiRNA_Up100_density	0.100833	3.8352	0.9601	0.67565	2.6044	22.798	131.119	840.625	949.91	403.242	398.768	76.6427	Up100_density_averagewindows	0.100833	3.8352	0.9601	0.67565	2.6044	22.798	640.551	292.884
mir-281-2	0.0488423	0.096884	-14.9912	0.969674	50.02	940.46	0.05	mir-281-2_5p	50.0185	33.3351	30.4487	48.7109	118.767	173.631	503.32	940.456	8	NA	multi-mappers	NA	NA	NA	NA	NA	NA	NA	NA	premiRNA_Up100_density	3.5695	26.5974	139.857	195.124	603.902	372.957	893.093	700.876	876.511	631.192	507.962	897.196	Up100_density_averagewindows	3.5695	26.5974	139.857	195.124	603.902	372.957	823.494	678.783
mir-283	-0.0829939	0.365575	27.6879	0.55225	59.5	1294.37	0.05	mir-283_5p	59.4958	57.1024	152.973	482.112	937.445	871.145	1068.33	1294.37	8	0	multi-mappers	0.00344748	0	0	0	0	0	0.000118177	0	premiRNA_Up100_density	2.24697	4.8641	168.536	251.547	521.076	283.678	394.473	448.727	236.103	59.6822	55.0009	41.7423	Up100_density_averagewindows	2.24697	4.8641	168.536	251.547	521.076	283.678	359.768	52.1418
mir-286	-0.0541048	1.74111	-179.065	0.912667	1387.23	12828.5	0.11	mir-286_3p	1387.23	12828.5	11823.5	11463.5	10374.2	5605.42	4331.84	3169.85	8	0	multi-mappers	0	0	0	0	0	0	0	0	premiRNA_Up100_density	181.608	3431.71	1.64711	0.125111	0	0	0.21937	0.242556	0	0	0.235481	0.0774815	Up100_density_averagewindows	181.608	3431.71	1.64711	0.125111	0	0	0.153975	0.104321
mir-2c	-0.0664453	0.0246014	4.53825	0.716272	2.75	100.33	0.03	mir-2c_3p	2.74835	8.78611	30.9094	57.3078	77.2965	78.6759	83.4945	100.326	6	0.0449	multi-mappers	0.83953	0.664649	0.834761	1.71621	2.72473	2.47963	3.58728	6.89166	premiRNA_Up100_density	0.100767	54.0973	255.426	270.382	433.01	176.36	158.947	128.588	58.5679	44.7894	22.909	11.5834	Up100_density_averagewindows	0.100767	54.0973	255.426	270.382	433.01	176.36	115.367	26.4273
mir-3	-0.25456	0.039789	1.08539	0.991377	124.04	1329.7	0.09	mir-3_3p	124.041	1329.7	700.137	247.929	197.752	68.8912	16.9591	15.8348	8	0	multi-mappers	0	0	0	0	0	0.00148997	0	0	premiRNA_Up100_density	1683.23	15918	39.6204	4.53972	1.35906	0	2.50597	2.78726	0.0844025	0	0	0.725157	Up100_density_averagewindows	1683.23	15918	39.6204	4.53972	1.35906	0	1.79255	0.241719
mir-304	0.0752434	0.00881105	-0.153684	0.594492	3.47	141.97	0.02	mir-304_5p	3.46855	2.30188	4.58863	12.8681	35.3773	61.1048	104.757	141.967	5	0	multi-mappers	0	0	0	0	0	0.00356736	0	0	premiRNA_Up100_density	1.11467	12.8836	380.796	618.323	1280.66	368.389	836.866	702.982	314.752	154.576	150.545	111.997	Up100_density_averagewindows	1.11467	12.8836	380.796	618.323	1280.66	368.389	618.2	139.039
mir-309	-0.300557	0.0128973	-0.435029	0.998134	42.1	490.96	0.09	mir-309_3p	42.1	490.96	204.489	59.7077	23.4322	13.8253	3.34639	3.99532	6	NA	multi-mappers	NA	NA	NA	NA	NA	NA	NA	NA	premiRNA_Up100_density	1854.97	18416.7	44.8739	5.97506	0.911772	0	3.69861	1.50152	0.339662	0	0	1.74751	Up100_density_averagewindows	1854.97	18416.7	44.8739	5.97506	0.911772	0	1.8466	0.582504
mir-315	-0.183029	0.567765	108.139	0.761364	10.6	1658.17	0.01	mir-315_5p	10.5995	21.1653	81.2743	628.563	1658.17	1154.61	1455.5	1142.63	8	0	multi-mappers	0	0	0	0.00102974	0.0012575	0.00839303	0.0255245	0.00391307	premiRNA_Up100_density	0.294767	0.170533	0.71535	98.6684	895.765	213.415	179.549	115.413	29.0966	17.4851	15.5739	6.354	Up100_density_averagewindows	0.294767	0.170533	0.71535	98.6684	895.765	213.415	108.019	13.1377
mir-316	0.0765313	0.0797129	13.5726	0.47384	1.61	807.59	0	mir-316_5p	1.60958	2.02467	5.57607	48.2512	176.039	309.832	408.699	807.592	5	0	multi-mappers	0	0	0	0	0	0.00148997	0.0106893	0	premiRNA_Up100_density	0	0	3.3534	23.854	243.631	392.033	422.401	403.776	48.3247	22.7401	12.3846	16.3007	Up100_density_averagewindows	0	0	3.3534	23.854	243.631	392.033	291.5	17.1418
mir-31a	-0.011767	1.6966	109.849	0.129052	17.02	3554.62	0	mir-31a_5p	17.0174	28.3007	85.8845	625.729	1526.67	1394.65	2383.27	3554.62	8	0	multi-mappers	0	0	0	0	0	0	0	0	premiRNA_Up100_density	0.0335667	0.4044	0.32	18.5416	94.9378	82.0688	27.4551	76.142	47.8007	19.2134	6.11663	1.13297	Up100_density_averagewindows	0.0335667	0.4044	0.32	18.5416	94.9378	82.0688	50.4659	8.82099
mir-31b	0.192802	1.32054	-1.92757	0.861903	26.78	382.21	0.07	mir-31b_5p	26.7843	18.4408	17.2567	22.8241	49.6941	62.4623	156.531	382.208	8	NA	multi-mappers	NA	NA	NA	NA	NA	NA	NA	NA	premiRNA_Up100_density	0.2014	0	0.24	0	0.2529	0.841133	16.4125	11.3439	3.85637	6.2092	7.88057	5.30493	Up100_density_averagewindows	0.2014	0	0.24	0	0.2529	0.841133	10.5376	6.4649
mir-33	-0.18515	0.790585	5.01606	0.688711	138.3	551.18	0.25	mir-33_5p	138.304	77.258	47.1959	51.1989	110.5	123.367	230.69	551.176	8	NA	multi-mappers	NA	NA	NA	NA	NA	NA	NA	NA	premiRNA_Up100_density	0.110211	0.830127	0.902532	0.35	12.601	43.4336	60.182	58.6261	116.701	78.6935	102.387	98.9554	Up100_density_averagewindows	0.110211	0.830127	0.902532	0.35	12.601	43.4336	78.5032	93.3451
mir-375	0.316202	-0.146014	8.95045	0.91131	0.89	979.4	0	mir-375_3p	0.890938	1.50766	3.69893	26.5308	100.929	140.206	324.111	979.402	5	NA	multi-mappers	NA	NA	NA	NA	NA	NA	NA	NA	premiRNA_Up100_density	0.118533	0	0	0.35845	13.9409	72.5425	149.4	82.0537	30.2179	11.4292	10.4703	7.6605	Up100_density_averagewindows	0.118533	0	0	0.35845	13.9409	72.5425	87.2239	9.85333
mir-4	-0.0932511	0.178293	48.2478	0.939987	464.74	2690.63	0.17	mir-4_3p	464.74	2690.63	2470.74	2191.76	1957.27	1188.5	833.928	1285.38	8	0	multi-mappers	0	0	0.000970725	0.00326951	0.00188644	0.0014092	0.00418676	0.0297619	premiRNA_Up100_density	330.36	6215.79	13.7489	0.144359	0	0.0741453	0.506239	1.29724	0	0	0.0579915	0.803034	Up100_density_averagewindows	330.36	6215.79	13.7489	0.144359	0	0.0741453	0.601161	0.287009
mir-5	-0.234177	0.141351	246.931	0.85755	341.27	1925.35	0.18	mir-5_5p	341.27	1925.35	1513.17	1459.44	1759.81	1007.05	783.964	897.043	8	0	multi-mappers	0	0	0.00188645	0	0	0.00207739	0	0	premiRNA_Up100_density	240.218	4421.61	4.54981	0	0	0.0751082	0	1.98455	0	0.181039	0.0587446	2.57727	Up100_density_averagewindows	240.218	4421.61	4.54981	0	0	0.0751082	0.661515	0.939019
mir-7	-0.297537	0.621154	258.236	0.866152	461.96	2767.16	0.17	mir-7_5p	461.957	1253.21	2101.15	2767.16	2703.2	1336.26	1079.41	1366.12	8	0	multi-mappers	0	0	0	0	0	0	0	0	premiRNA_Up100_density	10.5979	577.86	1054.87	743.753	855.146	67.0015	43.6541	39.9193	41.6798	36.9902	40.3202	19.596	Up100_density_averagewindows	10.5979	577.86	1054.87	743.753	855.146	67.0015	41.7511	32.3022
mir-8	0.0219706	0.350885	588.154	0.377874	475.73	28174	0.02	mir-8_3p	475.73	338.642	574.76	2432.35	7476.07	9619.75	18255	28174	8	NA	multi-mappers	NA	NA	NA	NA	NA	NA	NA	NA	premiRNA_Up100_density	3.38073	6.0113	41.7063	179.271	1263.01	3262.64	2655.29	3216.82	3583.59	2227.71	2461.47	720.195	Up100_density_averagewindows	3.38073	6.0113	41.7063	179.271	1263.01	3262.64	3151.9	1803.13
mir-958	0.0128862	1.86766	207.737	0.72663	48.73	10812.9	0	mir-958_3p	48.7323	87.1767	390.5	1289.34	2972.88	3994.84	7945.08	10812.9	8	NA	multi-mappers	NA	NA	NA	NA	NA	NA	NA	NA	premiRNA_Up100_density	0.369733	2.78527	33.4748	44.6149	159.769	192.989	310.784	480.36	513.564	134.978	77.3995	23.3175	Up100_density_averagewindows	0.369733	2.78527	33.4748	44.6149	159.769	192.989	434.902	78.5652
mir-965	0.144828	0.231044	-25.9535	0.561995	26.89	156.24	0.17	mir-965_3p	26.8893	24.9239	51.2775	106.823	153.486	156.242	109.302	100.642	8	NA	multi-mappers	NA	NA	NA	NA	NA	NA	NA	NA	premiRNA_Up100_density	0.4232	124.162	186.095	144.995	121.65	9.4802	16.3476	32.3796	16.2955	7.75883	7.55427	5.42107	Up100_density_averagewindows	0.4232	124.162	186.095	144.995	121.65	9.4802	21.6742	6.91139
mir-968	-0.227758	0.5453	59.0269	0.33278	5.58	659.08	0.01	mir-968_5p	5.58098	11.4118	88.9959	281.737	659.078	593.525	531.885	65.9905	7	NA	multi-mappers	NA	NA	NA	NA	NA	NA	NA	NA	premiRNA_Up100_density	0	1.20188	53.6586	64.6443	81.3874	208.867	58.2904	127.151	82.854	47.8926	8.45125	0.0819271	Up100_density_averagewindows	0	1.20188	53.6586	64.6443	81.3874	208.867	89.4316	18.8086
mir-970	0.0721891	6.72937	-5.54807	0.549054	139.16	683.67	0.2	mir-970_3p	139.159	102.867	142.059	157.747	212.097	189.46	341.586	683.668	8	0.0001	multi-mappers	0.0078973	0.00219194	0.00827779	0.00862369	0.00824806	0.0170071	0.0166535	0.055047	premiRNA_Up100_density	0	0	0	0	0.123971	0.143775	1.25892	8.46287	7.08304	3.79417	4.74956	3.39176	Up100_density_averagewindows	0	0	0	0	0.123971	0.143775	5.60161	3.9785
mir-981	0.0709681	5.33202	4.15035	0.968478	1.48	262.35	0.01	mir-981_3p	1.47952	7.89219	19.1989	27.1305	44.3364	59.6741	125.976	262.348	6	NA	multi-mappers	NA	NA	NA	NA	NA	NA	NA	NA	premiRNA_Up100_density	0	0.0568333	0	0	0.0843	0.1067	0.0658	2.4094	1.85413	1.5465	1.11647	2.99607	Up100_density_averagewindows	0	0.0568333	0	0	0.0843	0.1067	1.44311	1.88634
mir-993	-0.0206505	1.2538	6.79566	0.645425	0.62	295.02	0	mir-993_3p	0.615534	1.93505	4.61952	13.6134	55.5006	79.7729	197.472	295.021	5	NA	multi-mappers	NA	NA	NA	NA	NA	NA	NA	NA	premiRNA_Up100_density	0	0.4952	0.15765	0.0082	2.15925	1.2047	8.64923	20.3285	29.3134	8.73967	13.7551	14.7938	Up100_density_averagewindows	0	0.4952	0.15765	0.0082	2.15925	1.2047	19.4304	12.4295
mir-998	-0.172939	0.152113	25.6607	0.545127	45.25	276.54	0.16	mir-998_3p	45.2469	57.5642	136.469	253.934	276.539	230.072	199.266	191.727	8	NA	multi-mappers	NA	NA	NA	NA	NA	NA	NA	NA	premiRNA_Up100_density	0.2215	49.6234	195.712	123.728	223.608	102.021	36.5802	18.4522	15.4913	14.7466	18.5609	5.18027	Up100_density_averagewindows	0.2215	49.6234	195.712	123.728	223.608	102.021	23.5079	12.8293
mir-999	0.0196053	5.12078	-23.7647	0.865737	149.37	1513.13	0.1	mir-999_3p	149.367	101.083	159.414	208.62	260.092	230.109	848.033	1513.13	8	NA	multi-mappers	NA	NA	NA	NA	NA	NA	NA	NA	premiRNA_Up100_density	0.0671667	0.533033	18.0468	6.57665	3.7344	2.76163	14.1188	47.6406	24.3118	28.255	20.2356	24.5591	Up100_density_averagewindows	0.0671667	0.533033	18.0468	6.57665	3.7344	2.76163	28.6904	24.3499
mir-9a	0.0379097	0.402195	-348.226	0.462922	90.85	4532.97	0.02	mir-9a_5p	90.85	406.329	1115.17	2394.34	4532.97	3191.94	2756.45	3747.64	8	0	multi-mappers	0	0	0.00141477	0.00463431	0.0130379	0.0065473	0.0144973	0.0058702	premiRNA_Up100_density	144.417	2095.2	2350.66	1851.41	2016.07	214.033	181.737	73.6724	47.3332	75.7436	67.0774	43.3841	Up100_density_averagewindows	144.417	2095.2	2350.66	1851.41	2016.07	214.033	100.914	62.0684
mir-iab-4	-0.148928	0.106769	-2.84136	0.586529	2.29	155.85	0.01	mir-iab-4_5p	2.28721	11.6263	25.8291	69.8117	155.846	82.8066	56.8619	62.1035	7	NA	multi-mappers	NA	NA	NA	NA	NA	NA	NA	NA	premiRNA_Up100_density	0.832267	262.892	214.161	163.881	345.468	60.7589	23.8708	24.6543	16.7902	4.01383	13.7566	2.899	Up100_density_averagewindows	0.832267	262.892	214.161	163.881	345.468	60.7589	21.7718	6.88981
[truncated: 4 more columns]
