# Supplementary material for: Importance of miRNA stability and alternative primary miRNA isoforms in gene regulation during Drosophila development
Source: eLife. 2018 Jul 19;7:e38389. doi: 10.7554/eLife.38389 (PMC6066331; doi:10.7554/eLife.38389)
Supplement: Supplementary file 5. [file elife-38389-supp5.xlsx]

## Sheet: p<0.01
rate_stage	windows_covered	Df	Sum.Sq	Mean.Sq	F.value	P.value	adjust.P.value	cluster	sig
rate812	6-8h, 8-10h, 10-12h	2	0.211964	0.105982	35.942	0.000457202	0.00274321	mir304cluster	highly significant
rate812	6-8h, 8-10h, 10-12h	3	0.123967	0.0413222	15.5062	0.00107183	0.00643096	mir306cluster	highly significant
rate48	2-4h, 4-6h, 6-8h	5	1.64739	0.329477	11.8005	0.00027028	0.000408666	mir309cluster	highly significant
rate610	4-6h, 6-8h, 8-10h	5	1.69668	0.339335	28.6026	2.84704e-06	1.70823e-05	mir309cluster	highly significant
rate812	6-8h, 8-10h, 10-12h	5	0.461876	0.0923752	15.8523	6.33495e-05	0.000190048	mir309cluster	highly significant
rate1018	8-10h, 10-12h, 12-18h	5	0.437588	0.0875177	11.7808	0.000272444	0.000408666	mir309cluster	highly significant
rate812	6-8h, 8-10h, 10-12h	2	1.5915	0.795748	35.1679	0.000485587	0.00291352	mir317cluster	highly significant
