# Supplementary material for: Importance of miRNA stability and alternative primary miRNA isoforms in gene regulation during Drosophila development
Source: eLife. 2018 Jul 19;7:e38389. doi: 10.7554/eLife.38389 (PMC6066331; doi:10.7554/eLife.38389)
Supplement: Supplementary file 6. — Sheet 1: Polymorphic target sites and their allele frequencies in the DGRP dataset. To draw the chart in Figure 7—figure supplement 1, polymorphic target sites were binned based on the allele frequency values (highlighted in red). Sheet 2: Counts of polymorphic target sites in each bin in Figure 7—figure supplement 1 charts. The fraction of polymorphic target sites (‘fraction’: highlighted in red) was used for the chart. Sheet 3: Derived target sites and their allele frequencies in the DGRP dataset. To draw the chart in Figure 7G, derived target sites were binned based on the derived allele frequency values (‘DAF’: highlighted in red). Sheet 4: Counts of derived target sites in each bin in Figure 7F charts. The fraction of derived target sites (‘fraction’: highlighted in red) was used for the chart. [file elife-38389-supp6.xlsx]

## Sheet: DGRP polymorphic target
gene_id	SNP_id	refcount	altcount	miRNA	ref_mut_miRseed	refseq	mutseq	strand	pattern	allelefreq
IA-2	2L_1009419_SNP_C_G_REFCOUNT=202;ALTCOUNT=1	202	1	miR5	mut_miRseed	AAGCAA	AAGGAA	-	zygotic	0.00492611
IA-2	2L_1009625_SNP_C_T_REFCOUNT=203;ALTCOUNT=1	203	1	miR309	ref_miRseed	CACTGG	CATTGG	-	zygotic	0.995098
CG4839	2L_10155953_SNP_T_C_REFCOUNT=53;ALTCOUNT=129	53	129	miR5	ref_miRseed	TTCCTT	TTCCCT	+	zygotic	0.291209
CG31874	2L_10189856_SNP_C_T_REFCOUNT=98;ALTCOUNT=90	98	90	miR4	ref_miRseed	TAAAGC	TAAAGT	-	zygotic	0.521277
Ripalpha	2L_10199674_SNP_A_T_REFCOUNT=197;ALTCOUNT=5	197	5	miR4	ref_miRseed	TAAAGC	TAATGC	-	zygotic	0.975248
CG34043	2L_10279098_SNP_A_C_REFCOUNT=144;ALTCOUNT=32	144	32	miR6	mut_miRseed	ATCAAA	ATCACA	-	zygotic	0.181818
CG4972	2L_10317461_SNP_C_T_REFCOUNT=49;ALTCOUNT=107	49	107	miR5	mut_miRseed	CTCCTT	TTCCTT	+	maternal	0.685897
CG5037	2L_10333083_SNP_T_A_REFCOUNT=203;ALTCOUNT=1	203	1	miR309	mut_miRseed	CCTGTG	CCAGTG	+	maternal	0.00490196
CG11377	2L_103791_SNP_C_T_REFCOUNT=180;ALTCOUNT=21	180	21	miR5	ref_miRseed	TTCCTT	TTCTTT	+	zygotic	0.895522
Ir31a	2L_10408146_SNP_C_T_REFCOUNT=195;ALTCOUNT=1	195	1	miR5	ref_miRseed	TTCCTT	TTTCTT	+	zygotic	0.994898
CG5337	2L_10432979_SNP_T_A_REFCOUNT=162;ALTCOUNT=34	162	34	miR4	ref_miRseed	TAAAGC	AAAAGC	-	zygotic	0.826531
CG6144	2L_10489923_SNP_C_T_REFCOUNT=200;ALTCOUNT=5	200	5	miR4	ref_miRseed	GCTTTA	GTTTTA	+	maternal	0.97561
Fatp	2L_10510945_SNP_C_T_REFCOUNT=157;ALTCOUNT=36	157	36	miR6	ref_miRseed	ATCACA	ATCATA	-	maternal	0.813472
Lip4	2L_10531650_SNP_A_T_REFCOUNT=85;ALTCOUNT=27	85	27	miR4	mut_miRseed	GCTTAA	GCTTTA	+	zygotic	0.241071
Lip2	2L_10702140_SNP_C_T_REFCOUNT=47;ALTCOUNT=118	47	118	miR4	mut_miRseed	CAAAGC	TAAAGC	-	zygotic	0.715152
CG17124	2L_10744942_SNP_G_A_REFCOUNT=122;ALTCOUNT=65	122	65	miR4	mut_miRseed	TGAAGC	TAAAGC	-	zygotic	0.347594
CG31869	2L_10772819_SNP_T_C_REFCOUNT=200;ALTCOUNT=1	200	1	miR4	mut_miRseed	TAAAGT	TAAAGC	-	zygotic	0.00497512
Nup154	2L_11010256_SNP_C_T_REFCOUNT=203;ALTCOUNT=1	203	1	miR5	mut_miRseed	CTCCTT	TTCCTT	+	maternal	0.00490196
Samuel	2L_11030623_SNP_T_A_REFCOUNT=201;ALTCOUNT=2	201	2	miR5	mut_miRseed	TAGGAA	AAGGAA	-	maternal	0.00985222
Samuel	2L_11030638_SNP_T_C_REFCOUNT=201;ALTCOUNT=3	201	3	miR4	mut_miRseed	TAAAGT	TAAAGC	-	maternal	0.0147059
mtRNApol	2L_1103537_SNP_A_C_REFCOUNT=162;ALTCOUNT=31	162	31	miR6	ref_miRseed	ATCACA	ATCCCA	-	zygotic	0.839378
Ge-1	2L_11095328_SNP_A_C_REFCOUNT=179;ALTCOUNT=2	179	2	miR5	ref_miRseed	AAGGAA	ACGGAA	-	maternal	0.98895
Pino	2L_1115033_SNP_G_A_REFCOUNT=196;ALTCOUNT=4	196	4	miR6	mut_miRseed	ATCGCA	ATCACA	-	zygotic	0.02
Ca-beta	2L_11158610_SNP_A_G_REFCOUNT=145;ALTCOUNT=43	145	43	miR5	ref_miRseed	AAGGAA	GAGGAA	-	zygotic	0.771277
CG4577	2L_1140109_SNP_T_C_REFCOUNT=198;ALTCOUNT=6	198	6	miR309	mut_miRseed	CTAGTG	CCAGTG	+	zygotic	0.0294118
kek2	2L_11624842_SNP_C_T_REFCOUNT=190;ALTCOUNT=9	190	9	miR309	ref_miRseed	CCAGTG	TCAGTG	+	zygotic	0.954774
kek2	2L_11625277_SNP_A_C_REFCOUNT=202;ALTCOUNT=1	202	1	miR5	mut_miRseed	TTCATT	TTCCTT	+	zygotic	0.00492611
kek2	2L_11625513_SNP_G_T_REFCOUNT=201;ALTCOUNT=3	201	3	miR286	mut_miRseed	CGAGTC	CTAGTC	+	zygotic	0.0147059
CG44477	2L_11663691_SNP_C_G_REFCOUNT=202;ALTCOUNT=1	202	1	miR4	mut_miRseed	CCTTTA	GCTTTA	+	zygotic	0.00492611
CG44477	2L_11663837_SNP_C_T_REFCOUNT=174;ALTCOUNT=24	174	24	miR5	ref_miRseed	TTCCTT	TTTCTT	+	zygotic	0.878788
CG4822	2L_117038_SNP_C_G_REFCOUNT=180;ALTCOUNT=16	180	16	miR4	mut_miRseed	TAAACC	TAAAGC	-	zygotic	0.0816327
crol	2L_11796366_SNP_A_T_REFCOUNT=157;ALTCOUNT=28	157	28	miR5	ref_miRseed	AAGGAA	TAGGAA	-	maternal	0.848649
Pde1c	2L_11815519_SNP_G_C_REFCOUNT=203;ALTCOUNT=1	203	1	miR5	ref_miRseed	AAGGAA	AAGCAA	-	zygotic	0.995098
esc	2L_11827237_SNP_G_C_REFCOUNT=184;ALTCOUNT=9	184	9	miR4	mut_miRseed	TAAAGG	TAAAGC	-	zygotic	0.0466321
Mal-B2	2L_11852611_SNP_A_C_REFCOUNT=192;ALTCOUNT=5	192	5	miR309	ref_miRseed	CCAGTG	CCCGTG	+	zygotic	0.974619
Patsas	2L_12100942_SNP_A_G_REFCOUNT=204;ALTCOUNT=1	204	1	miR5	ref_miRseed	AAGGAA	AAGGGA	-	zygotic	0.995122
Phae2	2L_12112048_SNP_A_T_REFCOUNT=149;ALTCOUNT=43	149	43	miR4	mut_miRseed	GCATTA	GCTTTA	+	zygotic	0.223958
aret	2L_12312922_SNP_T_C_REFCOUNT=200;ALTCOUNT=1	200	1	miR286	mut_miRseed	TTAGTC	CTAGTC	+	maternal	0.00497512
CG17036	2L_12698977_SNP_C_G_REFCOUNT=149;ALTCOUNT=44	149	44	miR5	mut_miRseed	AAGCAA	AAGGAA	-	maternal	0.227979
robo3	2L_1295045_SNP_G_C_REFCOUNT=201;ALTCOUNT=2	201	2	miR6	ref_miRseed	TGTGAT	TCTGAT	+	zygotic	0.990148
Vha68-3	2L_12981202_SNP_G_A_REFCOUNT=104;ALTCOUNT=83	104	83	miR6	ref_miRseed	TGTGAT	TGTAAT	+	zygotic	0.55615
CG9426	2L_13216852_SNP_C_A_REFCOUNT=106;ALTCOUNT=82	106	82	miR5	mut_miRseed	AAGGAC	AAGGAA	-	maternal	0.43617
CG31730	2L_13259130_SNP_C_A_REFCOUNT=195;ALTCOUNT=5	195	5	miR5	mut_miRseed	AAGGCA	AAGGAA	-	zygotic	0.025
Nnp-1	2L_13363901_SNP_G_A_REFCOUNT=203;ALTCOUNT=2	203	2	miR5	ref_miRseed	AAGGAA	AAGAAA	-	maternal	0.990244
loqs	2L_13384148_SNP_T_A_REFCOUNT=203;ALTCOUNT=1	203	1	miR4	ref_miRseed	GCTTTA	GCATTA	+	maternal	0.995098
CG9293	2L_13385916_SNP_T_G_REFCOUNT=204;ALTCOUNT=1	204	1	miR5	mut_miRseed	AAGTAA	AAGGAA	-	maternal	0.00487805
CG9267	2L_13444189_SNP_A_G_REFCOUNT=153;ALTCOUNT=44	153	44	miR5	mut_miRseed	AAGAAA	AAGGAA	-	maternal	0.22335
CG42784	2L_13499170_SNP_G_A_REFCOUNT=4;ALTCOUNT=198	4	198	miR6	mut_miRseed	TGTGGT	TGTGAT	+	zygotic	0.980198
CG42784	2L_13499447_SNP_A_T_REFCOUNT=141;ALTCOUNT=45	141	45	miR5	mut_miRseed	TTCCAT	TTCCTT	+	zygotic	0.241935
B4	2L_13504306_SNP_T_A_REFCOUNT=203;ALTCOUNT=1	203	1	miR5	mut_miRseed	AAGGTA	AAGGAA	-	maternal	0.00490196
CG15638	2L_13535376_SNP_G_T_REFCOUNT=176;ALTCOUNT=21	176	21	miR5	ref_miRseed	AAGGAA	AATGAA	-	zygotic	0.893401
NLaz	2L_1360029_SNP_G_A_REFCOUNT=202;ALTCOUNT=3	202	3	miR4	mut_miRseed	TGAAGC	TAAAGC	-	zygotic	0.0146341
CG18507	2L_13670913_SNP_C_G_REFCOUNT=198;ALTCOUNT=2	198	2	miR5	ref_miRseed	TTCCTT	TTGCTT	+	zygotic	0.99
CG14346	2L_1369027_SNP_G_C_REFCOUNT=171;ALTCOUNT=22	171	22	miR4	mut_miRseed	GGTTTA	GCTTTA	+	zygotic	0.11399
CG9008	2L_13774615_SNP_C_T_REFCOUNT=204;ALTCOUNT=1	204	1	miR6	ref_miRseed	ATCACA	ATCATA	-	zygotic	0.995122
Sec71	2L_13799491_SNP_C_A_REFCOUNT=200;ALTCOUNT=1	200	1	miR5	ref_miRseed	TTCCTT	TTACTT	+	zygotic	0.995025
adat	2L_13808625_SNP_C_T_REFCOUNT=203;ALTCOUNT=2	203	2	miR286	mut_miRseed	GACCAG	GACTAG	-	zygotic	0.0097561
adat	2L_13809736_SNP_C_T_REFCOUNT=204;ALTCOUNT=1	204	1	miR6	ref_miRseed	ATCACA	ATTACA	-	zygotic	0.995122
adat	2L_13810196_SNP_C_T_REFCOUNT=192;ALTCOUNT=9	192	9	miR309	ref_miRseed	CACTGG	CATTGG	-	zygotic	0.955224
tam	2L_13824056_SNP_G_A_REFCOUNT=200;ALTCOUNT=4	200	4	miR5	mut_miRseed	GAGGAA	AAGGAA	-	maternal	0.0196078
CG33307	2L_13840204_SNP_C_T_REFCOUNT=190;ALTCOUNT=9	190	9	miR4	ref_miRseed	TAAAGC	TAAAGT	-	zygotic	0.954774
Smg5	2L_13899550_SNP_G_A_REFCOUNT=204;ALTCOUNT=1	204	1	miR286	mut_miRseed	GGCTAG	GACTAG	-	zygotic	0.00487805
CG16884	2L_13945104_SNP_A_G_REFCOUNT=204;ALTCOUNT=1	204	1	miR5	ref_miRseed	AAGGAA	AGGGAA	-	zygotic	0.995122
NimA	2L_13962518_SNP_A_G_REFCOUNT=192;ALTCOUNT=8	192	8	miR4	mut_miRseed	ACTTTA	GCTTTA	+	zygotic	0.04
NimC1	2L_13973916_SNP_T_C_REFCOUNT=200;ALTCOUNT=1	200	1	miR4	mut_miRseed	TAAAGT	TAAAGC	-	zygotic	0.00497512
nAChRalpha5	2L_14090662_SNP_C_T_REFCOUNT=203;ALTCOUNT=1	203	1	miR5	mut_miRseed	CTCCTT	TTCCTT	+	zygotic	0.00490196
nAChRalpha5	2L_14092037_SNP_T_G_REFCOUNT=197;ALTCOUNT=1	197	1	miR6	mut_miRseed	TTTGAT	TGTGAT	+	zygotic	0.00505051
CG17341	2L_14159517_SNP_T_A_REFCOUNT=198;ALTCOUNT=2	198	2	miR5	ref_miRseed	TTCCTT	TTCCAT	+	zygotic	0.99
spel1	2L_14366242_SNP_C_T_REFCOUNT=164;ALTCOUNT=30	164	30	miR5	mut_miRseed	TTCCTC	TTCCTT	+	maternal	0.154639
ppk	2L_14378532_SNP_G_A_REFCOUNT=196;ALTCOUNT=3	196	3	miR4	mut_miRseed	TAGAGC	TAAAGC	-	zygotic	0.0150754
CG11454	2L_144127_SNP_C_T_REFCOUNT=172;ALTCOUNT=24	172	24	miR286	ref_miRseed	CTAGTC	TTAGTC	+	maternal	0.877551
osp	2L_14599542_SNP_A_C_REFCOUNT=199;ALTCOUNT=3	199	3	miR6	mut_miRseed	ATCAAA	ATCACA	-	maternal	0.0148515
GABA-B-R1	2L_15032948_SNP_G_A_REFCOUNT=201;ALTCOUNT=1	201	1	miR4	ref_miRseed	GCTTTA	ACTTTA	+	zygotic	0.99505
TfIIS	2L_15059245_SNP_C_A_REFCOUNT=167;ALTCOUNT=29	167	29	miR6	mut_miRseed	ATCACC	ATCACA	-	maternal	0.147959
vig	2L_15063645_SNP_G_A_REFCOUNT=23;ALTCOUNT=155	23	155	miR4	ref_miRseed	TAAAGC	TAAAAC	-	zygotic	0.129213
vig	2L_15064067_SNP_C_G_REFCOUNT=187;ALTCOUNT=12	187	12	miR286	ref_miRseed	GACTAG	GAGTAG	-	zygotic	0.939698
CG15270	2L_15096093_SNP_C_T_REFCOUNT=175;ALTCOUNT=14	175	14	miR309	ref_miRseed	CCAGTG	TCAGTG	+	zygotic	0.925926
CG15270	2L_15096733_SNP_C_G_REFCOUNT=197;ALTCOUNT=4	197	4	miR286	ref_miRseed	CTAGTC	CTAGTG	+	zygotic	0.9801
Pol32	2L_15254883_SNP_T_C_REFCOUNT=201;ALTCOUNT=2	201	2	miR6	mut_miRseed	ATCATA	ATCACA	-	zygotic	0.00985222
CG15256	2L_15551896_SNP_C_T_REFCOUNT=188;ALTCOUNT=10	188	10	miR6	mut_miRseed	TGTGAC	TGTGAT	+	zygotic	0.0505051
CG18480	2L_15634230_SNP_C_A_REFCOUNT=184;ALTCOUNT=15	184	15	miR4	ref_miRseed	GCTTTA	GATTTA	+	zygotic	0.924623
wek	2L_15766383_SNP_T_C_REFCOUNT=189;ALTCOUNT=12	189	12	miR6	mut_miRseed	ATTACA	ATCACA	-	maternal	0.0597015
CG42876	2L_15810712_SNP_A_G_REFCOUNT=176;ALTCOUNT=19	176	19	miR5	ref_miRseed	AAGGAA	AAGGGA	-	zygotic	0.902564
Tektin-A	2L_15856406_SNP_A_C_REFCOUNT=198;ALTCOUNT=6	198	6	miR309	mut_miRseed	CAAGTG	CCAGTG	+	zygotic	0.0294118
haf	2L_1608094_SNP_C_T_REFCOUNT=204;ALTCOUNT=1	204	1	miR286	ref_miRseed	CTAGTC	TTAGTC	+	zygotic	0.995122
CG14352	2L_1612447_SNP_T_C_REFCOUNT=191;ALTCOUNT=11	191	11	miR309	mut_miRseed	TCAGTG	CCAGTG	+	maternal	0.0544554
CG42266	2L_16338103_SNP_T_G_REFCOUNT=194;ALTCOUNT=7	194	7	miR5	mut_miRseed	AAGTAA	AAGGAA	-	zygotic	0.0348259
CG4455	2L_16353977_SNP_C_T_REFCOUNT=204;ALTCOUNT=1	204	1	miR5	ref_miRseed	TTCCTT	TTTCTT	+	zygotic	0.995122
VhaSFD	2L_16723126_SNP_A_T_REFCOUNT=191;ALTCOUNT=7	191	7	miR309	ref_miRseed	CACTGG	CTCTGG	-	maternal	0.964646
CG17912	2L_16750505_SNP_T_C_REFCOUNT=204;ALTCOUNT=1	204	1	miR5	ref_miRseed	TTCCTT	TCCCTT	+	maternal	0.995122
chinmo	2L_1699271_SNP_C_A_REFCOUNT=204;ALTCOUNT=1	204	1	miR309	ref_miRseed	CCAGTG	ACAGTG	+	zygotic	0.995122
CG17660	2L_1707764_SNP_G_A_REFCOUNT=196;ALTCOUNT=8	196	8	miR6	mut_miRseed	GTCACA	ATCACA	-	zygotic	0.0392157
beat-IIIc	2L_17189158_SNP_T_A_REFCOUNT=43;ALTCOUNT=143	43	143	miR4	mut_miRseed	TATAGC	TAAAGC	-	zygotic	0.768817
CG17650	2L_1758359_SNP_G_A_REFCOUNT=136;ALTCOUNT=58	136	58	miR5	ref_miRseed	AAGGAA	AAAGAA	-	zygotic	0.701031
CG15152	2L_18115150_SNP_T_A_REFCOUNT=196;ALTCOUNT=4	196	4	miR4	ref_miRseed	GCTTTA	GCATTA	+	zygotic	0.98
Fas3	2L_18389788_SNP_T_C_REFCOUNT=5;ALTCOUNT=190	5	190	miR5	mut_miRseed	TTTCTT	TTCCTT	+	zygotic	0.974359
RpS26	2L_18442192_SNP_T_G_REFCOUNT=188;ALTCOUNT=11	188	11	miR5	mut_miRseed	AAGTAA	AAGGAA	-	maternal	0.0552764
CG10176	2L_18487477_SNP_C_G_REFCOUNT=194;ALTCOUNT=1	194	1	miR5	ref_miRseed	TTCCTT	TTCGTT	+	zygotic	0.994872
msl-1	2L_18684273_SNP_T_G_REFCOUNT=109;ALTCOUNT=74	109	74	miR5	mut_miRseed	AATGAA	AAGGAA	-	maternal	0.404372
CG10336	2L_18690901_SNP_A_T_REFCOUNT=193;ALTCOUNT=6	193	6	miR4	mut_miRseed	GCATTA	GCTTTA	+	zygotic	0.0301508
CG42502	2L_18809616_SNP_T_A_REFCOUNT=201;ALTCOUNT=3	201	3	miR5	mut_miRseed	ATGGAA	AAGGAA	-	zygotic	0.0147059
CG10600	2L_18834138_SNP_A_T_REFCOUNT=203;ALTCOUNT=1	203	1	miR5	ref_miRseed	AAGGAA	ATGGAA	-	zygotic	0.995098
Nak	2L_18962283_SNP_C_A_REFCOUNT=56;ALTCOUNT=119	56	119	miR5	mut_miRseed	ACGGAA	AAGGAA	-	maternal	0.68
Acn	2L_19048391_SNP_A_T_REFCOUNT=197;ALTCOUNT=5	197	5	miR5	mut_miRseed	TTCCAT	TTCCTT	+	zygotic	0.0247525
l(2)37Cd	2L_19129139_SNP_T_G_REFCOUNT=63;ALTCOUNT=127	63	127	miR6	ref_miRseed	TGTGAT	TGGGAT	+	maternal	0.331579
brat	2L_19174235_SNP_T_C_REFCOUNT=193;ALTCOUNT=9	193	9	miR4	mut_miRseed	GTTTTA	GCTTTA	+	maternal	0.0445545
dnt	2L_19339025_SNP_A_G_REFCOUNT=49;ALTCOUNT=138	49	138	miR5	ref_miRseed	AAGGAA	AGGGAA	-	zygotic	0.262032
fon	2L_19383210_SNP_A_G_REFCOUNT=53;ALTCOUNT=123	53	123	miR5	mut_miRseed	AAAGAA	AAGGAA	-	zygotic	0.698864
CG17544	2L_19390521_SNP_T_A_REFCOUNT=178;ALTCOUNT=16	178	16	miR309	ref_miRseed	CACTGG	CACAGG	-	maternal	0.917526
Rab9	2L_19435571_SNP_T_A_REFCOUNT=105;ALTCOUNT=84	105	84	miR4	ref_miRseed	GCTTTA	GCTATA	+	zygotic	0.555556
CG10194	2L_19488683_SNP_G_A_REFCOUNT=41;ALTCOUNT=146	41	146	miR5	mut_miRseed	GAGGAA	AAGGAA	-	maternal	0.780749
CG43861	2L_19969657_SNP_A_C_REFCOUNT=187;ALTCOUNT=12	187	12	miR4	ref_miRseed	TAAAGC	TAACGC	-	zygotic	0.939698
vls	2L_20064360_SNP_G_A_REFCOUNT=149;ALTCOUNT=40	149	40	miR4	ref_miRseed	TAAAGC	TAAAAC	-	maternal	0.78836
CG13970	2L_20103400_SNP_C_G_REFCOUNT=136;ALTCOUNT=51	136	51	miR4	ref_miRseed	TAAAGC	TAAAGG	-	zygotic	0.727273
CG10947	2L_20385836_SNP_G_A_REFCOUNT=201;ALTCOUNT=2	201	2	miR5	mut_miRseed	AAGGGA	AAGGAA	-	zygotic	0.00985222
Su(dx)	2L_2043242_SNP_C_G_REFCOUNT=201;ALTCOUNT=4	201	4	miR4	ref_miRseed	GCTTTA	GGTTTA	+	maternal	0.980488
CG31687	2L_20455143_SNP_C_G_REFCOUNT=23;ALTCOUNT=24	23	24	miR309	mut_miRseed	CCAGTC	CCAGTG	+	zygotic	0.510638
CG34007	2L_20495471_SNP_C_G_REFCOUNT=192;ALTCOUNT=6	192	6	miR286	ref_miRseed	CTAGTC	GTAGTC	+	zygotic	0.969697
CG15475	2L_20615501_SNP_G_T_REFCOUNT=197;ALTCOUNT=4	197	4	miR6	ref_miRseed	TGTGAT	TTTGAT	+	zygotic	0.9801
cad	2L_20783026_SNP_A_C_REFCOUNT=202;ALTCOUNT=2	202	2	miR5	mut_miRseed	TTACTT	TTCCTT	+	maternal	0.00980392
Nhe2	2L_21130516_SNP_C_T_REFCOUNT=201;ALTCOUNT=3	201	3	miR286	mut_miRseed	CTAGCC	CTAGTC	+	zygotic	0.0147059
Nhe2	2L_21130522_SNP_G_T_REFCOUNT=198;ALTCOUNT=6	198	6	miR5	mut_miRseed	GTCCTT	TTCCTT	+	zygotic	0.0294118
Nhe2	2L_21131393_SNP_A_T_REFCOUNT=202;ALTCOUNT=2	202	2	miR6	ref_miRseed	TGTGAT	TGTGTT	+	zygotic	0.990196
Hr39	2L_21259593_SNP_T_A_REFCOUNT=194;ALTCOUNT=4	194	4	miR4	mut_miRseed	GCTTTT	GCTTTA	+	maternal	0.020202
CG4259	2L_2127686_SNP_C_G_REFCOUNT=204;ALTCOUNT=1	204	1	miR309	mut_miRseed	CACTCG	CACTGG	-	zygotic	0.00487805
Tsp39D	2L_21358172_SNP_C_A_REFCOUNT=168;ALTCOUNT=2	168	2	miR286	ref_miRseed	CTAGTC	CTAGTA	+	maternal	0.988235
tho2	2L_2137361_SNP_T_A_REFCOUNT=197;ALTCOUNT=1	197	1	miR6	mut_miRseed	ATCTCA	ATCACA	-	maternal	0.00505051
aop	2L_2157818_SNP_A_T_REFCOUNT=198;ALTCOUNT=2	198	2	miR4	ref_miRseed	TAAAGC	TAATGC	-	maternal	0.99
CG2225	2L_21665289_SNP_C_G_REFCOUNT=200;ALTCOUNT=4	200	4	miR5	mut_miRseed	AACGAA	AAGGAA	-	maternal	0.0196078
CG1416	2L_21760986_SNP_A_G_REFCOUNT=200;ALTCOUNT=1	200	1	miR4	ref_miRseed	GCTTTA	GCTTTG	+	maternal	0.995025
CG11634	2L_21919919_SNP_C_T_REFCOUNT=202;ALTCOUNT=1	202	1	miR309	ref_miRseed	CCAGTG	TCAGTG	+	zygotic	0.995074
CG11634	2L_21920258_SNP_C_T_REFCOUNT=170;ALTCOUNT=23	170	23	miR5	mut_miRseed	TTCCTC	TTCCTT	+	zygotic	0.119171
CycK	2L_22124609_SNP_G_A_REFCOUNT=165;ALTCOUNT=24	165	24	miR5	mut_miRseed	AGGGAA	AAGGAA	-	maternal	0.126984
CG42748	2L_22163853_SNP_T_C_REFCOUNT=195;ALTCOUNT=2	195	2	miR5	mut_miRseed	TTCTTT	TTCCTT	+	zygotic	0.0101523
CG3262	2L_22241392_SNP_G_T_REFCOUNT=190;ALTCOUNT=10	190	10	miR6	ref_miRseed	TGTGAT	TGTTAT	+	maternal	0.95
CG3262	2L_22243362_SNP_G_T_REFCOUNT=198;ALTCOUNT=5	198	5	miR5	mut_miRseed	TTCCTG	TTCCTT	+	maternal	0.0246305
CG3262	2L_22245014_SNP_T_C_REFCOUNT=85;ALTCOUNT=97	85	97	miR4	ref_miRseed	GCTTTA	GCTTCA	+	maternal	0.467033
RpL5	2L_22425970_SNP_T_A_REFCOUNT=160;ALTCOUNT=33	160	33	miR5	mut_miRseed	ATGGAA	AAGGAA	-	zygotic	0.170984
CG4267	2L_2244846_SNP_T_A_REFCOUNT=199;ALTCOUNT=5	199	5	miR309	ref_miRseed	CCAGTG	CCAGAG	+	maternal	0.97549
CG9867	2L_2383038_SNP_G_A_REFCOUNT=192;ALTCOUNT=9	192	9	miR4	ref_miRseed	GCTTTA	ACTTTA	+	zygotic	0.955224
VGlut	2L_2410496_SNP_C_T_REFCOUNT=184;ALTCOUNT=9	184	9	miR286	mut_miRseed	CCAGTC	CTAGTC	+	zygotic	0.0466321
Slh	2L_2488244_SNP_C_T_REFCOUNT=179;ALTCOUNT=11	179	11	miR6	mut_miRseed	ACCACA	ATCACA	-	zygotic	0.0578947
oaf	2L_2497551_SNP_G_C_REFCOUNT=183;ALTCOUNT=15	183	15	miR6	ref_miRseed	TGTGAT	TCTGAT	+	maternal	0.924242
oaf	2L_2497834_SNP_G_A_REFCOUNT=204;ALTCOUNT=1	204	1	miR4	ref_miRseed	GCTTTA	ACTTTA	+	maternal	0.995122
Cyp309a1	2L_2562747_SNP_G_A_REFCOUNT=192;ALTCOUNT=11	192	11	miR309	ref_miRseed	CACTGG	CACTAG	-	zygotic	0.945813
CG9883	2L_2579154_SNP_T_C_REFCOUNT=204;ALTCOUNT=1	204	1	miR6	ref_miRseed	TGTGAT	TGCGAT	+	zygotic	0.995122
CG17075	2L_261870_SNP_A_G_REFCOUNT=199;ALTCOUNT=5	199	5	miR309	ref_miRseed	CACTGG	CGCTGG	-	zygotic	0.97549
CG17075	2L_262084_SNP_C_T_REFCOUNT=197;ALTCOUNT=6	197	6	miR4	mut_miRseed	CAAAGC	TAAAGC	-	zygotic	0.0295567
CG3077	2L_2763779_SNP_G_T_REFCOUNT=197;ALTCOUNT=4	197	4	miR309	ref_miRseed	CACTGG	CACTTG	-	zygotic	0.9801
CG3077	2L_2764019_SNP_G_C_REFCOUNT=166;ALTCOUNT=32	166	32	miR6	mut_miRseed	ATCAGA	ATCACA	-	zygotic	0.161616
aph-1	2L_2767200_SNP_C_T_REFCOUNT=200;ALTCOUNT=1	200	1	miR5	mut_miRseed	TCCCTT	TTCCTT	+	maternal	0.00497512
Syt1	2L_2783311_SNP_G_A_REFCOUNT=188;ALTCOUNT=9	188	9	miR5	ref_miRseed	AAGGAA	AAGAAA	-	zygotic	0.954315
Syt1	2L_2784415_SNP_G_A_REFCOUNT=204;ALTCOUNT=1	204	1	miR309	mut_miRseed	CGCTGG	CACTGG	-	zygotic	0.00487805
Duox	2L_2816186_SNP_A_G_REFCOUNT=84;ALTCOUNT=103	84	103	miR5	mut_miRseed	AAAGAA	AAGGAA	-	maternal	0.550802
CG2991	2L_2868191_SNP_T_C_REFCOUNT=104;ALTCOUNT=83	104	83	miR5	ref_miRseed	TTCCTT	TTCCTC	+	maternal	0.55615
betaggt-II	2L_2880500_SNP_G_A_REFCOUNT=195;ALTCOUNT=8	195	8	miR309	ref_miRseed	CCAGTG	CCAATG	+	zygotic	0.960591
Rbp9	2L_2965590_SNP_C_T_REFCOUNT=192;ALTCOUNT=7	192	7	miR5	mut_miRseed	TTCCCT	TTCCTT	+	maternal	0.0351759
okr	2L_2989983_SNP_A_T_REFCOUNT=189;ALTCOUNT=11	189	11	miR5	ref_miRseed	AAGGAA	ATGGAA	-	zygotic	0.945
CG17264	2L_3021257_SNP_G_A_REFCOUNT=143;ALTCOUNT=40	143	40	miR4	ref_miRseed	GCTTTA	ACTTTA	+	zygotic	0.781421
CG17264	2L_3021308_SNP_T_A_REFCOUNT=107;ALTCOUNT=78	107	78	miR6	ref_miRseed	TGTGAT	AGTGAT	+	zygotic	0.578378
alpha4GT1	2L_3021659_SNP_T_A_REFCOUNT=197;ALTCOUNT=5	197	5	miR4	mut_miRseed	TAATGC	TAAAGC	-	maternal	0.0247525
Pi3K21B	2L_304829_SNP_C_A_REFCOUNT=180;ALTCOUNT=18	180	18	miR286	mut_miRseed	CTCGTC	CTAGTC	+	maternal	0.0909091
v(2)k05816	2L_3055822_SNP_T_A_REFCOUNT=201;ALTCOUNT=4	201	4	miR4	ref_miRseed	GCTTTA	GCATTA	+	zygotic	0.980488
CG3523	2L_3067912_SNP_T_C_REFCOUNT=196;ALTCOUNT=4	196	4	miR5	ref_miRseed	TTCCTT	CTCCTT	+	zygotic	0.98
CG3277	2L_3317118_SNP_A_G_REFCOUNT=161;ALTCOUNT=39	161	39	miR4	mut_miRseed	ACTTTA	GCTTTA	+	zygotic	0.195
CG8838	2L_3358515_SNP_T_G_REFCOUNT=169;ALTCOUNT=25	169	25	miR6	ref_miRseed	TGTGAT	TGGGAT	+	zygotic	0.871134
CG34394	2L_3360703_SNP_C_A_REFCOUNT=204;ALTCOUNT=1	204	1	miR6	mut_miRseed	ATCACC	ATCACA	-	maternal	0.00487805
CG15412	2L_3373577_SNP_A_G_REFCOUNT=160;ALTCOUNT=30	160	30	miR4	mut_miRseed	TAAAAC	TAAAGC	-	zygotic	0.157895
msl-2	2L_3462712_SNP_C_T_REFCOUNT=193;ALTCOUNT=10	193	10	miR6	mut_miRseed	ACCACA	ATCACA	-	zygotic	0.0492611
CG15414	2L_3480946_SNP_T_A_REFCOUNT=204;ALTCOUNT=1	204	1	miR5	mut_miRseed	AAGGTA	AAGGAA	-	zygotic	0.00487805
tim	2L_3501150_SNP_G_C_REFCOUNT=185;ALTCOUNT=13	185	13	miR5	ref_miRseed	AAGGAA	AACGAA	-	zygotic	0.934343
for	2L_3622755_SNP_T_A_REFCOUNT=204;ALTCOUNT=1	204	1	miR5	mut_miRseed	TAGGAA	AAGGAA	-	maternal	0.00487805
Acp24A4	2L_3693419_SNP_C_A_REFCOUNT=204;ALTCOUNT=1	204	1	miR4	mut_miRseed	TCAAGC	TAAAGC	-	zygotic	0.00487805
Shaw	2L_3728641_SNP_C_A_REFCOUNT=154;ALTCOUNT=30	154	30	miR5	ref_miRseed	TTCCTT	TTACTT	+	zygotic	0.836957
CG10019	2L_3753755_SNP_C_G_REFCOUNT=92;ALTCOUNT=86	92	86	miR309	mut_miRseed	CCACTG	CCAGTG	+	zygotic	0.483146
CG10019	2L_3754105_SNP_G_C_REFCOUNT=204;ALTCOUNT=1	204	1	miR5	mut_miRseed	TTGCTT	TTCCTT	+	zygotic	0.00487805
CG31773	2L_3911849_SNP_C_G_REFCOUNT=201;ALTCOUNT=4	201	4	miR4	mut_miRseed	TAAACC	TAAAGC	-	zygotic	0.0195122
ft	2L_4198614_SNP_G_C_REFCOUNT=117;ALTCOUNT=71	117	71	miR309	ref_miRseed	CACTGG	CACTGC	-	zygotic	0.62234
CG13692	2L_422489_SNP_G_A_REFCOUNT=168;ALTCOUNT=33	168	33	miR309	ref_miRseed	CCAGTG	CCAGTA	+	zygotic	0.835821
CG15431	2L_4405992_SNP_G_A_REFCOUNT=181;ALTCOUNT=19	181	19	miR5	ref_miRseed	AAGGAA	AAAGAA	-	zygotic	0.905
CG4133	2L_458606_SNP_G_A_REFCOUNT=191;ALTCOUNT=12	191	12	miR286	mut_miRseed	CTGGTC	CTAGTC	+	zygotic	0.0591133
CG4297	2L_459210_SNP_C_G_REFCOUNT=204;ALTCOUNT=1	204	1	miR5	mut_miRseed	AACGAA	AAGGAA	-	maternal	0.00487805
CG11929	2L_4687138_SNP_A_G_REFCOUNT=173;ALTCOUNT=18	173	18	miR4	mut_miRseed	ACTTTA	GCTTTA	+	zygotic	0.0942408
CG34351	2L_4720491_SNP_C_A_REFCOUNT=182;ALTCOUNT=14	182	14	miR286	ref_miRseed	CTAGTC	CTAGTA	+	zygotic	0.928571
CG12194	2L_4841398_SNP_G_A_REFCOUNT=200;ALTCOUNT=5	200	5	miR6	ref_miRseed	TGTGAT	TATGAT	+	zygotic	0.97561
Cf2	2L_4878318_SNP_A_G_REFCOUNT=192;ALTCOUNT=5	192	5	miR5	ref_miRseed	AAGGAA	GAGGAA	-	maternal	0.974619
hoe1	2L_4908603_SNP_G_A_REFCOUNT=148;ALTCOUNT=31	148	31	miR5	ref_miRseed	AAGGAA	AAGAAA	-	maternal	0.826816
jet	2L_4948274_SNP_T_A_REFCOUNT=203;ALTCOUNT=1	203	1	miR4	mut_miRseed	TTAAGC	TAAAGC	-	zygotic	0.00490196
Gmd	2L_4975384_SNP_A_T_REFCOUNT=203;ALTCOUNT=1	203	1	miR6	ref_miRseed	ATCACA	ATCACT	-	maternal	0.995098
Rtnl1	2L_4993461_SNP_G_A_REFCOUNT=188;ALTCOUNT=7	188	7	miR4	ref_miRseed	TAAAGC	TAAAAC	-	zygotic	0.964103
Cg25C	2L_5036918_SNP_C_G_REFCOUNT=204;ALTCOUNT=1	204	1	miR5	ref_miRseed	TTCCTT	TTGCTT	+	zygotic	0.995122
CG14042	2L_5040587_SNP_G_C_REFCOUNT=194;ALTCOUNT=6	194	6	miR286	ref_miRseed	CTAGTC	CTACTC	+	zygotic	0.97
SP555	2L_5040587_SNP_G_C_REFCOUNT=194;ALTCOUNT=6	194	6	miR286	ref_miRseed	CTAGTC	CTACTC	+	zygotic	0.97
CG31918	2L_5056222_SNP_T_C_REFCOUNT=204;ALTCOUNT=1	204	1	miR309	mut_miRseed	TACTGG	CACTGG	-	zygotic	0.00487805
CG5828	2L_5095219_SNP_C_T_REFCOUNT=198;ALTCOUNT=6	198	6	miR5	mut_miRseed	TCCCTT	TTCCTT	+	maternal	0.0294118
nompC	2L_5363199_SNP_C_T_REFCOUNT=199;ALTCOUNT=3	199	3	miR4	ref_miRseed	GCTTTA	GTTTTA	+	zygotic	0.985149
lwr	2L_541156_SNP_C_T_REFCOUNT=203;ALTCOUNT=2	203	2	miR286	mut_miRseed	GACCAG	GACTAG	-	maternal	0.0097561
H15	2L_5415996_SNP_G_A_REFCOUNT=183;ALTCOUNT=17	183	17	miR6	mut_miRseed	TGTGGT	TGTGAT	+	zygotic	0.085
mid	2L_5467004_SNP_C_A_REFCOUNT=155;ALTCOUNT=30	155	30	miR309	ref_miRseed	CCAGTG	ACAGTG	+	zygotic	0.837838
Ets21C	2L_546734_SNP_C_T_REFCOUNT=99;ALTCOUNT=78	99	78	miR309	mut_miRseed	CACCGG	CACTGG	-	zygotic	0.440678
rempA	2L_553905_SNP_C_A_REFCOUNT=204;ALTCOUNT=1	204	1	miR286	ref_miRseed	GACTAG	GAATAG	-	maternal	0.995122
GluRIIA	2L_5558960_SNP_C_T_REFCOUNT=169;ALTCOUNT=21	169	21	miR5	ref_miRseed	TTCCTT	TTTCTT	+	zygotic	0.889474
CG2807	2L_572827_SNP_T_G_REFCOUNT=151;ALTCOUNT=41	151	41	miR4	mut_miRseed	TCTTTA	GCTTTA	+	zygotic	0.213542
CG31913	2L_5784838_SNP_T_C_REFCOUNT=169;ALTCOUNT=27	169	27	miR309	mut_miRseed	TCAGTG	CCAGTG	+	zygotic	0.137755
CG8965	2L_5859882_SNP_A_T_REFCOUNT=195;ALTCOUNT=6	195	6	miR4	ref_miRseed	TAAAGC	TAATGC	-	zygotic	0.970149
bchs	2L_5922166_SNP_A_T_REFCOUNT=35;ALTCOUNT=166	35	166	miR5	mut_miRseed	ATCCTT	TTCCTT	+	zygotic	0.825871
dsf	2L_5938099_SNP_C_T_REFCOUNT=128;ALTCOUNT=69	128	69	miR5	mut_miRseed	TTCCCT	TTCCTT	+	zygotic	0.350254
Gpdh	2L_5947467_SNP_T_C_REFCOUNT=71;ALTCOUNT=104	71	104	miR5	mut_miRseed	TTCTTT	TTCCTT	+	zygotic	0.594286
CG13999	2L_5955364_SNP_A_G_REFCOUNT=179;ALTCOUNT=8	179	8	miR5	ref_miRseed	AAGGAA	AGGGAA	-	zygotic	0.957219
Gal	2L_6003678_SNP_A_G_REFCOUNT=195;ALTCOUNT=7	195	7	miR4	ref_miRseed	TAAAGC	TAAGGC	-	zygotic	0.965347
mtm	2L_6034889_SNP_C_G_REFCOUNT=146;ALTCOUNT=35	146	35	miR5	mut_miRseed	AAGCAA	AAGGAA	-	maternal	0.19337
CG9117	2L_6037067_SNP_G_A_REFCOUNT=204;ALTCOUNT=1	204	1	miR5	ref_miRseed	AAGGAA	AAGAAA	-	zygotic	0.995122
Ddr	2L_6322904_SNP_C_G_REFCOUNT=130;ALTCOUNT=57	130	57	miR286	ref_miRseed	CTAGTC	GTAGTC	+	zygotic	0.695187
Gef26	2L_6332640_SNP_T_C_REFCOUNT=129;ALTCOUNT=50	129	50	miR5	ref_miRseed	TTCCTT	TTCCCT	+	maternal	0.72067
Pez	2L_6333000_SNP_T_C_REFCOUNT=204;ALTCOUNT=1	204	1	miR309	mut_miRseed	TACTGG	CACTGG	-	maternal	0.00487805
CG9497	2L_6346585_SNP_C_G_REFCOUNT=188;ALTCOUNT=8	188	8	miR5	mut_miRseed	AACGAA	AAGGAA	-	zygotic	0.0408163
CG9505	2L_6370133_SNP_C_G_REFCOUNT=195;ALTCOUNT=7	195	7	miR286	ref_miRseed	CTAGTC	GTAGTC	+	zygotic	0.965347
CG13982	2L_6414080_SNP_A_G_REFCOUNT=182;ALTCOUNT=13	182	13	miR4	mut_miRseed	ACTTTA	GCTTTA	+	zygotic	0.0666667
CG9527	2L_6426875_SNP_T_A_REFCOUNT=190;ALTCOUNT=11	190	11	miR4	mut_miRseed	TAATGC	TAAAGC	-	maternal	0.0547264
KFase	2L_6487576_SNP_C_T_REFCOUNT=201;ALTCOUNT=3	201	3	miR4	mut_miRseed	CAAAGC	TAAAGC	-	zygotic	0.0147059
CG9550	2L_6498394_SNP_T_G_REFCOUNT=203;ALTCOUNT=1	203	1	miR4	ref_miRseed	GCTTTA	GCTGTA	+	zygotic	0.995098
CG13766	2L_6564425_SNP_A_T_REFCOUNT=150;ALTCOUNT=42	150	42	miR4	ref_miRseed	TAAAGC	TTAAGC	-	zygotic	0.78125
CG13766	2L_6564580_SNP_T_A_REFCOUNT=204;ALTCOUNT=1	204	1	miR6	ref_miRseed	ATCACA	AACACA	-	zygotic	0.995122
CG11319	2L_6570828_SNP_C_A_REFCOUNT=201;ALTCOUNT=1	201	1	miR4	mut_miRseed	TAACGC	TAAAGC	-	zygotic	0.0049505
CG11319	2L_6571544_SNP_G_C_REFCOUNT=96;ALTCOUNT=92	96	92	miR6	mut_miRseed	ATCAGA	ATCACA	-	zygotic	0.489362
CG11329	2L_6676784_SNP_A_T_REFCOUNT=193;ALTCOUNT=8	193	8	miR4	ref_miRseed	TAAAGC	TAATGC	-	zygotic	0.960199
Nhe3	2L_6679680_SNP_T_A_REFCOUNT=200;ALTCOUNT=3	200	3	miR6	mut_miRseed	ATCACT	ATCACA	-	maternal	0.0147783
CG11327	2L_6684948_SNP_C_T_REFCOUNT=202;ALTCOUNT=2	202	2	miR4	ref_miRseed	TAAAGC	TAAAGT	-	zygotic	0.990196
AkhR	2L_6711948_SNP_G_T_REFCOUNT=203;ALTCOUNT=1	203	1	miR4	ref_miRseed	TAAAGC	TAAATC	-	zygotic	0.995098
homer	2L_6720384_SNP_A_G_REFCOUNT=175;ALTCOUNT=21	175	21	miR5	ref_miRseed	AAGGAA	AAGGGA	-	maternal	0.892857
nrv2	2L_6789801_SNP_G_A_REFCOUNT=34;ALTCOUNT=155	34	155	miR5	ref_miRseed	AAGGAA	AAAGAA	-	zygotic	0.179894
CG17376	2L_6799972_SNP_A_T_REFCOUNT=201;ALTCOUNT=2	201	2	miR4	ref_miRseed	TAAAGC	TATAGC	-	zygotic	0.990148
Nlg2	2L_6906049_SNP_T_C_REFCOUNT=201;ALTCOUNT=4	201	4	miR286	mut_miRseed	CTAGTT	CTAGTC	+	zygotic	0.0195122
CG10158	2L_6943668_SNP_G_T_REFCOUNT=178;ALTCOUNT=16	178	16	miR4	ref_miRseed	TAAAGC	TAAATC	-	maternal	0.917526
Rab30	2L_7030710_SNP_A_G_REFCOUNT=191;ALTCOUNT=4	191	4	miR4	mut_miRseed	TAAAAC	TAAAGC	-	zygotic	0.0205128
Mnn1	2L_7062358_SNP_T_C_REFCOUNT=203;ALTCOUNT=1	203	1	miR5	mut_miRseed	TTTCTT	TTCCTT	+	maternal	0.00490196
Mnn1	2L_7063537_SNP_A_T_REFCOUNT=154;ALTCOUNT=38	154	38	miR4	mut_miRseed	GCTTAA	GCTTTA	+	maternal	0.197917
CG4497	2L_7190944_SNP_C_T_REFCOUNT=174;ALTCOUNT=23	174	23	miR4	mut_miRseed	CAAAGC	TAAAGC	-	maternal	0.116751
CG13784	2L_7205201_SNP_A_G_REFCOUNT=124;ALTCOUNT=44	124	44	miR5	mut_miRseed	AAGAAA	AAGGAA	-	zygotic	0.261905
CG13784	2L_7206255_SNP_T_C_REFCOUNT=187;ALTCOUNT=10	187	10	miR309	ref_miRseed	CACTGG	CACCGG	-	zygotic	0.949239
Ndae1	2L_7223455_SNP_G_A_REFCOUNT=189;ALTCOUNT=7	189	7	miR6	mut_miRseed	ATCGCA	ATCACA	-	zygotic	0.0357143
wg	2L_7315684_SNP_C_T_REFCOUNT=204;ALTCOUNT=1	204	1	miR5	ref_miRseed	TTCCTT	TTCTTT	+	zygotic	0.995122
Wnt6	2L_7352314_SNP_G_C_REFCOUNT=203;ALTCOUNT=2	203	2	miR4	mut_miRseed	GGTTTA	GCTTTA	+	zygotic	0.0097561
Eaat2	2L_737699_SNP_C_A_REFCOUNT=115;ALTCOUNT=72	115	72	miR6	mut_miRseed	ATCCCA	ATCACA	-	zygotic	0.385027
CG15818	2L_7411868_SNP_A_G_REFCOUNT=195;ALTCOUNT=8	195	8	miR4	mut_miRseed	ACTTTA	GCTTTA	+	zygotic	0.0394089
chm	2L_7422093_SNP_C_G_REFCOUNT=167;ALTCOUNT=26	167	26	miR5	ref_miRseed	TTCCTT	TTGCTT	+	maternal	0.865285
CG5973	2L_7445351_SNP_C_T_REFCOUNT=21;ALTCOUNT=173	21	173	miR5	ref_miRseed	TTCCTT	TTCTTT	+	zygotic	0.108247
GABA-B-R3	2L_761162_SNP_G_T_REFCOUNT=87;ALTCOUNT=106	87	106	miR286	ref_miRseed	CTAGTC	CTATTC	+	zygotic	0.450777
GABA-B-R3	2L_761405_SNP_C_A_REFCOUNT=204;ALTCOUNT=1	204	1	miR5	ref_miRseed	TTCCTT	TTACTT	+	zygotic	0.995122
GABA-B-R3	2L_761800_SNP_C_T_REFCOUNT=203;ALTCOUNT=1	203	1	miR309	ref_miRseed	CCAGTG	TCAGTG	+	zygotic	0.995098
CG7211	2L_7747810_SNP_C_A_REFCOUNT=107;ALTCOUNT=79	107	79	miR309	ref_miRseed	CCAGTG	CAAGTG	+	zygotic	0.575269
LKR	2L_7791413_SNP_T_C_REFCOUNT=164;ALTCOUNT=22	164	22	miR6	mut_miRseed	ATCATA	ATCACA	-	zygotic	0.11828
cdc14	2L_7802466_SNP_G_A_REFCOUNT=161;ALTCOUNT=38	161	38	miR5	ref_miRseed	AAGGAA	AAGAAA	-	maternal	0.809045
Proc	2L_7865494_SNP_T_A_REFCOUNT=192;ALTCOUNT=5	192	5	miR286	ref_miRseed	GACTAG	GACAAG	-	zygotic	0.974619
pes	2L_7987142_SNP_G_A_REFCOUNT=183;ALTCOUNT=2	183	2	miR5	ref_miRseed	AAGGAA	AAGAAA	-	maternal	0.989189
Bsg	2L_8113905_SNP_G_T_REFCOUNT=198;ALTCOUNT=4	198	4	miR5	mut_miRseed	TGCCTT	TTCCTT	+	maternal	0.019802
CG8451	2L_8200762_SNP_G_T_REFCOUNT=200;ALTCOUNT=3	200	3	miR286	ref_miRseed	GACTAG	GACTAT	-	maternal	0.985222
CG8292	2L_8216875_SNP_T_A_REFCOUNT=201;ALTCOUNT=2	201	2	miR4	mut_miRseed	TAATGC	TAAAGC	-	zygotic	0.00985222
Btk29A	2L_8258401_SNP_T_A_REFCOUNT=186;ALTCOUNT=8	186	8	miR4	mut_miRseed	TTAAGC	TAAAGC	-	maternal	0.0412371
mtsh	2L_8317186_SNP_T_A_REFCOUNT=203;ALTCOUNT=1	203	1	miR6	mut_miRseed	ATCTCA	ATCACA	-	zygotic	0.00490196
CG7787	2L_8320998_SNP_C_T_REFCOUNT=129;ALTCOUNT=61	129	61	miR5	ref_miRseed	TTCCTT	TTCTTT	+	maternal	0.678947
CG7778	2L_8350387_SNP_C_G_REFCOUNT=189;ALTCOUNT=2	189	2	miR4	ref_miRseed	GCTTTA	GGTTTA	+	zygotic	0.989529
CG7627	2L_8355856_SNP_A_T_REFCOUNT=186;ALTCOUNT=16	186	16	miR6	mut_miRseed	AACACA	ATCACA	-	maternal	0.0792079
RpS13	2L_8363686_SNP_C_G_REFCOUNT=204;ALTCOUNT=1	204	1	miR4	mut_miRseed	TAAACC	TAAAGC	-	maternal	0.00487805
grk	2L_8431343_SNP_A_G_REFCOUNT=200;ALTCOUNT=3	200	3	miR5	mut_miRseed	AAAGAA	AAGGAA	-	maternal	0.0147783
fu12	2L_8449764_SNP_C_G_REFCOUNT=203;ALTCOUNT=1	203	1	miR4	ref_miRseed	TAAAGC	TAAAGG	-	maternal	0.995098
CG43796	2L_8482901_SNP_C_T_REFCOUNT=184;ALTCOUNT=12	184	12	miR5	ref_miRseed	TTCCTT	TTTCTT	+	zygotic	0.938776
lmgA	2L_8525697_SNP_A_T_REFCOUNT=198;ALTCOUNT=2	198	2	miR5	ref_miRseed	AAGGAA	TAGGAA	-	zygotic	0.99
lmgB	2L_8525697_SNP_A_T_REFCOUNT=198;ALTCOUNT=2	198	2	miR5	ref_miRseed	AAGGAA	TAGGAA	-	zygotic	0.99
CG17834	2L_8537779_SNP_G_C_REFCOUNT=202;ALTCOUNT=3	202	3	miR309	ref_miRseed	CCAGTG	CCACTG	+	maternal	0.985366
CG42713	2L_8892019_SNP_T_C_REFCOUNT=204;ALTCOUNT=1	204	1	miR5	mut_miRseed	TTTCTT	TTCCTT	+	zygotic	0.00487805
CG34398	2L_8933320_SNP_C_T_REFCOUNT=199;ALTCOUNT=5	199	5	miR6	mut_miRseed	TGTGAC	TGTGAT	+	zygotic	0.0245098
C1GalTA	2L_8943737_SNP_G_A_REFCOUNT=107;ALTCOUNT=81	107	81	miR5	mut_miRseed	AAGGGA	AAGGAA	-	maternal	0.430851
tai	2L_9246563_SNP_G_A_REFCOUNT=203;ALTCOUNT=2	203	2	miR4	mut_miRseed	GCTTTG	GCTTTA	+	maternal	0.0097561
Ggamma30A	2L_9295690_SNP_G_A_REFCOUNT=197;ALTCOUNT=5	197	5	miR4	mut_miRseed	GCTTTG	GCTTTA	+	zygotic	0.0247525
Ggamma30A	2L_9297353_SNP_T_C_REFCOUNT=203;ALTCOUNT=1	203	1	miR6	ref_miRseed	TGTGAT	TGCGAT	+	zygotic	0.995098
Shawl	2L_9370819_SNP_G_T_REFCOUNT=74;ALTCOUNT=91	74	91	miR309	ref_miRseed	CACTGG	CACTGT	-	zygotic	0.448485
numb	2L_9463855_SNP_C_T_REFCOUNT=72;ALTCOUNT=95	72	95	miR5	ref_miRseed	TTCCTT	TTCTTT	+	maternal	0.431138
Oatp30B	2L_9538775_SNP_G_T_REFCOUNT=197;ALTCOUNT=5	197	5	miR5	mut_miRseed	TTCCTG	TTCCTT	+	maternal	0.0247525
CG17855	2L_9541927_SNP_C_A_REFCOUNT=133;ALTCOUNT=57	133	57	miR309	ref_miRseed	CCAGTG	CAAGTG	+	zygotic	0.7
jp	2L_9549086_SNP_T_A_REFCOUNT=204;ALTCOUNT=1	204	1	miR6	mut_miRseed	ATCTCA	ATCACA	-	zygotic	0.00487805
Pka-C1	2L_9682887_SNP_T_C_REFCOUNT=203;ALTCOUNT=1	203	1	miR4	ref_miRseed	TAAAGC	CAAAGC	-	maternal	0.995098
pelo	2L_9708581_SNP_C_T_REFCOUNT=128;ALTCOUNT=67	128	67	miR5	ref_miRseed	TTCCTT	TTTCTT	+	maternal	0.65641
Nckx30C	2L_9715664_SNP_C_A_REFCOUNT=192;ALTCOUNT=9	192	9	miR309	ref_miRseed	CACTGG	CAATGG	-	zygotic	0.955224
CG4017	2L_9768624_SNP_T_A_REFCOUNT=199;ALTCOUNT=1	199	1	miR286	mut_miRseed	CTTGTC	CTAGTC	+	zygotic	0.005
CG4592	2L_9922746_SNP_T_G_REFCOUNT=204;ALTCOUNT=1	204	1	miR6	ref_miRseed	TGTGAT	TGGGAT	+	zygotic	0.995122
CG42367	2L_9931017_SNP_T_C_REFCOUNT=197;ALTCOUNT=5	197	5	miR6	ref_miRseed	TGTGAT	CGTGAT	+	zygotic	0.975248
CG4619	2L_9940992_SNP_C_T_REFCOUNT=192;ALTCOUNT=9	192	9	miR309	mut_miRseed	CCAGCG	CCAGTG	+	maternal	0.0447761
CG4619	2L_9942188_SNP_G_A_REFCOUNT=201;ALTCOUNT=1	201	1	miR6	mut_miRseed	TGTGGT	TGTGAT	+	maternal	0.0049505
CG13126	2L_9952216_SNP_G_A_REFCOUNT=200;ALTCOUNT=4	200	4	miR309	ref_miRseed	CACTGG	CACTAG	-	zygotic	0.980392
CG4658	2L_9959263_SNP_A_G_REFCOUNT=204;ALTCOUNT=1	204	1	miR4	mut_miRseed	ACTTTA	GCTTTA	+	maternal	0.00487805
CG5850	2L_9959639_SNP_G_A_REFCOUNT=199;ALTCOUNT=2	199	2	miR4	mut_miRseed	TGAAGC	TAAAGC	-	maternal	0.00995025
bib	2L_9994955_SNP_C_T_REFCOUNT=190;ALTCOUNT=11	190	11	miR6	mut_miRseed	TGCGAT	TGTGAT	+	zygotic	0.0547264
CG31875	2L_9995867_SNP_A_T_REFCOUNT=199;ALTCOUNT=2	199	2	miR4	ref_miRseed	TAAAGC	TAATGC	-	zygotic	0.99005
Rcd1	2R_10035822_SNP_G_A_REFCOUNT=187;ALTCOUNT=16	187	16	miR5	mut_miRseed	GAGGAA	AAGGAA	-	maternal	0.0788177
cg	2R_10068126_SNP_A_T_REFCOUNT=192;ALTCOUNT=11	192	11	miR5	mut_miRseed	ATCCTT	TTCCTT	+	maternal	0.0541872
RpS23	2R_10102830_SNP_G_A_REFCOUNT=163;ALTCOUNT=36	163	36	miR5	ref_miRseed	AAGGAA	AAGAAA	-	maternal	0.819095
Ih	2R_10182890_SNP_G_T_REFCOUNT=202;ALTCOUNT=2	202	2	miR6	ref_miRseed	TGTGAT	TTTGAT	+	zygotic	0.990196
Oaz	2R_10352809_SNP_T_C_REFCOUNT=129;ALTCOUNT=65	129	65	miR5	mut_miRseed	TTCTTT	TTCCTT	+	zygotic	0.335052
CG12869	2R_10483014_SNP_G_C_REFCOUNT=202;ALTCOUNT=3	202	3	miR6	ref_miRseed	TGTGAT	TGTCAT	+	zygotic	0.985366
CG10131	2R_10518449_SNP_G_A_REFCOUNT=203;ALTCOUNT=2	203	2	miR6	ref_miRseed	TGTGAT	TATGAT	+	zygotic	0.990244
CG10151	2R_10640961_SNP_G_A_REFCOUNT=203;ALTCOUNT=1	203	1	miR286	ref_miRseed	GACTAG	AACTAG	-	zygotic	0.995098
Cyp6a23	2R_10764963_SNP_G_A_REFCOUNT=200;ALTCOUNT=3	200	3	miR4	ref_miRseed	GCTTTA	ACTTTA	+	zygotic	0.985222
Lap1	2R_10827177_SNP_C_T_REFCOUNT=191;ALTCOUNT=6	191	6	miR309	ref_miRseed	CCAGTG	TCAGTG	+	maternal	0.969543
Lap1	2R_10827861_SNP_C_G_REFCOUNT=203;ALTCOUNT=2	203	2	miR286	ref_miRseed	CTAGTC	GTAGTC	+	maternal	0.990244
hbs	2R_10929343_SNP_T_C_REFCOUNT=202;ALTCOUNT=2	202	2	miR5	mut_miRseed	TTCTTT	TTCCTT	+	zygotic	0.00980392
CG8090	2R_11086723_SNP_C_A_REFCOUNT=200;ALTCOUNT=2	200	2	miR4	ref_miRseed	TAAAGC	TAAAGA	-	maternal	0.990099
row	2R_11094347_SNP_C_A_REFCOUNT=201;ALTCOUNT=1	201	1	miR5	mut_miRseed	ACGGAA	AAGGAA	-	maternal	0.0049505
CG8079	2R_11112099_SNP_T_A_REFCOUNT=203;ALTCOUNT=2	203	2	miR6	ref_miRseed	TGTGAT	TGAGAT	+	maternal	0.990244
ItgalphaPS4	2R_11150290_SNP_T_C_REFCOUNT=158;ALTCOUNT=40	158	40	miR5	mut_miRseed	TTTCTT	TTCCTT	+	zygotic	0.20202
CG8180	2R_11359982_SNP_A_G_REFCOUNT=7;ALTCOUNT=195	7	195	miR4	mut_miRseed	TAAAAC	TAAAGC	-	maternal	0.965347
CG8187	2R_11427373_SNP_A_C_REFCOUNT=198;ALTCOUNT=6	198	6	miR5	ref_miRseed	AAGGAA	AAGGAC	-	maternal	0.970588
Ranbp11	2R_11574854_SNP_G_C_REFCOUNT=204;ALTCOUNT=1	204	1	miR4	ref_miRseed	GCTTTA	CCTTTA	+	zygotic	0.995122
CG8249	2R_11730696_SNP_G_C_REFCOUNT=204;ALTCOUNT=1	204	1	miR4	ref_miRseed	TAAAGC	TAAACC	-	zygotic	0.995122
tun	2R_11742845_SNP_C_T_REFCOUNT=201;ALTCOUNT=1	201	1	miR4	ref_miRseed	GCTTTA	GTTTTA	+	maternal	0.99505
CG8314	2R_11877439_SNP_A_G_REFCOUNT=7;ALTCOUNT=198	7	198	miR6	ref_miRseed	ATCACA	ATCGCA	-	zygotic	0.0341463
Pex11	2R_11878957_SNP_G_A_REFCOUNT=204;ALTCOUNT=1	204	1	miR5	ref_miRseed	AAGGAA	AAAGAA	-	zygotic	0.995122
ATPCL	2R_11881285_SNP_G_A_REFCOUNT=140;ALTCOUNT=56	140	56	miR5	ref_miRseed	AAGGAA	AAAGAA	-	zygotic	0.714286
CG8389	2R_11901185_SNP_G_T_REFCOUNT=200;ALTCOUNT=4	200	4	miR309	ref_miRseed	CCAGTG	CCATTG	+	maternal	0.980392
Rho1	2R_11994067_SNP_A_C_REFCOUNT=203;ALTCOUNT=2	203	2	miR309	mut_miRseed	CAAGTG	CCAGTG	+	maternal	0.0097561
lbk	2R_12056893_SNP_A_T_REFCOUNT=204;ALTCOUNT=1	204	1	miR5	mut_miRseed	TACCTT	TTCCTT	+	zygotic	0.00487805
krimp	2R_12125750_SNP_A_T_REFCOUNT=109;ALTCOUNT=29	109	29	miR4	mut_miRseed	AAAAGC	TAAAGC	-	zygotic	0.210145
CG15705	2R_12169064_SNP_C_A_REFCOUNT=201;ALTCOUNT=1	201	1	miR5	ref_miRseed	TTCCTT	TTACTT	+	zygotic	0.99505
Hmgs	2R_12228398_SNP_C_A_REFCOUNT=166;ALTCOUNT=31	166	31	miR5	ref_miRseed	TTCCTT	TTACTT	+	maternal	0.84264
DAT	2R_12446549_SNP_A_T_REFCOUNT=179;ALTCOUNT=17	179	17	miR286	mut_miRseed	GACAAG	GACTAG	-	zygotic	0.0867347
CG5065	2R_12511003_SNP_C_G_REFCOUNT=201;ALTCOUNT=2	201	2	miR4	ref_miRseed	GCTTTA	GGTTTA	+	zygotic	0.990148
Alk	2R_12514006_SNP_A_G_REFCOUNT=199;ALTCOUNT=4	199	4	miR6	ref_miRseed	ATCACA	ATCGCA	-	zygotic	0.980296
Arp53D	2R_12663142_SNP_T_G_REFCOUNT=200;ALTCOUNT=2	200	2	miR286	ref_miRseed	CTAGTC	CGAGTC	+	zygotic	0.990099
CG5522	2R_12679678_SNP_C_T_REFCOUNT=202;ALTCOUNT=1	202	1	miR4	ref_miRseed	GCTTTA	GTTTTA	+	maternal	0.995074
Dek	2R_12748670_SNP_G_A_REFCOUNT=191;ALTCOUNT=3	191	3	miR309	ref_miRseed	CCAGTG	CCAGTA	+	zygotic	0.984536
CG8910	2R_12762976_SNP_A_T_REFCOUNT=200;ALTCOUNT=2	200	2	miR4	mut_miRseed	AAAAGC	TAAAGC	-	zygotic	0.00990099
CG6805	2R_12894812_SNP_T_A_REFCOUNT=203;ALTCOUNT=1	203	1	miR6	ref_miRseed	TGTGAT	TGTGAA	+	zygotic	0.995098
Ehbp1	2R_12895335_SNP_C_T_REFCOUNT=200;ALTCOUNT=1	200	1	miR4	ref_miRseed	TAAAGC	TAAAGT	-	zygotic	0.995025
CG8950	2R_12946874_SNP_T_C_REFCOUNT=203;ALTCOUNT=2	203	2	miR6	mut_miRseed	ATTACA	ATCACA	-	maternal	0.0097561
CG30456	2R_12994863_SNP_G_A_REFCOUNT=44;ALTCOUNT=156	44	156	miR4	mut_miRseed	GCTTTG	GCTTTA	+	zygotic	0.78
CG17290	2R_13042950_SNP_C_T_REFCOUNT=195;ALTCOUNT=10	195	10	miR5	ref_miRseed	TTCCTT	TTCTTT	+	zygotic	0.95122
CG17290	2R_13044336_SNP_C_T_REFCOUNT=161;ALTCOUNT=31	161	31	miR4	ref_miRseed	GCTTTA	GTTTTA	+	zygotic	0.838542
CG17287	2R_13044377_SNP_T_A_REFCOUNT=203;ALTCOUNT=1	203	1	miR286	ref_miRseed	GACTAG	GACAAG	-	zygotic	0.995098
mbl	2R_13252753_SNP_T_A_REFCOUNT=198;ALTCOUNT=2	198	2	miR6	mut_miRseed	TGTGTT	TGTGAT	+	zygotic	0.01
mbl	2R_13266189_SNP_G_C_REFCOUNT=202;ALTCOUNT=1	202	1	miR5	mut_miRseed	TTCGTT	TTCCTT	+	zygotic	0.00492611
cnk	2R_13301714_SNP_A_G_REFCOUNT=204;ALTCOUNT=1	204	1	miR5	mut_miRseed	AAAGAA	AAGGAA	-	maternal	0.00487805
qkr54B	2R_13361796_SNP_G_A_REFCOUNT=90;ALTCOUNT=101	90	101	miR4	mut_miRseed	GCTTTG	GCTTTA	+	maternal	0.528796
CG43110	2R_13365100_SNP_A_G_REFCOUNT=188;ALTCOUNT=6	188	6	miR5	mut_miRseed	AAGAAA	AAGGAA	-	zygotic	0.0309278
CG43110	2R_13366939_SNP_A_G_REFCOUNT=160;ALTCOUNT=34	160	34	miR4	mut_miRseed	TAAAAC	TAAAGC	-	zygotic	0.175258
CG43164	2R_13394909_SNP_C_T_REFCOUNT=177;ALTCOUNT=21	177	21	miR5	mut_miRseed	TCCCTT	TTCCTT	+	zygotic	0.106061
CG4847	2R_13401303_SNP_G_A_REFCOUNT=104;ALTCOUNT=95	104	95	miR6	ref_miRseed	TGTGAT	TATGAT	+	zygotic	0.522613
laccase2	2R_1341663_SNP_A_G_REFCOUNT=3;ALTCOUNT=201	3	201	miR309	mut_miRseed	CCAGTA	CCAGTG	+	zygotic	0.985294
CG14482	2R_13459631_SNP_A_G_REFCOUNT=201;ALTCOUNT=2	201	2	miR5	mut_miRseed	AAGAAA	AAGGAA	-	zygotic	0.00985222
CG42239	2R_13460783_SNP_G_T_REFCOUNT=204;ALTCOUNT=1	204	1	miR6	ref_miRseed	TGTGAT	TTTGAT	+	zygotic	0.995122
Sema-1b	2R_13561574_SNP_A_G_REFCOUNT=181;ALTCOUNT=16	181	16	miR5	mut_miRseed	AAAGAA	AAGGAA	-	maternal	0.0812183
Snx16	2R_13612726_SNP_A_T_REFCOUNT=204;ALTCOUNT=1	204	1	miR4	ref_miRseed	TAAAGC	TTAAGC	-	zygotic	0.995122
CG10931	2R_13637610_SNP_T_C_REFCOUNT=204;ALTCOUNT=1	204	1	miR5	mut_miRseed	TTCTTT	TTCCTT	+	zygotic	0.00487805
CG5036	2R_13687552_SNP_G_T_REFCOUNT=203;ALTCOUNT=1	203	1	miR286	ref_miRseed	CTAGTC	CTATTC	+	maternal	0.995098
CG5036	2R_13687552_SNP_G_T_REFCOUNT=203;ALTCOUNT=1	203	1	miR5	mut_miRseed	GTCCTT	TTCCTT	+	maternal	0.00490196
CG34196	2R_13997878_SNP_C_T_REFCOUNT=197;ALTCOUNT=1	197	1	miR4	mut_miRseed	GCTTCA	GCTTTA	+	zygotic	0.00505051
stau	2R_14005922_SNP_G_A_REFCOUNT=204;ALTCOUNT=1	204	1	miR309	mut_miRseed	CGCTGG	CACTGG	-	maternal	0.00487805
Hsf	2R_14017883_SNP_G_A_REFCOUNT=8;ALTCOUNT=195	8	195	miR4	mut_miRseed	TGAAGC	TAAAGC	-	maternal	0.960591
CG5742	2R_14035985_SNP_C_T_REFCOUNT=201;ALTCOUNT=4	201	4	miR6	ref_miRseed	ATCACA	ATCATA	-	maternal	0.980488
CG33958	2R_14072038_SNP_G_T_REFCOUNT=196;ALTCOUNT=5	196	5	miR5	ref_miRseed	AAGGAA	AATGAA	-	zygotic	0.975124
IM23	2R_14270221_SNP_A_G_REFCOUNT=125;ALTCOUNT=67	125	67	miR5	mut_miRseed	AAAGAA	AAGGAA	-	zygotic	0.348958
CG30116	2R_14345787_SNP_C_T_REFCOUNT=168;ALTCOUNT=33	168	33	miR309	ref_miRseed	CACTGG	TACTGG	-	zygotic	0.835821
CG30438	2R_1436994_SNP_C_A_REFCOUNT=32;ALTCOUNT=157	32	157	miR4	mut_miRseed	GCTTTC	GCTTTA	+	zygotic	0.830688
CG43066	2R_14412425_SNP_C_A_REFCOUNT=202;ALTCOUNT=2	202	2	miR4	ref_miRseed	GCTTTA	GATTTA	+	zygotic	0.990196
CG33136	2R_14552173_SNP_G_A_REFCOUNT=204;ALTCOUNT=1	204	1	miR5	mut_miRseed	AAGGGA	AAGGAA	-	zygotic	0.00487805
Jabba	2R_14644683_SNP_T_A_REFCOUNT=191;ALTCOUNT=7	191	7	miR5	mut_miRseed	AAGGAT	AAGGAA	-	zygotic	0.0353535
Mctp	2R_14661791_SNP_C_T_REFCOUNT=202;ALTCOUNT=1	202	1	miR5	ref_miRseed	TTCCTT	TTCTTT	+	zygotic	0.995074
MFS15	2R_14682242_SNP_G_A_REFCOUNT=199;ALTCOUNT=2	199	2	miR5	ref_miRseed	AAGGAA	AAGAAA	-	zygotic	0.99005
CG15098	2R_14721091_SNP_T_C_REFCOUNT=28;ALTCOUNT=175	28	175	miR309	mut_miRseed	CATTGG	CACTGG	-	maternal	0.862069
CG15099	2R_14724506_SNP_T_A_REFCOUNT=158;ALTCOUNT=38	158	38	miR6	ref_miRseed	ATCACA	AACACA	-	maternal	0.806122
Jheh2	2R_14743279_SNP_C_T_REFCOUNT=202;ALTCOUNT=2	202	2	miR4	mut_miRseed	CAAAGC	TAAAGC	-	maternal	0.00980392
CG7461	2R_15194839_SNP_T_G_REFCOUNT=13;ALTCOUNT=178	13	178	miR5	ref_miRseed	TTCCTT	TGCCTT	+	zygotic	0.0680628
CG9416	2R_15254966_SNP_G_A_REFCOUNT=204;ALTCOUNT=1	204	1	miR5	ref_miRseed	AAGGAA	AAAGAA	-	zygotic	0.995122
CG11665	2R_1529024_SNP_T_C_REFCOUNT=201;ALTCOUNT=1	201	1	miR4	mut_miRseed	TAAAGT	TAAAGC	-	maternal	0.0049505
Fak	2R_15318220_SNP_T_G_REFCOUNT=196;ALTCOUNT=4	196	4	miR4	ref_miRseed	TAAAGC	GAAAGC	-	zygotic	0.98
CG1344	2R_1543627_SNP_C_T_REFCOUNT=192;ALTCOUNT=7	192	7	miR5	ref_miRseed	TTCCTT	TTTCTT	+	maternal	0.964824
CG43111	2R_15440108_SNP_C_T_REFCOUNT=203;ALTCOUNT=2	203	2	miR6	mut_miRseed	CGTGAT	TGTGAT	+	zygotic	0.0097561
Toll-7	2R_15719234_SNP_T_C_REFCOUNT=199;ALTCOUNT=2	199	2	miR6	ref_miRseed	TGTGAT	TGTGAC	+	zygotic	0.99005
Cpr56F	2R_16176262_SNP_G_A_REFCOUNT=192;ALTCOUNT=8	192	8	miR309	mut_miRseed	CGCTGG	CACTGG	-	zygotic	0.04
CG13871	2R_16206501_SNP_T_C_REFCOUNT=203;ALTCOUNT=1	203	1	miR4	mut_miRseed	GTTTTA	GCTTTA	+	zygotic	0.00490196
l(2)09851	2R_1643688_SNP_G_A_REFCOUNT=181;ALTCOUNT=17	181	17	miR4	mut_miRseed	GCTTTG	GCTTTA	+	zygotic	0.0858586
Rcd6	2R_16516059_SNP_A_T_REFCOUNT=204;ALTCOUNT=1	204	1	miR4	ref_miRseed	TAAAGC	TTAAGC	-	zygotic	0.995122
Lrt	2R_16548488_SNP_T_A_REFCOUNT=157;ALTCOUNT=35	157	35	miR4	ref_miRseed	GCTTTA	GCTTAA	+	zygotic	0.817708
exu	2R_16555181_SNP_C_T_REFCOUNT=185;ALTCOUNT=11	185	11	miR286	mut_miRseed	GACCAG	GACTAG	-	maternal	0.0561224
CG11163	2R_1662444_SNP_T_C_REFCOUNT=11;ALTCOUNT=184	11	184	miR6	mut_miRseed	ATTACA	ATCACA	-	maternal	0.94359
CG43666	2R_16675732_SNP_A_G_REFCOUNT=202;ALTCOUNT=2	202	2	miR5	mut_miRseed	AAAGAA	AAGGAA	-	zygotic	0.00980392
CG43667	2R_16676857_SNP_C_T_REFCOUNT=188;ALTCOUNT=15	188	15	miR4	mut_miRseed	CAAAGC	TAAAGC	-	zygotic	0.0738916
CG43677	2R_16677990_SNP_G_A_REFCOUNT=75;ALTCOUNT=115	75	115	miR5	ref_miRseed	AAGGAA	AAGAAA	-	zygotic	0.394737
insc	2R_16708987_SNP_C_A_REFCOUNT=198;ALTCOUNT=6	198	6	miR4	mut_miRseed	TACAGC	TAAAGC	-	zygotic	0.0294118
insc	2R_16709384_SNP_A_G_REFCOUNT=201;ALTCOUNT=2	201	2	miR286	mut_miRseed	GACTAA	GACTAG	-	zygotic	0.00985222
Act57B	2R_16833747_SNP_T_A_REFCOUNT=198;ALTCOUNT=6	198	6	miR5	ref_miRseed	TTCCTT	TTCCTA	+	maternal	0.970588
CG15649	2R_16860485_SNP_C_G_REFCOUNT=202;ALTCOUNT=1	202	1	miR5	mut_miRseed	AAGCAA	AAGGAA	-	zygotic	0.00492611
CG9344	2R_16865039_SNP_C_T_REFCOUNT=150;ALTCOUNT=44	150	44	miR5	ref_miRseed	TTCCTT	TTTCTT	+	zygotic	0.773196
CG15651	2R_16871523_SNP_C_G_REFCOUNT=191;ALTCOUNT=5	191	5	miR5	mut_miRseed	AACGAA	AAGGAA	-	zygotic	0.0255102
dgt3	2R_16879813_SNP_C_T_REFCOUNT=204;ALTCOUNT=1	204	1	miR286	mut_miRseed	GACCAG	GACTAG	-	maternal	0.00487805
CG10543	2R_16894883_SNP_C_T_REFCOUNT=198;ALTCOUNT=1	198	1	miR5	ref_miRseed	TTCCTT	TTTCTT	+	maternal	0.994975
Treh	2R_16974856_SNP_C_T_REFCOUNT=194;ALTCOUNT=7	194	7	miR6	mut_miRseed	TGTGAC	TGTGAT	+	maternal	0.0348259
CG34203	2R_17168690_SNP_A_C_REFCOUNT=42;ALTCOUNT=160	42	160	miR4	mut_miRseed	TAAAGA	TAAAGC	-	zygotic	0.792079
CG33655	2R_17205647_SNP_T_C_REFCOUNT=191;ALTCOUNT=12	191	12	miR309	ref_miRseed	CACTGG	CACCGG	-	zygotic	0.940887
dom	2R_17223879_SNP_C_T_REFCOUNT=202;ALTCOUNT=2	202	2	miR5	ref_miRseed	TTCCTT	TTTCTT	+	maternal	0.990196
CG15666	2R_17233084_SNP_C_A_REFCOUNT=193;ALTCOUNT=10	193	10	miR286	mut_miRseed	CTCGTC	CTAGTC	+	zygotic	0.0492611
cv-2	2R_17242908_SNP_G_A_REFCOUNT=170;ALTCOUNT=30	170	30	miR4	mut_miRseed	TAGAGC	TAAAGC	-	zygotic	0.15
CG10795	2R_17270862_SNP_A_G_REFCOUNT=184;ALTCOUNT=20	184	20	miR5	ref_miRseed	AAGGAA	AAGGAG	-	maternal	0.901961
Sara	2R_17374299_SNP_A_G_REFCOUNT=204;ALTCOUNT=1	204	1	miR309	mut_miRseed	CCAATG	CCAGTG	+	maternal	0.00487805
mahj	2R_17518425_SNP_T_C_REFCOUNT=43;ALTCOUNT=154	43	154	miR5	ref_miRseed	TTCCTT	TTCCTC	+	zygotic	0.218274
CG10321	2R_17525842_SNP_G_A_REFCOUNT=203;ALTCOUNT=2	203	2	miR4	mut_miRseed	GCTTTG	GCTTTA	+	zygotic	0.0097561
CG30403	2R_17597581_SNP_A_G_REFCOUNT=196;ALTCOUNT=4	196	4	miR5	ref_miRseed	AAGGAA	AGGGAA	-	maternal	0.98
CG4021	2R_17662340_SNP_C_T_REFCOUNT=177;ALTCOUNT=20	177	20	miR5	ref_miRseed	TTCCTT	TTTCTT	+	zygotic	0.898477
Fili	2R_17832119_SNP_C_A_REFCOUNT=197;ALTCOUNT=5	197	5	miR309	ref_miRseed	CCAGTG	CAAGTG	+	zygotic	0.975248
CG34029	2R_17858321_SNP_A_G_REFCOUNT=140;ALTCOUNT=53	140	53	miR4	mut_miRseed	TAAAAC	TAAAGC	-	zygotic	0.274611
Swim	2R_18077787_SNP_A_G_REFCOUNT=62;ALTCOUNT=136	62	136	miR4	ref_miRseed	TAAAGC	TGAAGC	-	zygotic	0.313131
CG43366	2R_1818414_SNP_C_T_REFCOUNT=200;ALTCOUNT=1	200	1	miR4	mut_miRseed	GCCTTA	GCTTTA	+	zygotic	0.00497512
T3dh	2R_18217417_SNP_T_A_REFCOUNT=201;ALTCOUNT=2	201	2	miR5	mut_miRseed	TAGGAA	AAGGAA	-	zygotic	0.00985222
babos	2R_18281449_SNP_C_T_REFCOUNT=202;ALTCOUNT=2	202	2	miR4	ref_miRseed	TAAAGC	TAAAGT	-	zygotic	0.990196
CG13506	2R_18281449_SNP_C_T_REFCOUNT=202;ALTCOUNT=2	202	2	miR309	ref_miRseed	CCAGTG	TCAGTG	+	zygotic	0.990196
qkr58E-1	2R_18301054_SNP_G_A_REFCOUNT=199;ALTCOUNT=2	199	2	miR6	mut_miRseed	ATCACG	ATCACA	-	zygotic	0.00995025
qkr58E-2	2R_18305700_SNP_G_A_REFCOUNT=156;ALTCOUNT=40	156	40	miR4	ref_miRseed	GCTTTA	ACTTTA	+	maternal	0.795918
CG7882	2R_1847504_SNP_G_A_REFCOUNT=1;ALTCOUNT=200	1	200	miR4	ref_miRseed	GCTTTA	ACTTTA	+	zygotic	0.00497512
CG33143	2R_18520279_SNP_G_C_REFCOUNT=203;ALTCOUNT=1	203	1	miR309	ref_miRseed	CCAGTG	CCACTG	+	zygotic	0.995098
CG33143	2R_18520785_SNP_C_T_REFCOUNT=203;ALTCOUNT=1	203	1	miR286	mut_miRseed	CCAGTC	CTAGTC	+	zygotic	0.00490196
CG13516	2R_18557989_SNP_T_G_REFCOUNT=85;ALTCOUNT=111	85	111	miR4	mut_miRseed	TCTTTA	GCTTTA	+	zygotic	0.566327
RYBP	2R_18560175_SNP_C_T_REFCOUNT=190;ALTCOUNT=5	190	5	miR5	ref_miRseed	TTCCTT	TTCTTT	+	zygotic	0.974359
robo	2R_18581608_SNP_G_A_REFCOUNT=204;ALTCOUNT=1	204	1	miR4	mut_miRseed	TGAAGC	TAAAGC	-	zygotic	0.00487805
CG30265	2R_18722021_SNP_G_T_REFCOUNT=99;ALTCOUNT=72	99	72	miR309	ref_miRseed	CCAGTG	CCAGTT	+	zygotic	0.578947
CG13531	2R_18735428_SNP_C_G_REFCOUNT=201;ALTCOUNT=3	201	3	miR6	ref_miRseed	ATCACA	ATCAGA	-	maternal	0.985294
RpL23	2R_18743173_SNP_C_T_REFCOUNT=194;ALTCOUNT=10	194	10	miR5	ref_miRseed	TTCCTT	TTTCTT	+	maternal	0.95098
CG44252	2R_18948993_SNP_C_A_REFCOUNT=173;ALTCOUNT=19	173	19	miR5	ref_miRseed	TTCCTT	TTCATT	+	zygotic	0.901042
Act42A	2R_1901744_SNP_G_A_REFCOUNT=196;ALTCOUNT=4	196	4	miR5	mut_miRseed	GAGGAA	AAGGAA	-	maternal	0.02
dream	2R_1907940_SNP_G_C_REFCOUNT=193;ALTCOUNT=3	193	3	miR286	ref_miRseed	GACTAG	CACTAG	-	maternal	0.984694
Pngl	2R_1907997_SNP_G_C_REFCOUNT=194;ALTCOUNT=1	194	1	miR5	mut_miRseed	TTGCTT	TTCCTT	+	zygotic	0.00512821
CG30409	2R_19242686_SNP_C_T_REFCOUNT=174;ALTCOUNT=30	174	30	miR4	mut_miRseed	GCTTCA	GCTTTA	+	zygotic	0.147059
CG3493	2R_19259077_SNP_A_T_REFCOUNT=200;ALTCOUNT=4	200	4	miR5	ref_miRseed	AAGGAA	AAGGTA	-	maternal	0.980392
CG30415	2R_19273179_SNP_C_G_REFCOUNT=203;ALTCOUNT=1	203	1	miR5	mut_miRseed	AACGAA	AAGGAA	-	zygotic	0.00490196
CG13559	2R_19391224_SNP_G_C_REFCOUNT=131;ALTCOUNT=36	131	36	miR4	ref_miRseed	GCTTTA	CCTTTA	+	zygotic	0.784431
wmd	2R_19432522_SNP_A_G_REFCOUNT=146;ALTCOUNT=53	146	53	miR6	ref_miRseed	ATCACA	ATCACG	-	maternal	0.733668
Pi3K59F	2R_19451481_SNP_T_C_REFCOUNT=168;ALTCOUNT=1	168	1	miR286	ref_miRseed	CTAGTC	CTAGCC	+	zygotic	0.994083
CG45019	2R_19567907_SNP_A_G_REFCOUNT=16;ALTCOUNT=188	16	188	miR4	mut_miRseed	ACTTTA	GCTTTA	+	zygotic	0.921569
St3	2R_19572186_SNP_G_C_REFCOUNT=204;ALTCOUNT=1	204	1	miR5	mut_miRseed	TTCGTT	TTCCTT	+	zygotic	0.00487805
St3	2R_19575227_SNP_T_A_REFCOUNT=203;ALTCOUNT=2	203	2	miR286	ref_miRseed	CTAGTC	CTAGAC	+	zygotic	0.990244
Sesn	2R_19621096_SNP_T_A_REFCOUNT=115;ALTCOUNT=83	115	83	miR4	ref_miRseed	GCTTTA	GCTTAA	+	zygotic	0.580808
egl	2R_19622662_SNP_T_A_REFCOUNT=200;ALTCOUNT=1	200	1	miR5	mut_miRseed	TAGGAA	AAGGAA	-	maternal	0.00497512
CG5532	2R_19640959_SNP_A_G_REFCOUNT=154;ALTCOUNT=46	154	46	miR6	mut_miRseed	TGTAAT	TGTGAT	+	zygotic	0.23
CG4797	2R_19699940_SNP_C_G_REFCOUNT=202;ALTCOUNT=2	202	2	miR4	ref_miRseed	TAAAGC	TAAAGG	-	zygotic	0.990196
TM4SF	2R_19766770_SNP_C_A_REFCOUNT=198;ALTCOUNT=3	198	3	miR309	ref_miRseed	CCAGTG	CAAGTG	+	maternal	0.985075
TM4SF	2R_19766930_SNP_C_T_REFCOUNT=204;ALTCOUNT=1	204	1	miR5	mut_miRseed	CTCCTT	TTCCTT	+	maternal	0.00487805
Ca-P60A	2R_19813919_SNP_C_T_REFCOUNT=165;ALTCOUNT=27	165	27	miR309	mut_miRseed	CACCGG	CACTGG	-	maternal	0.140625
Adk2	2R_19913290_SNP_A_T_REFCOUNT=159;ALTCOUNT=30	159	30	miR5	mut_miRseed	TACCTT	TTCCTT	+	zygotic	0.15873
CG3257	2R_20009752_SNP_C_T_REFCOUNT=189;ALTCOUNT=13	189	13	miR4	mut_miRseed	GCTCTA	GCTTTA	+	zygotic	0.0643564
CG3257	2R_20010204_SNP_T_A_REFCOUNT=198;ALTCOUNT=7	198	7	miR286	ref_miRseed	CTAGTC	CAAGTC	+	zygotic	0.965854
Zfrp8	2R_20022762_SNP_G_T_REFCOUNT=200;ALTCOUNT=3	200	3	miR4	mut_miRseed	GCTTGA	GCTTTA	+	zygotic	0.0147783
nord	2R_20142333_SNP_T_C_REFCOUNT=153;ALTCOUNT=41	153	41	miR4	ref_miRseed	GCTTTA	GCCTTA	+	zygotic	0.78866
betaTub60D	2R_20200161_SNP_C_A_REFCOUNT=193;ALTCOUNT=8	193	8	miR4	mut_miRseed	GCTTTC	GCTTTA	+	zygotic	0.039801
bs	2R_20236473_SNP_T_C_REFCOUNT=135;ALTCOUNT=59	135	59	miR4	ref_miRseed	GCTTTA	GCTTCA	+	maternal	0.695876
bs	2R_20236815_SNP_A_C_REFCOUNT=204;ALTCOUNT=1	204	1	miR309	ref_miRseed	CCAGTG	CCCGTG	+	maternal	0.995122
slik	2R_20281634_SNP_A_T_REFCOUNT=58;ALTCOUNT=145	58	145	miR4	mut_miRseed	AAAAGC	TAAAGC	-	maternal	0.714286
SerT	2R_20292170_SNP_G_A_REFCOUNT=187;ALTCOUNT=14	187	14	miR309	mut_miRseed	CGCTGG	CACTGG	-	zygotic	0.0696517
Brca2	2R_20417077_SNP_T_C_REFCOUNT=202;ALTCOUNT=3	202	3	miR5	ref_miRseed	TTCCTT	TTCCCT	+	zygotic	0.985366
pio	2R_20480225_SNP_A_T_REFCOUNT=197;ALTCOUNT=7	197	7	miR6	mut_miRseed	AGTGAT	TGTGAT	+	zygotic	0.0343137
CG13594	2R_20503018_SNP_C_T_REFCOUNT=203;ALTCOUNT=2	203	2	miR6	ref_miRseed	ATCACA	ATCATA	-	zygotic	0.990244
CG3894	2R_20653823_SNP_A_T_REFCOUNT=204;ALTCOUNT=1	204	1	miR309	ref_miRseed	CCAGTG	CCTGTG	+	maternal	0.995122
NKAIN	2R_20774511_SNP_A_T_REFCOUNT=201;ALTCOUNT=2	201	2	miR5	mut_miRseed	ATCCTT	TTCCTT	+	zygotic	0.00985222
gol	2R_20961633_SNP_G_A_REFCOUNT=187;ALTCOUNT=15	187	15	miR286	ref_miRseed	GACTAG	GACTAA	-	zygotic	0.925743
jing	2R_2507801_SNP_C_A_REFCOUNT=191;ALTCOUNT=4	191	4	miR5	ref_miRseed	TTCCTT	TTCATT	+	maternal	0.979487
Epac	2R_2649488_SNP_C_A_REFCOUNT=103;ALTCOUNT=83	103	83	miR5	mut_miRseed	ACGGAA	AAGGAA	-	zygotic	0.446237
coro	2R_2749922_SNP_G_A_REFCOUNT=200;ALTCOUNT=4	200	4	miR5	mut_miRseed	AGGGAA	AAGGAA	-	maternal	0.0196078
CG30158	2R_2809769_SNP_C_T_REFCOUNT=199;ALTCOUNT=3	199	3	miR286	ref_miRseed	CTAGTC	CTAGTT	+	zygotic	0.985149
Tsp42Eh	2R_2922270_SNP_C_T_REFCOUNT=197;ALTCOUNT=6	197	6	miR286	mut_miRseed	CTAGCC	CTAGTC	+	zygotic	0.0295567
Tsp42Ep	2R_2943175_SNP_G_T_REFCOUNT=158;ALTCOUNT=39	158	39	miR6	mut_miRseed	AGCACA	ATCACA	-	zygotic	0.19797
didum	2R_3395751_SNP_T_C_REFCOUNT=100;ALTCOUNT=92	100	92	miR5	mut_miRseed	TTTCTT	TTCCTT	+	maternal	0.479167
CG1358	2R_3482948_SNP_A_G_REFCOUNT=198;ALTCOUNT=5	198	5	miR4	ref_miRseed	TAAAGC	TAGAGC	-	maternal	0.975369
CG12107	2R_3562801_SNP_C_T_REFCOUNT=186;ALTCOUNT=15	186	15	miR309	mut_miRseed	CCAGCG	CCAGTG	+	zygotic	0.0746269
CG18812	2R_3605544_SNP_A_G_REFCOUNT=204;ALTCOUNT=1	204	1	miR286	mut_miRseed	GACTAA	GACTAG	-	maternal	0.00487805
Nop17l	2R_3688811_SNP_A_T_REFCOUNT=194;ALTCOUNT=5	194	5	miR5	ref_miRseed	AAGGAA	TAGGAA	-	zygotic	0.974874
Atg10	2R_3722511_SNP_A_C_REFCOUNT=203;ALTCOUNT=1	203	1	miR4	mut_miRseed	GATTTA	GCTTTA	+	zygotic	0.00490196
Atg10	2R_3722688_SNP_A_T_REFCOUNT=156;ALTCOUNT=33	156	33	miR5	mut_miRseed	TTCCAT	TTCCTT	+	zygotic	0.174603
CG14756	2R_4092447_SNP_G_A_REFCOUNT=199;ALTCOUNT=1	199	1	miR4	ref_miRseed	TAAAGC	TAAAAC	-	zygotic	0.995
CG43183	2R_4480442_SNP_G_A_REFCOUNT=203;ALTCOUNT=2	203	2	miR6	ref_miRseed	TGTGAT	TATGAT	+	zygotic	0.990244
beta3GalTII	2R_4513889_SNP_A_G_REFCOUNT=200;ALTCOUNT=5	200	5	miR5	ref_miRseed	AAGGAA	AGGGAA	-	zygotic	0.97561
CG8586	2R_4580761_SNP_C_A_REFCOUNT=203;ALTCOUNT=2	203	2	miR6	mut_miRseed	ATCCCA	ATCACA	-	zygotic	0.0097561
CG8586	2R_4581164_SNP_G_A_REFCOUNT=201;ALTCOUNT=3	201	3	miR4	ref_miRseed	TAAAGC	TAAAAC	-	zygotic	0.985294
CG8272	2R_4776173_SNP_C_T_REFCOUNT=201;ALTCOUNT=1	201	1	miR6	ref_miRseed	ATCACA	ATCATA	-	zygotic	0.99505
CG8272	2R_4776284_SNP_T_A_REFCOUNT=197;ALTCOUNT=6	197	6	miR286	mut_miRseed	GACTTG	GACTAG	-	zygotic	0.0295567
babo	2R_4849520_SNP_A_G_REFCOUNT=194;ALTCOUNT=8	194	8	miR4	ref_miRseed	GCTTTA	GCTTTG	+	maternal	0.960396
CG13741	2R_4980551_SNP_A_G_REFCOUNT=203;ALTCOUNT=1	203	1	miR309	ref_miRseed	CACTGG	CGCTGG	-	zygotic	0.995098
Vang	2R_4993365_SNP_A_T_REFCOUNT=204;ALTCOUNT=1	204	1	miR309	ref_miRseed	CCAGTG	CCTGTG	+	maternal	0.995122
Hydr1	2R_5022594_SNP_T_A_REFCOUNT=204;ALTCOUNT=1	204	1	miR286	ref_miRseed	CTAGTC	CAAGTC	+	maternal	0.995122
CG8046	2R_5050188_SNP_G_A_REFCOUNT=151;ALTCOUNT=47	151	47	miR286	mut_miRseed	GACTGG	GACTAG	-	zygotic	0.237374
CG8026	2R_5074458_SNP_A_C_REFCOUNT=184;ALTCOUNT=14	184	14	miR5	ref_miRseed	AAGGAA	CAGGAA	-	maternal	0.929293
VhaAC45	2R_5096679_SNP_C_T_REFCOUNT=204;ALTCOUNT=1	204	1	miR5	ref_miRseed	TTCCTT	TTTCTT	+	zygotic	0.995122
hig	2R_5115405_SNP_G_C_REFCOUNT=202;ALTCOUNT=3	202	3	miR5	ref_miRseed	AAGGAA	AAGCAA	-	zygotic	0.985366
Cyp4p2	2R_5127188_SNP_T_C_REFCOUNT=183;ALTCOUNT=13	183	13	miR5	ref_miRseed	TTCCTT	TTCCTC	+	zygotic	0.933673
Pkn	2R_5140621_SNP_T_A_REFCOUNT=203;ALTCOUNT=2	203	2	miR4	ref_miRseed	TAAAGC	AAAAGC	-	maternal	0.990244
wun2	2R_5305223_SNP_A_C_REFCOUNT=204;ALTCOUNT=1	204	1	miR4	ref_miRseed	GCTTTA	GCTTTC	+	maternal	0.995122
prel	2R_5313157_SNP_A_G_REFCOUNT=151;ALTCOUNT=42	151	42	miR286	ref_miRseed	CTAGTC	CTGGTC	+	maternal	0.782383
brp	2R_5426459_SNP_G_A_REFCOUNT=204;ALTCOUNT=1	204	1	miR4	ref_miRseed	GCTTTA	ACTTTA	+	zygotic	0.995122
CG30005	2R_5495833_SNP_T_C_REFCOUNT=103;ALTCOUNT=83	103	83	miR4	mut_miRseed	GTTTTA	GCTTTA	+	zygotic	0.446237
CG1648	2R_5698631_SNP_A_T_REFCOUNT=107;ALTCOUNT=78	107	78	miR4	mut_miRseed	AAAAGC	TAAAGC	-	zygotic	0.421622
Ntmt	2R_5754122_SNP_C_G_REFCOUNT=198;ALTCOUNT=5	198	5	miR286	ref_miRseed	CTAGTC	GTAGTC	+	zygotic	0.975369
Mef2	2R_5803936_SNP_G_C_REFCOUNT=200;ALTCOUNT=3	200	3	miR309	ref_miRseed	CACTGG	CACTGC	-	maternal	0.985222
CG12128	2R_5916493_SNP_G_A_REFCOUNT=200;ALTCOUNT=4	200	4	miR6	ref_miRseed	TGTGAT	TATGAT	+	maternal	0.980392
sel	2R_5938478_SNP_G_A_REFCOUNT=149;ALTCOUNT=49	149	49	miR309	ref_miRseed	CACTGG	CACTAG	-	zygotic	0.752525
egr	2R_5971493_SNP_T_A_REFCOUNT=71;ALTCOUNT=125	71	125	miR4	mut_miRseed	GCTTTT	GCTTTA	+	zygotic	0.637755
CG2269	2R_5983551_SNP_A_C_REFCOUNT=201;ALTCOUNT=3	201	3	miR5	mut_miRseed	TTACTT	TTCCTT	+	zygotic	0.0147059
Hdc	2R_6133326_SNP_T_C_REFCOUNT=202;ALTCOUNT=1	202	1	miR6	ref_miRseed	TGTGAT	TGCGAT	+	zygotic	0.995074
CG12910	2R_6156702_SNP_T_C_REFCOUNT=204;ALTCOUNT=1	204	1	miR6	ref_miRseed	TGTGAT	TGTGAC	+	zygotic	0.995122
Cyp49a1	2R_6336915_SNP_G_A_REFCOUNT=157;ALTCOUNT=34	157	34	miR4	ref_miRseed	TAAAGC	TAAAAC	-	zygotic	0.82199
lola	2R_6406315_SNP_A_T_REFCOUNT=194;ALTCOUNT=5	194	5	miR4	mut_miRseed	AAAAGC	TAAAGC	-	zygotic	0.0251256
lola	2R_6412830_SNP_A_G_REFCOUNT=201;ALTCOUNT=4	201	4	miR5	mut_miRseed	AAGAAA	AAGGAA	-	zygotic	0.0195122
CG12344	2R_6715664_SNP_C_A_REFCOUNT=201;ALTCOUNT=3	201	3	miR5	mut_miRseed	AAGGCA	AAGGAA	-	zygotic	0.0147059
nclb	2R_6764759_SNP_T_A_REFCOUNT=175;ALTCOUNT=27	175	27	miR4	ref_miRseed	GCTTTA	GCATTA	+	zygotic	0.866337
cag	2R_6780628_SNP_G_A_REFCOUNT=201;ALTCOUNT=3	201	3	miR5	mut_miRseed	AAGGGA	AAGGAA	-	zygotic	0.0147059
Spn47C	2R_6827546_SNP_A_G_REFCOUNT=13;ALTCOUNT=34	13	34	miR5	mut_miRseed	AAAGAA	AAGGAA	-	zygotic	0.723404
Cyp12d1-p	2R_7004768_SNP_G_T_REFCOUNT=197;ALTCOUNT=3	197	3	miR6	mut_miRseed	AGCACA	ATCACA	-	zygotic	0.015
CG17528	2R_704589_SNP_A_G_REFCOUNT=180;ALTCOUNT=6	180	6	miR5	ref_miRseed	AAGGAA	GAGGAA	-	maternal	0.967742
shn	2R_7104013_SNP_C_T_REFCOUNT=184;ALTCOUNT=14	184	14	miR309	ref_miRseed	CCAGTG	CTAGTG	+	maternal	0.929293
metro	2R_7114224_SNP_A_T_REFCOUNT=204;ALTCOUNT=1	204	1	miR6	mut_miRseed	AACACA	ATCACA	-	zygotic	0.00487805
CG13226	2R_7132550_SNP_A_G_REFCOUNT=196;ALTCOUNT=6	196	6	miR6	mut_miRseed	TATGAT	TGTGAT	+	zygotic	0.029703
Cpr47Ea	2R_7139411_SNP_G_A_REFCOUNT=204;ALTCOUNT=1	204	1	miR4	mut_miRseed	TGAAGC	TAAAGC	-	zygotic	0.00487805
Cpr47Eb	2R_7143482_SNP_C_T_REFCOUNT=164;ALTCOUNT=35	164	35	miR5	mut_miRseed	TTCCCT	TTCCTT	+	zygotic	0.175879
Sod3	2R_7267875_SNP_G_A_REFCOUNT=193;ALTCOUNT=9	193	9	miR4	mut_miRseed	TAGAGC	TAAAGC	-	zygotic	0.0445545
qvr	2R_7336229_SNP_G_A_REFCOUNT=204;ALTCOUNT=1	204	1	miR286	mut_miRseed	CTGGTC	CTAGTC	+	zygotic	0.00487805
inv	2R_7394490_SNP_A_C_REFCOUNT=194;ALTCOUNT=8	194	8	miR4	ref_miRseed	GCTTTA	GCTTTC	+	zygotic	0.960396
inv	2R_7394740_SNP_A_T_REFCOUNT=202;ALTCOUNT=2	202	2	miR6	ref_miRseed	TGTGAT	TGTGTT	+	zygotic	0.990196
CG40127	2R_74400_SNP_G_A_REFCOUNT=203;ALTCOUNT=1	203	1	miR286	ref_miRseed	GACTAG	GACTAA	-	maternal	0.995098
CG9005	2R_7507348_SNP_G_A_REFCOUNT=199;ALTCOUNT=2	199	2	miR5	ref_miRseed	AAGGAA	AAAGAA	-	maternal	0.99005
CG13197	2R_7583348_SNP_A_G_REFCOUNT=131;ALTCOUNT=65	131	65	miR6	ref_miRseed	TGTGAT	TGTGGT	+	maternal	0.668367
CG13197	2R_7584024_SNP_A_C_REFCOUNT=202;ALTCOUNT=2	202	2	miR309	mut_miRseed	ACAGTG	CCAGTG	+	maternal	0.00980392
Sobp	2R_7714798_SNP_A_G_REFCOUNT=200;ALTCOUNT=5	200	5	miR309	mut_miRseed	CACTGA	CACTGG	-	zygotic	0.0243902
CG43191	2R_7923705_SNP_T_A_REFCOUNT=204;ALTCOUNT=1	204	1	miR6	mut_miRseed	ATCTCA	ATCACA	-	zygotic	0.00487805
CG30039	2R_7938512_SNP_T_A_REFCOUNT=73;ALTCOUNT=119	73	119	miR286	mut_miRseed	GTCTAG	GACTAG	-	zygotic	0.619792
CG13186	2R_7969409_SNP_C_T_REFCOUNT=127;ALTCOUNT=65	127	65	miR6	mut_miRseed	TGCGAT	TGTGAT	+	zygotic	0.338542
jeb	2R_7979902_SNP_C_A_REFCOUNT=203;ALTCOUNT=1	203	1	miR5	mut_miRseed	AAGGAC	AAGGAA	-	zygotic	0.00490196
CG18343	2R_8026782_SNP_C_A_REFCOUNT=203;ALTCOUNT=1	203	1	miR5	ref_miRseed	TTCCTT	TTCATT	+	zygotic	0.995098
Cam	2R_8165576_SNP_T_A_REFCOUNT=132;ALTCOUNT=55	132	55	miR5	ref_miRseed	TTCCTT	TTCCTA	+	maternal	0.705882
CG42700	2R_8187524_SNP_G_A_REFCOUNT=141;ALTCOUNT=55	141	55	miR6	ref_miRseed	TGTGAT	TGTAAT	+	zygotic	0.719388
CG8841	2R_8210307_SNP_G_T_REFCOUNT=197;ALTCOUNT=1	197	1	miR4	ref_miRseed	TAAAGC	TAAATC	-	maternal	0.994949
CG8841	2R_8210385_SNP_C_A_REFCOUNT=186;ALTCOUNT=1	186	1	miR5	mut_miRseed	CAGGAA	AAGGAA	-	maternal	0.00534759
Cpr49Ae	2R_8292088_SNP_G_T_REFCOUNT=134;ALTCOUNT=63	134	63	miR4	mut_miRseed	GCTGTA	GCTTTA	+	zygotic	0.319797
Cpr49Ae	2R_8292254_SNP_G_C_REFCOUNT=193;ALTCOUNT=10	193	10	miR5	mut_miRseed	TTGCTT	TTCCTT	+	zygotic	0.0492611
CG8834	2R_8308145_SNP_T_A_REFCOUNT=196;ALTCOUNT=6	196	6	miR6	mut_miRseed	ATCACT	ATCACA	-	zygotic	0.029703
CG30051	2R_8324466_SNP_T_G_REFCOUNT=198;ALTCOUNT=5	198	5	miR4	mut_miRseed	TCTTTA	GCTTTA	+	maternal	0.0246305
achi	2R_8399209_SNP_A_G_REFCOUNT=195;ALTCOUNT=5	195	5	miR4	mut_miRseed	TAAAAC	TAAAGC	-	zygotic	0.025
CG8818	2R_8404896_SNP_T_A_REFCOUNT=196;ALTCOUNT=8	196	8	miR5	mut_miRseed	ATGGAA	AAGGAA	-	zygotic	0.0392157
Psc	2R_8853919_SNP_C_T_REFCOUNT=204;ALTCOUNT=1	204	1	miR4	mut_miRseed	CAAAGC	TAAAGC	-	maternal	0.00487805
CG13325	2R_9013415_SNP_G_A_REFCOUNT=110;ALTCOUNT=76	110	76	miR6	mut_miRseed	TGTGGT	TGTGAT	+	zygotic	0.408602
AGBE	2R_9062157_SNP_C_A_REFCOUNT=200;ALTCOUNT=4	200	4	miR286	ref_miRseed	CTAGTC	ATAGTC	+	maternal	0.980392
Dh31-R	2R_9155588_SNP_G_A_REFCOUNT=142;ALTCOUNT=48	142	48	miR5	mut_miRseed	GAGGAA	AAGGAA	-	zygotic	0.252632
cid	2R_9374005_SNP_T_A_REFCOUNT=183;ALTCOUNT=21	183	21	miR4	ref_miRseed	GCTTTA	GCTTAA	+	zygotic	0.897059
Vmat	2R_9404179_SNP_G_C_REFCOUNT=204;ALTCOUNT=1	204	1	miR286	ref_miRseed	GACTAG	GACTAC	-	maternal	0.995122
Vmat	2R_9405065_SNP_A_G_REFCOUNT=88;ALTCOUNT=106	88	106	miR5	mut_miRseed	AAAGAA	AAGGAA	-	maternal	0.546392
S-Lap5	2R_9486073_SNP_T_C_REFCOUNT=201;ALTCOUNT=4	201	4	miR5	mut_miRseed	TTCTTT	TTCCTT	+	zygotic	0.0195122
stj	2R_9706665_SNP_G_A_REFCOUNT=203;ALTCOUNT=2	203	2	miR4	ref_miRseed	GCTTTA	ACTTTA	+	zygotic	0.990244
CG6337	2R_9721210_SNP_T_C_REFCOUNT=191;ALTCOUNT=7	191	7	miR6	mut_miRseed	ATCATA	ATCACA	-	zygotic	0.0353535
CG30484	2R_9737288_SNP_T_C_REFCOUNT=154;ALTCOUNT=37	154	37	miR4	mut_miRseed	GTTTTA	GCTTTA	+	zygotic	0.193717
CG16935	2R_9747863_SNP_C_A_REFCOUNT=185;ALTCOUNT=16	185	16	miR6	ref_miRseed	ATCACA	ATAACA	-	zygotic	0.920398
CG13344	2R_9751555_SNP_A_T_REFCOUNT=204;ALTCOUNT=1	204	1	miR6	mut_miRseed	AGTGAT	TGTGAT	+	maternal	0.00487805
RN-tre	2R_9875655_SNP_G_A_REFCOUNT=204;ALTCOUNT=1	204	1	miR5	mut_miRseed	GAGGAA	AAGGAA	-	maternal	0.00487805
Gem3	3L_10452868_SNP_G_A_REFCOUNT=111;ALTCOUNT=52	111	52	miR5	ref_miRseed	AAGGAA	AAGAAA	-	maternal	0.680982
CG42521	3L_10616204_SNP_T_A_REFCOUNT=197;ALTCOUNT=4	197	4	miR4	mut_miRseed	TTAAGC	TAAAGC	-	zygotic	0.0199005
CG6463	3L_10686340_SNP_C_G_REFCOUNT=157;ALTCOUNT=45	157	45	miR309	ref_miRseed	CACTGG	GACTGG	-	zygotic	0.777228
Blos2	3L_11055237_SNP_G_T_REFCOUNT=184;ALTCOUNT=15	184	15	miR4	ref_miRseed	GCTTTA	TCTTTA	+	zygotic	0.924623
mRpL2	3L_11115090_SNP_C_T_REFCOUNT=201;ALTCOUNT=3	201	3	miR5	ref_miRseed	TTCCTT	TTCTTT	+	zygotic	0.985294
CG6175	3L_11281551_SNP_C_T_REFCOUNT=194;ALTCOUNT=6	194	6	miR4	ref_miRseed	TAAAGC	TAAAGT	-	maternal	0.97
CG7394	3L_11556724_SNP_T_G_REFCOUNT=145;ALTCOUNT=51	145	51	miR5	ref_miRseed	TTCCTT	GTCCTT	+	maternal	0.739796
CG7339	3L_11643095_SNP_C_T_REFCOUNT=159;ALTCOUNT=29	159	29	miR4	ref_miRseed	GCTTTA	GTTTTA	+	zygotic	0.845745
Pallidin	3L_11683006_SNP_G_A_REFCOUNT=204;ALTCOUNT=1	204	1	miR286	mut_miRseed	GGCTAG	GACTAG	-	maternal	0.00487805
CG11658	3L_11693737_SNP_T_C_REFCOUNT=198;ALTCOUNT=4	198	4	miR309	ref_miRseed	CACTGG	CACCGG	-	maternal	0.980198
CG6024	3L_11727505_SNP_C_T_REFCOUNT=201;ALTCOUNT=3	201	3	miR309	ref_miRseed	CACTGG	TACTGG	-	zygotic	0.985294
CG5897	3L_11880847_SNP_C_A_REFCOUNT=18;ALTCOUNT=171	18	171	miR286	mut_miRseed	GCCTAG	GACTAG	-	zygotic	0.904762
CG13912	3L_1190440_SNP_T_A_REFCOUNT=125;ALTCOUNT=73	125	73	miR4	ref_miRseed	GCTTTA	GCATTA	+	zygotic	0.631313
yps	3L_12114690_SNP_C_A_REFCOUNT=203;ALTCOUNT=1	203	1	miR4	mut_miRseed	TAACGC	TAAAGC	-	maternal	0.00490196
Lsp2	3L_12124682_SNP_C_T_REFCOUNT=202;ALTCOUNT=1	202	1	miR5	ref_miRseed	TTCCTT	TTTCTT	+	zygotic	0.995074
CG9760	3L_12150925_SNP_A_T_REFCOUNT=182;ALTCOUNT=15	182	15	miR4	mut_miRseed	AAAAGC	TAAAGC	-	zygotic	0.0761421
thoc6	3L_12185462_SNP_G_A_REFCOUNT=138;ALTCOUNT=60	138	60	miR5	ref_miRseed	AAGGAA	AAAGAA	-	zygotic	0.69697
CG10426	3L_12274240_SNP_A_T_REFCOUNT=194;ALTCOUNT=7	194	7	miR5	mut_miRseed	TTCCTA	TTCCTT	+	zygotic	0.0348259
Sac1	3L_1250242_SNP_C_T_REFCOUNT=44;ALTCOUNT=160	44	160	miR5	mut_miRseed	TTCCCT	TTCCTT	+	zygotic	0.784314
CG4069	3L_12528602_SNP_C_T_REFCOUNT=93;ALTCOUNT=108	93	108	miR309	ref_miRseed	CACTGG	CATTGG	-	maternal	0.462687
Atg1	3L_12778416_SNP_T_A_REFCOUNT=161;ALTCOUNT=37	161	37	miR4	mut_miRseed	TATAGC	TAAAGC	-	maternal	0.186869
CG32107	3L_12850401_SNP_G_C_REFCOUNT=81;ALTCOUNT=63	81	63	miR309	mut_miRseed	CAGTGG	CACTGG	-	zygotic	0.4375
CG14118	3L_12887782_SNP_T_A_REFCOUNT=122;ALTCOUNT=74	122	74	miR5	ref_miRseed	TTCCTT	TACCTT	+	zygotic	0.622449
scf	3L_1299976_SNP_T_A_REFCOUNT=22;ALTCOUNT=181	22	181	miR5	ref_miRseed	TTCCTT	TTCCAT	+	zygotic	0.108374
CG17672	3L_13029436_SNP_T_G_REFCOUNT=131;ALTCOUNT=65	131	65	miR4	ref_miRseed	GCTTTA	GCTGTA	+	zygotic	0.668367
CG2277	3L_1304994_SNP_A_G_REFCOUNT=189;ALTCOUNT=15	189	15	miR286	mut_miRseed	AACTAG	GACTAG	-	maternal	0.0735294
CG2277	3L_1305094_SNP_G_A_REFCOUNT=179;ALTCOUNT=23	179	23	miR6	mut_miRseed	GTCACA	ATCACA	-	maternal	0.113861
bru-3	3L_13516693_SNP_G_A_REFCOUNT=158;ALTCOUNT=42	158	42	miR5	ref_miRseed	AAGGAA	AAAGAA	-	zygotic	0.79
Gl	3L_13927450_SNP_T_C_REFCOUNT=204;ALTCOUNT=1	204	1	miR6	ref_miRseed	TGTGAT	TGTGAC	+	maternal	0.995122
CG17364	3L_13971465_SNP_A_G_REFCOUNT=200;ALTCOUNT=2	200	2	miR5	mut_miRseed	AAAGAA	AAGGAA	-	zygotic	0.00990099
CG9007	3L_14012385_SNP_T_G_REFCOUNT=197;ALTCOUNT=2	197	2	miR5	ref_miRseed	TTCCTT	TTCCGT	+	maternal	0.98995
CG6650	3L_14027460_SNP_T_A_REFCOUNT=201;ALTCOUNT=4	201	4	miR286	ref_miRseed	CTAGTC	CAAGTC	+	maternal	0.980488
blue	3L_14036928_SNP_C_G_REFCOUNT=68;ALTCOUNT=130	68	130	miR286	mut_miRseed	GACTAC	GACTAG	-	zygotic	0.656566
CG8100	3L_14078931_SNP_A_C_REFCOUNT=203;ALTCOUNT=2	203	2	miR5	mut_miRseed	TTCATT	TTCCTT	+	zygotic	0.0097561
nuf	3L_14225463_SNP_T_A_REFCOUNT=170;ALTCOUNT=19	170	19	miR5	ref_miRseed	TTCCTT	TTCCTA	+	zygotic	0.899471
CG32319	3L_1470891_SNP_G_A_REFCOUNT=79;ALTCOUNT=121	79	121	miR4	mut_miRseed	TGAAGC	TAAAGC	-	zygotic	0.605
stet	3L_1475726_SNP_T_C_REFCOUNT=106;ALTCOUNT=91	106	91	miR4	ref_miRseed	TAAAGC	CAAAGC	-	zygotic	0.538071
CG9384	3L_14759575_SNP_T_C_REFCOUNT=192;ALTCOUNT=2	192	2	miR5	ref_miRseed	TTCCTT	TCCCTT	+	maternal	0.989691
CG10006	3L_14990636_SNP_T_C_REFCOUNT=201;ALTCOUNT=2	201	2	miR5	mut_miRseed	TTTCTT	TTCCTT	+	zygotic	0.00985222
Reck	3L_14994701_SNP_A_G_REFCOUNT=185;ALTCOUNT=11	185	11	miR4	mut_miRseed	TAAAAC	TAAAGC	-	zygotic	0.0561224
CG7255	3L_15303905_SNP_G_A_REFCOUNT=199;ALTCOUNT=4	199	4	miR286	ref_miRseed	CTAGTC	CTAATC	+	maternal	0.980296
CG7255	3L_15304289_SNP_A_G_REFCOUNT=204;ALTCOUNT=1	204	1	miR6	mut_miRseed	TGTAAT	TGTGAT	+	maternal	0.00487805
Toll-6	3L_15337052_SNP_A_C_REFCOUNT=199;ALTCOUNT=3	199	3	miR5	mut_miRseed	TTCATT	TTCCTT	+	zygotic	0.0148515
CG12091	3L_1534941_SNP_C_A_REFCOUNT=204;ALTCOUNT=1	204	1	miR4	mut_miRseed	TACAGC	TAAAGC	-	zygotic	0.00487805
CG7852	3L_1544207_SNP_G_C_REFCOUNT=202;ALTCOUNT=2	202	2	miR5	mut_miRseed	TTCGTT	TTCCTT	+	zygotic	0.00980392
CG6498	3L_15569000_SNP_T_C_REFCOUNT=204;ALTCOUNT=1	204	1	miR4	mut_miRseed	GTTTTA	GCTTTA	+	maternal	0.00487805
CG7879	3L_1559955_SNP_A_G_REFCOUNT=201;ALTCOUNT=1	201	1	miR286	mut_miRseed	GACTAA	GACTAG	-	zygotic	0.0049505
RhoGAP71E	3L_15600685_SNP_G_T_REFCOUNT=177;ALTCOUNT=15	177	15	miR6	ref_miRseed	TGTGAT	TGTTAT	+	maternal	0.921875
CG7650	3L_15602314_SNP_G_A_REFCOUNT=192;ALTCOUNT=8	192	8	miR4	ref_miRseed	TAAAGC	TAAAAC	-	maternal	0.96
CG34451	3L_15681835_SNP_A_T_REFCOUNT=204;ALTCOUNT=1	204	1	miR5	ref_miRseed	AAGGAA	TAGGAA	-	zygotic	0.995122
CG12004	3L_1574589_SNP_C_A_REFCOUNT=200;ALTCOUNT=4	200	4	miR5	ref_miRseed	TTCCTT	TTACTT	+	zygotic	0.980392
dbo	3L_15824913_SNP_T_C_REFCOUNT=174;ALTCOUNT=13	174	13	miR4	ref_miRseed	GCTTTA	GCCTTA	+	maternal	0.930481
sff	3L_15893851_SNP_G_T_REFCOUNT=146;ALTCOUNT=49	146	49	miR4	ref_miRseed	TAAAGC	TAAATC	-	zygotic	0.748718
ClC-c	3L_16088736_SNP_A_T_REFCOUNT=198;ALTCOUNT=2	198	2	miR6	mut_miRseed	TGTGAA	TGTGAT	+	zygotic	0.01
CG12105	3L_1610980_SNP_A_C_REFCOUNT=37;ALTCOUNT=89	37	89	miR309	mut_miRseed	CAATGG	CACTGG	-	zygotic	0.706349
CG5151	3L_16131245_SNP_T_A_REFCOUNT=204;ALTCOUNT=1	204	1	miR4	mut_miRseed	TAATGC	TAAAGC	-	zygotic	0.00487805
CG13055	3L_16244149_SNP_G_A_REFCOUNT=187;ALTCOUNT=12	187	12	miR286	ref_miRseed	GACTAG	GACTAA	-	zygotic	0.939698
CG13069	3L_16258841_SNP_T_C_REFCOUNT=188;ALTCOUNT=13	188	13	miR4	ref_miRseed	GCTTTA	GCTCTA	+	zygotic	0.935323
CG13063	3L_16300263_SNP_A_T_REFCOUNT=167;ALTCOUNT=30	167	30	miR5	mut_miRseed	TTCCTA	TTCCTT	+	zygotic	0.152284
CG13063	3L_16300296_SNP_T_G_REFCOUNT=201;ALTCOUNT=4	201	4	miR6	ref_miRseed	TGTGAT	GGTGAT	+	zygotic	0.980488
retinin	3L_16325826_SNP_T_C_REFCOUNT=204;ALTCOUNT=1	204	1	miR5	mut_miRseed	TTCTTT	TTCCTT	+	zygotic	0.00487805
CG45057	3L_16348172_SNP_T_C_REFCOUNT=204;ALTCOUNT=1	204	1	miR6	ref_miRseed	ATCACA	ACCACA	-	zygotic	0.995122
CG4842	3L_16362587_SNP_C_G_REFCOUNT=118;ALTCOUNT=72	118	72	miR5	ref_miRseed	TTCCTT	TTCGTT	+	maternal	0.621053
CG44836	3L_16384071_SNP_A_C_REFCOUNT=4;ALTCOUNT=200	4	200	miR309	mut_miRseed	AACTGG	CACTGG	-	zygotic	0.980392
fax	3L_16396448_SNP_G_T_REFCOUNT=202;ALTCOUNT=2	202	2	miR5	ref_miRseed	AAGGAA	AATGAA	-	zygotic	0.990196
nxf2	3L_16570098_SNP_T_A_REFCOUNT=201;ALTCOUNT=3	201	3	miR6	ref_miRseed	ATCACA	AACACA	-	maternal	0.985294
Baldspot	3L_16642093_SNP_C_A_REFCOUNT=201;ALTCOUNT=1	201	1	miR309	ref_miRseed	CACTGG	CAATGG	-	maternal	0.99505
Nrt	3L_16770407_SNP_C_T_REFCOUNT=119;ALTCOUNT=65	119	65	miR4	ref_miRseed	GCTTTA	GTTTTA	+	zygotic	0.646739
CG9951	3L_16858035_SNP_C_G_REFCOUNT=202;ALTCOUNT=3	202	3	miR309	ref_miRseed	CCAGTG	GCAGTG	+	maternal	0.985366
CG6664	3L_17006062_SNP_G_A_REFCOUNT=196;ALTCOUNT=6	196	6	miR5	ref_miRseed	AAGGAA	AAGAAA	-	zygotic	0.970297
Rbp6	3L_17056729_SNP_G_T_REFCOUNT=181;ALTCOUNT=17	181	17	miR286	ref_miRseed	GACTAG	TACTAG	-	zygotic	0.914141
Rbp6	3L_17064463_SNP_G_T_REFCOUNT=200;ALTCOUNT=4	200	4	miR5	ref_miRseed	AAGGAA	AAGTAA	-	zygotic	0.980392
CG7991	3L_1715072_SNP_A_C_REFCOUNT=199;ALTCOUNT=5	199	5	miR4	ref_miRseed	GCTTTA	GCTTTC	+	zygotic	0.97549
CG18171	3L_1720647_SNP_G_A_REFCOUNT=105;ALTCOUNT=89	105	89	miR286	ref_miRseed	GACTAG	GACTAA	-	zygotic	0.541237
tap	3L_17354533_SNP_T_C_REFCOUNT=199;ALTCOUNT=1	199	1	miR5	ref_miRseed	TTCCTT	TTCCCT	+	zygotic	0.995
CG18265	3L_17448067_SNP_C_G_REFCOUNT=174;ALTCOUNT=26	174	26	miR286	ref_miRseed	CTAGTC	GTAGTC	+	zygotic	0.87
Ccn	3L_17741741_SNP_A_G_REFCOUNT=140;ALTCOUNT=55	140	55	miR286	ref_miRseed	CTAGTC	CTGGTC	+	zygotic	0.717949
Grd	3L_17832060_SNP_T_G_REFCOUNT=201;ALTCOUNT=3	201	3	miR4	ref_miRseed	GCTTTA	GCTGTA	+	zygotic	0.985294
CG7408	3L_17875973_SNP_C_T_REFCOUNT=171;ALTCOUNT=18	171	18	miR5	mut_miRseed	TCCCTT	TTCCTT	+	zygotic	0.0952381
CG5147	3L_18100995_SNP_T_A_REFCOUNT=200;ALTCOUNT=5	200	5	miR5	mut_miRseed	TAGGAA	AAGGAA	-	maternal	0.0243902
CG32195	3L_18109085_SNP_C_G_REFCOUNT=199;ALTCOUNT=4	199	4	miR5	ref_miRseed	TTCCTT	TTGCTT	+	zygotic	0.980296
CG32195	3L_18111131_SNP_T_C_REFCOUNT=150;ALTCOUNT=44	150	44	miR4	mut_miRseed	GTTTTA	GCTTTA	+	zygotic	0.226804
CG32196	3L_18452635_SNP_C_A_REFCOUNT=16;ALTCOUNT=182	16	182	miR5	mut_miRseed	CAGGAA	AAGGAA	-	maternal	0.919192
AlCR2	3L_18479432_SNP_C_G_REFCOUNT=164;ALTCOUNT=21	164	21	miR4	mut_miRseed	TAAACC	TAAAGC	-	zygotic	0.113514
Dysb	3L_18862157_SNP_G_T_REFCOUNT=194;ALTCOUNT=4	194	4	miR4	ref_miRseed	GCTTTA	TCTTTA	+	maternal	0.979798
CG14082	3L_19100071_SNP_C_T_REFCOUNT=200;ALTCOUNT=3	200	3	miR309	ref_miRseed	CACTGG	CATTGG	-	zygotic	0.985222
fz2	3L_19134481_SNP_C_A_REFCOUNT=203;ALTCOUNT=1	203	1	miR6	mut_miRseed	ATCACC	ATCACA	-	zygotic	0.00490196
CG9629	3L_19259840_SNP_C_A_REFCOUNT=104;ALTCOUNT=83	104	83	miR5	mut_miRseed	ACGGAA	AAGGAA	-	zygotic	0.44385
CG32206	3L_19334102_SNP_C_T_REFCOUNT=187;ALTCOUNT=10	187	10	miR4	ref_miRseed	TAAAGC	TAAAGT	-	zygotic	0.949239
CG32206	3L_19335705_SNP_C_A_REFCOUNT=189;ALTCOUNT=10	189	10	miR286	ref_miRseed	GACTAG	GAATAG	-	zygotic	0.949749
CG32214	3L_19460999_SNP_T_G_REFCOUNT=176;ALTCOUNT=17	176	17	miR4	ref_miRseed	GCTTTA	GCTTGA	+	zygotic	0.911917
CG9231	3L_19578406_SNP_A_C_REFCOUNT=136;ALTCOUNT=56	136	56	miR6	mut_miRseed	ATCAAA	ATCACA	-	maternal	0.291667
CG8786	3L_19633519_SNP_C_A_REFCOUNT=198;ALTCOUNT=5	198	5	miR5	mut_miRseed	ACGGAA	AAGGAA	-	maternal	0.0246305
Deaf1	3L_19822423_SNP_C_T_REFCOUNT=185;ALTCOUNT=11	185	11	miR5	mut_miRseed	TCCCTT	TTCCTT	+	maternal	0.0561224
RhoGDI	3L_19925871_SNP_T_C_REFCOUNT=197;ALTCOUNT=3	197	3	miR4	ref_miRseed	GCTTTA	GCTTCA	+	maternal	0.985
CG14186	3L_20092001_SNP_T_A_REFCOUNT=202;ALTCOUNT=1	202	1	miR4	ref_miRseed	TAAAGC	AAAAGC	-	zygotic	0.995074
CG32226	3L_20290282_SNP_G_A_REFCOUNT=131;ALTCOUNT=46	131	46	miR5	ref_miRseed	AAGGAA	AAAGAA	-	maternal	0.740113
fbl	3L_20384399_SNP_G_T_REFCOUNT=203;ALTCOUNT=2	203	2	miR5	mut_miRseed	GTCCTT	TTCCTT	+	zygotic	0.0097561
CG32428	3L_20462862_SNP_G_A_REFCOUNT=169;ALTCOUNT=26	169	26	miR286	mut_miRseed	GGCTAG	GACTAG	-	maternal	0.133333
CG32428	3L_20463384_SNP_G_C_REFCOUNT=151;ALTCOUNT=38	151	38	miR4	ref_miRseed	TAAAGC	TAAACC	-	maternal	0.798942
CG5059	3L_20508058_SNP_G_T_REFCOUNT=159;ALTCOUNT=29	159	29	miR4	ref_miRseed	TAAAGC	TAAATC	-	zygotic	0.845745
CG43251	3L_20752248_SNP_A_T_REFCOUNT=173;ALTCOUNT=16	173	16	miR4	mut_miRseed	GCTTAA	GCTTTA	+	zygotic	0.0846561
CG11399	3L_20774330_SNP_A_G_REFCOUNT=199;ALTCOUNT=4	199	4	miR4	ref_miRseed	TAAAGC	TGAAGC	-	maternal	0.980296
CG11399	3L_20774496_SNP_C_A_REFCOUNT=192;ALTCOUNT=10	192	10	miR5	mut_miRseed	ACGGAA	AAGGAA	-	maternal	0.0495049
Pka-R1	3L_20828305_SNP_T_A_REFCOUNT=201;ALTCOUNT=1	201	1	miR4	ref_miRseed	GCTTTA	GCTTAA	+	maternal	0.99505
CG13255	3L_20831836_SNP_A_T_REFCOUNT=193;ALTCOUNT=8	193	8	miR286	mut_miRseed	CTAGAC	CTAGTC	+	zygotic	0.039801
siz	3L_21067888_SNP_T_C_REFCOUNT=204;ALTCOUNT=1	204	1	miR5	mut_miRseed	TTTCTT	TTCCTT	+	zygotic	0.00487805
Ilk	3L_21212135_SNP_A_T_REFCOUNT=168;ALTCOUNT=27	168	27	miR5	mut_miRseed	TACCTT	TTCCTT	+	maternal	0.138462
AcCoAS	3L_21264264_SNP_A_G_REFCOUNT=166;ALTCOUNT=30	166	30	miR5	mut_miRseed	AAGAAA	AAGGAA	-	maternal	0.153061
Cpr78Cb	3L_21289537_SNP_A_C_REFCOUNT=132;ALTCOUNT=55	132	55	miR4	mut_miRseed	GATTTA	GCTTTA	+	zygotic	0.294118
CG15822	3L_2153463_SNP_G_T_REFCOUNT=187;ALTCOUNT=3	187	3	miR4	ref_miRseed	TAAAGC	TAAATC	-	zygotic	0.984211
CG11306	3L_21621496_SNP_C_T_REFCOUNT=192;ALTCOUNT=7	192	7	miR5	ref_miRseed	TTCCTT	TTCTTT	+	zygotic	0.964824
CG16940	3L_216340_SNP_T_A_REFCOUNT=203;ALTCOUNT=2	203	2	miR4	ref_miRseed	GCTTTA	GCATTA	+	maternal	0.990244
Syn1	3L_21739309_SNP_T_C_REFCOUNT=197;ALTCOUNT=6	197	6	miR6	mut_miRseed	ATCATA	ATCACA	-	zygotic	0.0295567
CycH	3L_21816355_SNP_T_G_REFCOUNT=80;ALTCOUNT=103	80	103	miR6	ref_miRseed	TGTGAT	TGGGAT	+	maternal	0.437158
P5CDh1	3L_21829922_SNP_A_G_REFCOUNT=191;ALTCOUNT=11	191	11	miR5	ref_miRseed	AAGGAA	AAGGGA	-	zygotic	0.945545
mub	3L_21920315_SNP_C_T_REFCOUNT=140;ALTCOUNT=41	140	41	miR5	mut_miRseed	TCCCTT	TTCCTT	+	maternal	0.226519
CG8960	3L_2198075_SNP_A_T_REFCOUNT=168;ALTCOUNT=33	168	33	miR4	mut_miRseed	GCATTA	GCTTTA	+	zygotic	0.164179
olf413	3L_22237275_SNP_A_T_REFCOUNT=204;ALTCOUNT=1	204	1	miR4	mut_miRseed	GCATTA	GCTTTA	+	zygotic	0.00487805
olf413	3L_22238345_SNP_C_T_REFCOUNT=202;ALTCOUNT=3	202	3	miR5	ref_miRseed	TTCCTT	TTTCTT	+	zygotic	0.985366
CG9018	3L_2235715_SNP_G_C_REFCOUNT=203;ALTCOUNT=2	203	2	miR286	ref_miRseed	GACTAG	GACTAC	-	maternal	0.990244
CG14459	3L_22575643_SNP_A_T_REFCOUNT=202;ALTCOUNT=2	202	2	miR5	ref_miRseed	AAGGAA	AAGGAT	-	zygotic	0.990196
CG14454	3L_22685236_SNP_G_A_REFCOUNT=203;ALTCOUNT=2	203	2	miR5	mut_miRseed	AAGGGA	AAGGAA	-	zygotic	0.0097561
CG11241	3L_22726378_SNP_A_G_REFCOUNT=204;ALTCOUNT=1	204	1	miR6	ref_miRseed	ATCACA	GTCACA	-	zygotic	0.995122
SPoCk	3L_22777881_SNP_T_C_REFCOUNT=187;ALTCOUNT=10	187	10	miR4	ref_miRseed	GCTTTA	GCTCTA	+	maternal	0.949239
jim	3L_22783562_SNP_G_T_REFCOUNT=55;ALTCOUNT=122	55	122	miR4	mut_miRseed	GAAAGC	TAAAGC	-	zygotic	0.689266
jim	3L_22789017_SNP_A_G_REFCOUNT=200;ALTCOUNT=2	200	2	miR5	mut_miRseed	AAGAAA	AAGGAA	-	zygotic	0.00990099
Chro	3L_22867215_SNP_A_C_REFCOUNT=204;ALTCOUNT=1	204	1	miR5	ref_miRseed	AAGGAA	ACGGAA	-	maternal	0.995122
Mes2	3L_22944815_SNP_A_G_REFCOUNT=193;ALTCOUNT=2	193	2	miR4	ref_miRseed	GCTTTA	GCTTTG	+	maternal	0.989744
nAChRalpha4	3L_23277657_SNP_C_T_REFCOUNT=174;ALTCOUNT=23	174	23	miR4	mut_miRseed	GCTCTA	GCTTTA	+	zygotic	0.116751
alpha-Cat	3L_23322823_SNP_A_G_REFCOUNT=200;ALTCOUNT=3	200	3	miR286	mut_miRseed	AACTAG	GACTAG	-	zygotic	0.0147783
CG45186	3L_2499127_SNP_C_G_REFCOUNT=202;ALTCOUNT=2	202	2	miR4	ref_miRseed	GCTTTA	GGTTTA	+	zygotic	0.990196
Spn	3L_2506085_SNP_G_C_REFCOUNT=192;ALTCOUNT=11	192	11	miR309	ref_miRseed	CACTGG	CACTGC	-	maternal	0.945813
msn	3L_2555261_SNP_A_G_REFCOUNT=179;ALTCOUNT=21	179	21	miR5	mut_miRseed	AAAGAA	AAGGAA	-	maternal	0.105
Fife	3L_2656086_SNP_T_C_REFCOUNT=133;ALTCOUNT=65	133	65	miR4	ref_miRseed	TAAAGC	CAAAGC	-	zygotic	0.671717
Fife	3L_2672019_SNP_A_C_REFCOUNT=204;ALTCOUNT=1	204	1	miR5	ref_miRseed	AAGGAA	ACGGAA	-	zygotic	0.995122
miple	3L_269151_SNP_G_T_REFCOUNT=201;ALTCOUNT=4	201	4	miR309	ref_miRseed	CCAGTG	CCATTG	+	zygotic	0.980488
Mrtf	3L_2719243_SNP_C_G_REFCOUNT=204;ALTCOUNT=1	204	1	miR309	mut_miRseed	CACTCG	CACTGG	-	maternal	0.00487805
Shab	3L_2944522_SNP_A_G_REFCOUNT=188;ALTCOUNT=14	188	14	miR4	ref_miRseed	GCTTTA	GCTTTG	+	zygotic	0.930693
CG34025	3L_2959849_SNP_A_G_REFCOUNT=152;ALTCOUNT=45	152	45	miR5	mut_miRseed	AAAGAA	AAGGAA	-	zygotic	0.228426
aly	3L_3024373_SNP_C_A_REFCOUNT=142;ALTCOUNT=58	142	58	miR309	ref_miRseed	CACTGG	AACTGG	-	zygotic	0.71
CG11537	3L_3129471_SNP_T_G_REFCOUNT=201;ALTCOUNT=3	201	3	miR309	ref_miRseed	CACTGG	CACGGG	-	maternal	0.985294
CG32281	3L_3170897_SNP_G_A_REFCOUNT=204;ALTCOUNT=1	204	1	miR6	ref_miRseed	TGTGAT	TATGAT	+	zygotic	0.995122
CG32278	3L_3171672_SNP_G_C_REFCOUNT=203;ALTCOUNT=2	203	2	miR4	ref_miRseed	GCTTTA	CCTTTA	+	maternal	0.990244
CycJ	3L_3468026_SNP_C_A_REFCOUNT=203;ALTCOUNT=1	203	1	miR4	ref_miRseed	GCTTTA	GATTTA	+	zygotic	0.995098
CG14971	3L_3468349_SNP_A_G_REFCOUNT=200;ALTCOUNT=1	200	1	miR5	mut_miRseed	AAAGAA	AAGGAA	-	maternal	0.00497512
CG42324	3L_3509000_SNP_T_C_REFCOUNT=200;ALTCOUNT=3	200	3	miR5	ref_miRseed	TTCCTT	TTCCCT	+	zygotic	0.985222
CG1231	3L_357518_SNP_C_T_REFCOUNT=203;ALTCOUNT=2	203	2	miR5	ref_miRseed	TTCCTT	TTTCTT	+	zygotic	0.990244
Eip63E	3L_3609264_SNP_T_C_REFCOUNT=204;ALTCOUNT=1	204	1	miR4	mut_miRseed	GTTTTA	GCTTTA	+	maternal	0.00487805
CG10359	3L_3615196_SNP_A_G_REFCOUNT=204;ALTCOUNT=1	204	1	miR6	mut_miRseed	TGTAAT	TGTGAT	+	zygotic	0.00487805
CG32264	3L_3717018_SNP_G_A_REFCOUNT=192;ALTCOUNT=3	192	3	miR5	ref_miRseed	AAGGAA	AAAGAA	-	maternal	0.984615
CG14982	3L_3946675_SNP_T_A_REFCOUNT=146;ALTCOUNT=52	146	52	miR4	ref_miRseed	GCTTTA	GCTATA	+	zygotic	0.737374
scrt	3L_3989776_SNP_G_A_REFCOUNT=204;ALTCOUNT=1	204	1	miR6	ref_miRseed	TGTGAT	TATGAT	+	zygotic	0.995122
CG14985	3L_4005354_SNP_T_C_REFCOUNT=131;ALTCOUNT=66	131	66	miR309	ref_miRseed	CCAGTG	CCAGCG	+	maternal	0.664975
dib	3L_4064248_SNP_A_T_REFCOUNT=150;ALTCOUNT=51	150	51	miR6	ref_miRseed	TGTGAT	TGTGTT	+	zygotic	0.746269
CG1319	3L_4293222_SNP_T_G_REFCOUNT=204;ALTCOUNT=1	204	1	miR4	ref_miRseed	GCTTTA	GCTGTA	+	maternal	0.995122
CG33514	3L_4366653_SNP_T_C_REFCOUNT=204;ALTCOUNT=1	204	1	miR4	mut_miRseed	GTTTTA	GCTTTA	+	zygotic	0.00487805
DopEcR	3L_4369009_SNP_A_T_REFCOUNT=204;ALTCOUNT=1	204	1	miR5	ref_miRseed	AAGGAA	ATGGAA	-	zygotic	0.995122
DOR	3L_4419965_SNP_C_T_REFCOUNT=202;ALTCOUNT=2	202	2	miR309	mut_miRseed	CCAGCG	CCAGTG	+	zygotic	0.00980392
Aats-leu	3L_4828969_SNP_G_A_REFCOUNT=204;ALTCOUNT=1	204	1	miR4	ref_miRseed	GCTTTA	ACTTTA	+	maternal	0.995122
CG13707	3L_4838055_SNP_C_A_REFCOUNT=202;ALTCOUNT=3	202	3	miR286	ref_miRseed	GACTAG	GAATAG	-	zygotic	0.985366
CG17150	3L_4895483_SNP_C_T_REFCOUNT=202;ALTCOUNT=3	202	3	miR5	mut_miRseed	CTCCTT	TTCCTT	+	zygotic	0.0146341
CG15212	3L_5125069_SNP_C_A_REFCOUNT=177;ALTCOUNT=20	177	20	miR286	ref_miRseed	CTAGTC	CTAGTA	+	zygotic	0.898477
shep	3L_5151557_SNP_A_G_REFCOUNT=202;ALTCOUNT=2	202	2	miR5	mut_miRseed	AAGAAA	AAGGAA	-	maternal	0.00980392
shep	3L_5151959_SNP_A_G_REFCOUNT=191;ALTCOUNT=5	191	5	miR4	ref_miRseed	TAAAGC	TAAGGC	-	maternal	0.97449
CG34391	3L_5433833_SNP_T_C_REFCOUNT=31;ALTCOUNT=168	31	168	miR5	ref_miRseed	TTCCTT	TCCCTT	+	zygotic	0.155779
CG34391	3L_5434474_SNP_A_G_REFCOUNT=9;ALTCOUNT=193	9	193	miR309	mut_miRseed	CCAATG	CCAGTG	+	zygotic	0.955446
Lkr	3L_5506218_SNP_T_C_REFCOUNT=180;ALTCOUNT=22	180	22	miR6	mut_miRseed	ATCATA	ATCACA	-	zygotic	0.108911
CG10625	3L_5531636_SNP_A_G_REFCOUNT=86;ALTCOUNT=104	86	104	miR5	mut_miRseed	AAAGAA	AAGGAA	-	zygotic	0.547368
bc10	3L_5559190_SNP_A_T_REFCOUNT=170;ALTCOUNT=31	170	31	miR6	mut_miRseed	AGTGAT	TGTGAT	+	maternal	0.154229
sif	3L_5738984_SNP_A_C_REFCOUNT=7;ALTCOUNT=190	7	190	miR286	mut_miRseed	ATAGTC	CTAGTC	+	zygotic	0.964467
sif	3L_5739908_SNP_C_T_REFCOUNT=204;ALTCOUNT=1	204	1	miR6	mut_miRseed	TGCGAT	TGTGAT	+	zygotic	0.00487805
PGRP-LD	3L_5776812_SNP_C_T_REFCOUNT=124;ALTCOUNT=71	124	71	miR309	mut_miRseed	CCAGCG	CCAGTG	+	zygotic	0.364103
Pmi	3L_5776812_SNP_C_T_REFCOUNT=124;ALTCOUNT=71	124	71	miR309	mut_miRseed	CCAGCG	CCAGTG	+	zygotic	0.364103
PGRP-LD	3L_5777564_SNP_T_C_REFCOUNT=88;ALTCOUNT=113	88	113	miR5	ref_miRseed	TTCCTT	CTCCTT	+	zygotic	0.437811
Pmi	3L_5777564_SNP_T_C_REFCOUNT=88;ALTCOUNT=113	88	113	miR5	ref_miRseed	TTCCTT	CTCCTT	+	zygotic	0.437811
Bre1	3L_5782998_SNP_A_T_REFCOUNT=204;ALTCOUNT=1	204	1	miR4	mut_miRseed	AAAAGC	TAAAGC	-	zygotic	0.00487805
S6k	3L_5790924_SNP_G_A_REFCOUNT=192;ALTCOUNT=11	192	11	miR4	mut_miRseed	TAGAGC	TAAAGC	-	zygotic	0.0541872
S6k	3L_5791105_SNP_A_C_REFCOUNT=204;ALTCOUNT=1	204	1	miR309	ref_miRseed	CACTGG	CCCTGG	-	zygotic	0.995122
vn	3L_5807651_SNP_A_T_REFCOUNT=203;ALTCOUNT=1	203	1	miR5	ref_miRseed	AAGGAA	ATGGAA	-	zygotic	0.995098
Jon65Ai	3L_6046674_SNP_A_G_REFCOUNT=203;ALTCOUNT=2	203	2	miR6	ref_miRseed	ATCACA	GTCACA	-	zygotic	0.990244
Lcp65Ae	3L_6130755_SNP_T_A_REFCOUNT=196;ALTCOUNT=6	196	6	miR286	mut_miRseed	GACTTG	GACTAG	-	zygotic	0.029703
Lcp65Ae	3L_6130779_SNP_T_A_REFCOUNT=201;ALTCOUNT=1	201	1	miR4	ref_miRseed	TAAAGC	AAAAGC	-	zygotic	0.99505
Lcp65Ad	3L_6137181_SNP_G_A_REFCOUNT=198;ALTCOUNT=2	198	2	miR6	ref_miRseed	TGTGAT	TGTAAT	+	zygotic	0.99
CG10289	3L_6158906_SNP_A_T_REFCOUNT=204;ALTCOUNT=1	204	1	miR4	ref_miRseed	TAAAGC	TATAGC	-	zygotic	0.995122
CG10289	3L_6160600_SNP_G_A_REFCOUNT=201;ALTCOUNT=4	201	4	miR5	mut_miRseed	AGGGAA	AAGGAA	-	zygotic	0.0195122
CG10289	3L_6161328_SNP_C_A_REFCOUNT=204;ALTCOUNT=1	204	1	miR286	mut_miRseed	GCCTAG	GACTAG	-	zygotic	0.00487805
CG10274	3L_6171999_SNP_C_A_REFCOUNT=203;ALTCOUNT=1	203	1	miR5	mut_miRseed	AAGGAC	AAGGAA	-	zygotic	0.00490196
CG43337	3L_620980_SNP_G_A_REFCOUNT=202;ALTCOUNT=3	202	3	miR5	mut_miRseed	AAGGGA	AAGGAA	-	zygotic	0.0146341
Best2	3L_6239228_SNP_C_A_REFCOUNT=197;ALTCOUNT=1	197	1	miR6	ref_miRseed	ATCACA	ATCAAA	-	zygotic	0.994949
CG8270	3L_6484171_SNP_T_A_REFCOUNT=190;ALTCOUNT=8	190	8	miR6	ref_miRseed	TGTGAT	TGTGAA	+	zygotic	0.959596
CG17129	3L_677955_SNP_A_T_REFCOUNT=200;ALTCOUNT=3	200	3	miR286	ref_miRseed	GACTAG	GTCTAG	-	zygotic	0.985222
Dscam2	3L_7163907_SNP_C_T_REFCOUNT=174;ALTCOUNT=25	174	25	miR4	ref_miRseed	TAAAGC	TAAAGT	-	zygotic	0.874372
Dscam2	3L_7168191_SNP_G_A_REFCOUNT=179;ALTCOUNT=1	179	1	miR5	ref_miRseed	AAGGAA	AAGAAA	-	zygotic	0.994444
unc-13-4A	3L_7261336_SNP_A_T_REFCOUNT=199;ALTCOUNT=6	199	6	miR309	ref_miRseed	CACTGG	CTCTGG	-	zygotic	0.970732
CG43780	3L_7326933_SNP_T_A_REFCOUNT=203;ALTCOUNT=2	203	2	miR5	mut_miRseed	ATGGAA	AAGGAA	-	zygotic	0.0097561
CG43781	3L_7326933_SNP_T_A_REFCOUNT=203;ALTCOUNT=2	203	2	miR5	mut_miRseed	ATGGAA	AAGGAA	-	zygotic	0.0097561
Srp19	3L_7340435_SNP_A_G_REFCOUNT=204;ALTCOUNT=1	204	1	miR5	mut_miRseed	AAAGAA	AAGGAA	-	maternal	0.00487805
Sh3beta	3L_7360367_SNP_G_A_REFCOUNT=192;ALTCOUNT=11	192	11	miR5	ref_miRseed	AAGGAA	AAGAAA	-	maternal	0.945813
SMSr	3L_7367445_SNP_G_C_REFCOUNT=201;ALTCOUNT=3	201	3	miR5	ref_miRseed	AAGGAA	AACGAA	-	zygotic	0.985294
Rac2	3L_7426767_SNP_G_T_REFCOUNT=201;ALTCOUNT=2	201	2	miR4	ref_miRseed	TAAAGC	TAAATC	-	zygotic	0.990148
Rac2	3L_7426859_SNP_C_T_REFCOUNT=197;ALTCOUNT=7	197	7	miR6	ref_miRseed	ATCACA	ATTACA	-	zygotic	0.965686
lqf	3L_7532669_SNP_T_C_REFCOUNT=204;ALTCOUNT=1	204	1	miR5	ref_miRseed	TTCCTT	TCCCTT	+	maternal	0.995122
CG7492	3L_7645285_SNP_T_A_REFCOUNT=204;ALTCOUNT=1	204	1	miR4	mut_miRseed	TAATGC	TAAAGC	-	maternal	0.00487805
CG7457	3L_7714972_SNP_A_C_REFCOUNT=204;ALTCOUNT=1	204	1	miR5	ref_miRseed	AAGGAA	AAGGAC	-	maternal	0.995122
Pdp1	3L_7808189_SNP_A_G_REFCOUNT=202;ALTCOUNT=1	202	1	miR6	ref_miRseed	ATCACA	GTCACA	-	zygotic	0.995074
CG8042	3L_7965647_SNP_G_T_REFCOUNT=197;ALTCOUNT=5	197	5	miR5	ref_miRseed	AAGGAA	AATGAA	-	zygotic	0.975248
CG13675	3L_8153449_SNP_C_A_REFCOUNT=204;ALTCOUNT=1	204	1	miR6	ref_miRseed	ATCACA	ATAACA	-	zygotic	0.995122
CG8012	3L_8209016_SNP_T_G_REFCOUNT=202;ALTCOUNT=2	202	2	miR6	ref_miRseed	TGTGAT	TGGGAT	+	zygotic	0.990196
CG13887	3L_839764_SNP_T_C_REFCOUNT=145;ALTCOUNT=53	145	53	miR6	ref_miRseed	TGTGAT	TGTGAC	+	maternal	0.732323
Gr61a	3L_843500_SNP_G_T_REFCOUNT=184;ALTCOUNT=15	184	15	miR5	mut_miRseed	TTCCTG	TTCCTT	+	zygotic	0.0753769
foi	3L_8526590_SNP_A_T_REFCOUNT=198;ALTCOUNT=7	198	7	miR6	mut_miRseed	AGTGAT	TGTGAT	+	zygotic	0.0341463
CG43078	3L_8589310_SNP_T_C_REFCOUNT=204;ALTCOUNT=1	204	1	miR5	ref_miRseed	TTCCTT	TTCCCT	+	zygotic	0.995122
CG5989	3L_8595576_SNP_G_A_REFCOUNT=187;ALTCOUNT=15	187	15	miR4	ref_miRseed	TAAAGC	TAAAAC	-	zygotic	0.925743
GAPsec	3L_8615336_SNP_G_A_REFCOUNT=166;ALTCOUNT=35	166	35	miR5	mut_miRseed	GAGGAA	AAGGAA	-	zygotic	0.174129
Prm	3L_8729997_SNP_G_C_REFCOUNT=118;ALTCOUNT=80	118	80	miR5	ref_miRseed	AAGGAA	AACGAA	-	zygotic	0.59596
CG32026	3L_8831917_SNP_C_T_REFCOUNT=114;ALTCOUNT=86	114	86	miR5	mut_miRseed	TCCCTT	TTCCTT	+	zygotic	0.43
orb2	3L_8931784_SNP_G_A_REFCOUNT=195;ALTCOUNT=3	195	3	miR4	mut_miRseed	TGAAGC	TAAAGC	-	zygotic	0.0151515
Galk	3L_8975518_SNP_C_A_REFCOUNT=194;ALTCOUNT=6	194	6	miR4	ref_miRseed	TAAAGC	TAAAGA	-	zygotic	0.97
Galk	3L_8975731_SNP_A_G_REFCOUNT=181;ALTCOUNT=16	181	16	miR309	mut_miRseed	CACTGA	CACTGG	-	zygotic	0.0812183
bol	3L_9093898_SNP_G_T_REFCOUNT=203;ALTCOUNT=1	203	1	miR309	ref_miRseed	CACTGG	CACTTG	-	zygotic	0.995098
Rdl	3L_9141307_SNP_G_A_REFCOUNT=183;ALTCOUNT=14	183	14	miR4	mut_miRseed	TAGAGC	TAAAGC	-	zygotic	0.071066
GluRIB	3L_9278780_SNP_C_T_REFCOUNT=138;ALTCOUNT=59	138	59	miR286	ref_miRseed	CTAGTC	CTAGTT	+	zygotic	0.700508
aay	3L_9417750_SNP_C_A_REFCOUNT=201;ALTCOUNT=2	201	2	miR4	ref_miRseed	GCTTTA	GATTTA	+	maternal	0.990148
MTF-1	3L_9431212_SNP_G_A_REFCOUNT=135;ALTCOUNT=64	135	64	miR6	ref_miRseed	TGTGAT	TATGAT	+	maternal	0.678392
CG42673	3L_9588905_SNP_T_A_REFCOUNT=204;ALTCOUNT=1	204	1	miR4	mut_miRseed	GCTTTT	GCTTTA	+	zygotic	0.00487805
CG6767	3L_9677135_SNP_G_A_REFCOUNT=204;ALTCOUNT=1	204	1	miR5	ref_miRseed	AAGGAA	AAGAAA	-	maternal	0.995122
CG8177	3L_9774461_SNP_T_C_REFCOUNT=196;ALTCOUNT=8	196	8	miR309	mut_miRseed	TCAGTG	CCAGTG	+	maternal	0.0392157
CG34382	3L_9877545_SNP_T_A_REFCOUNT=200;ALTCOUNT=4	200	4	miR5	ref_miRseed	TTCCTT	ATCCTT	+	zygotic	0.980392
Glut1	3L_992159_SNP_C_G_REFCOUNT=38;ALTCOUNT=163	38	163	miR5	ref_miRseed	TTCCTT	TTCGTT	+	maternal	0.189055
CG12038	3L_995691_SNP_T_A_REFCOUNT=197;ALTCOUNT=7	197	7	miR4	mut_miRseed	GCTTTT	GCTTTA	+	zygotic	0.0343137
CG34356	3L_9959150_SNP_A_T_REFCOUNT=137;ALTCOUNT=61	137	61	miR309	ref_miRseed	CCAGTG	CCTGTG	+	zygotic	0.691919
CG6685	3L_9959710_SNP_A_T_REFCOUNT=202;ALTCOUNT=1	202	1	miR286	mut_miRseed	GACAAG	GACTAG	-	maternal	0.00492611
CG34356	3L_9960254_SNP_T_C_REFCOUNT=177;ALTCOUNT=24	177	24	miR5	mut_miRseed	TTTCTT	TTCCTT	+	zygotic	0.119403
Nc	3L_9964052_SNP_G_T_REFCOUNT=200;ALTCOUNT=1	200	1	miR6	ref_miRseed	TGTGAT	TTTGAT	+	zygotic	0.995025
CG43291	3R_10062283_SNP_T_C_REFCOUNT=202;ALTCOUNT=1	202	1	miR6	mut_miRseed	ATCATA	ATCACA	-	zygotic	0.00492611
CG3321	3R_10153287_SNP_C_T_REFCOUNT=189;ALTCOUNT=10	189	10	miR5	mut_miRseed	TCCCTT	TTCCTT	+	zygotic	0.0502513
HtrA2	3R_10335141_SNP_G_A_REFCOUNT=203;ALTCOUNT=1	203	1	miR309	mut_miRseed	CGCTGG	CACTGG	-	maternal	0.00490196
CG31313	3R_10392238_SNP_A_G_REFCOUNT=204;ALTCOUNT=1	204	1	miR5	mut_miRseed	AAAGAA	AAGGAA	-	zygotic	0.00487805
CG31313	3R_10392388_SNP_A_G_REFCOUNT=172;ALTCOUNT=24	172	24	miR6	ref_miRseed	ATCACA	ATCGCA	-	zygotic	0.877551
CG8066	3R_10394124_SNP_A_G_REFCOUNT=159;ALTCOUNT=33	159	33	miR4	mut_miRseed	TAAAAC	TAAAGC	-	zygotic	0.171875
l(3)L1231	3R_10469691_SNP_G_A_REFCOUNT=198;ALTCOUNT=1	198	1	miR4	ref_miRseed	TAAAGC	TAAAAC	-	maternal	0.994975
CG14664	3R_1050662_SNP_C_T_REFCOUNT=201;ALTCOUNT=1	201	1	miR6	mut_miRseed	TGTGAC	TGTGAT	+	zygotic	0.0049505
jvl	3R_10619729_SNP_T_G_REFCOUNT=200;ALTCOUNT=4	200	4	miR4	ref_miRseed	GCTTTA	GCTTGA	+	zygotic	0.980392
VhaPPA1-1	3R_10728438_SNP_C_T_REFCOUNT=199;ALTCOUNT=4	199	4	miR4	ref_miRseed	TAAAGC	TAAAGT	-	maternal	0.980296
Sdr	3R_10748288_SNP_G_A_REFCOUNT=204;ALTCOUNT=1	204	1	miR4	ref_miRseed	GCTTTA	ACTTTA	+	zygotic	0.995122
mtd	3R_1097448_SNP_C_T_REFCOUNT=203;ALTCOUNT=1	203	1	miR4	mut_miRseed	CAAAGC	TAAAGC	-	zygotic	0.00490196
mtd	3R_1097650_SNP_T_A_REFCOUNT=204;ALTCOUNT=1	204	1	miR6	mut_miRseed	TTCACA	ATCACA	-	zygotic	0.00487805
mtd	3R_1099520_SNP_G_A_REFCOUNT=204;ALTCOUNT=1	204	1	miR5	mut_miRseed	AAGGGA	AAGGAA	-	zygotic	0.00487805
CG6752	3R_11016985_SNP_G_A_REFCOUNT=192;ALTCOUNT=5	192	5	miR286	ref_miRseed	GACTAG	GACTAA	-	maternal	0.974619
CG42404	3R_11082148_SNP_A_G_REFCOUNT=191;ALTCOUNT=11	191	11	miR4	ref_miRseed	GCTTTA	GCTTTG	+	zygotic	0.945545
CG4334	3R_11096227_SNP_C_A_REFCOUNT=182;ALTCOUNT=5	182	5	miR5	ref_miRseed	TTCCTT	TTACTT	+	zygotic	0.973262
Tm1	3R_11122670_SNP_C_T_REFCOUNT=200;ALTCOUNT=3	200	3	miR5	ref_miRseed	TTCCTT	TTCTTT	+	maternal	0.985222
Tm2	3R_11140818_SNP_T_G_REFCOUNT=177;ALTCOUNT=23	177	23	miR4	ref_miRseed	GCTTTA	GCGTTA	+	zygotic	0.885
CG42726	3R_11176067_SNP_C_T_REFCOUNT=200;ALTCOUNT=5	200	5	miR286	ref_miRseed	CTAGTC	CTAGTT	+	zygotic	0.97561
CG42726	3R_11176104_SNP_C_T_REFCOUNT=194;ALTCOUNT=4	194	4	miR4	mut_miRseed	GCCTTA	GCTTTA	+	zygotic	0.020202
CG5044	3R_11184676_SNP_C_A_REFCOUNT=203;ALTCOUNT=1	203	1	miR5	ref_miRseed	TTCCTT	TTCATT	+	zygotic	0.995098
CG6136	3R_11196703_SNP_G_A_REFCOUNT=197;ALTCOUNT=5	197	5	miR5	ref_miRseed	AAGGAA	AAGAAA	-	zygotic	0.975248
Atx2	3R_11242567_SNP_T_A_REFCOUNT=170;ALTCOUNT=28	170	28	miR5	ref_miRseed	TTCCTT	TTCCAT	+	maternal	0.858586
CG44014	3R_11333678_SNP_A_C_REFCOUNT=101;ALTCOUNT=82	101	82	miR6	mut_miRseed	ATAACA	ATCACA	-	zygotic	0.448087
pxb	3R_11515196_SNP_C_T_REFCOUNT=202;ALTCOUNT=1	202	1	miR4	ref_miRseed	GCTTTA	GTTTTA	+	zygotic	0.995074
pxb	3R_11515486_SNP_A_T_REFCOUNT=201;ALTCOUNT=1	201	1	miR5	mut_miRseed	TTCCAT	TTCCTT	+	zygotic	0.0049505
rec	3R_11648898_SNP_A_T_REFCOUNT=201;ALTCOUNT=2	201	2	miR286	ref_miRseed	GACTAG	GACTTG	-	zygotic	0.990148
CG12581	3R_11700_SNP_C_T_REFCOUNT=196;ALTCOUNT=3	196	3	miR6	mut_miRseed	TGTGAC	TGTGAT	+	zygotic	0.0150754
Prosbeta7	3R_1182770_SNP_C_T_REFCOUNT=161;ALTCOUNT=29	161	29	miR6	mut_miRseed	ACCACA	ATCACA	-	maternal	0.152632
Akt1	3R_11930989_SNP_T_A_REFCOUNT=201;ALTCOUNT=1	201	1	miR6	mut_miRseed	TGTGTT	TGTGAT	+	maternal	0.0049505
CG5916	3R_11974498_SNP_G_A_REFCOUNT=202;ALTCOUNT=2	202	2	miR309	ref_miRseed	CCAGTG	CCAGTA	+	maternal	0.990196
CG31287	3R_12030318_SNP_T_C_REFCOUNT=202;ALTCOUNT=2	202	2	miR5	mut_miRseed	TTCTTT	TTCCTT	+	zygotic	0.00980392
asun	3R_12092426_SNP_T_C_REFCOUNT=200;ALTCOUNT=4	200	4	miR5	mut_miRseed	TTCTTT	TTCCTT	+	zygotic	0.0196078
pad	3R_12171240_SNP_T_C_REFCOUNT=200;ALTCOUNT=4	200	4	miR5	ref_miRseed	TTCCTT	TTCCTC	+	zygotic	0.980392
Dad	3R_12895922_SNP_A_G_REFCOUNT=204;ALTCOUNT=1	204	1	miR6	mut_miRseed	TGTAAT	TGTGAT	+	zygotic	0.00487805
cal1	3R_12917564_SNP_T_A_REFCOUNT=113;ALTCOUNT=74	113	74	miR5	ref_miRseed	TTCCTT	ATCCTT	+	zygotic	0.604278
m-cup	3R_12970392_SNP_C_G_REFCOUNT=195;ALTCOUNT=3	195	3	miR5	mut_miRseed	AAGCAA	AAGGAA	-	maternal	0.0151515
cpx	3R_129715_SNP_A_G_REFCOUNT=186;ALTCOUNT=3	186	3	miR4	mut_miRseed	ACTTTA	GCTTTA	+	zygotic	0.015873
CG31262	3R_13042946_SNP_C_G_REFCOUNT=196;ALTCOUNT=2	196	2	miR6	ref_miRseed	ATCACA	ATCAGA	-	zygotic	0.989899
Brf	3R_13200594_SNP_T_A_REFCOUNT=189;ALTCOUNT=8	189	8	miR5	mut_miRseed	AAGGTA	AAGGAA	-	maternal	0.0406091
Dscam3	3R_13308253_SNP_C_T_REFCOUNT=2;ALTCOUNT=197	2	197	miR6	ref_miRseed	ATCACA	ATCATA	-	zygotic	0.0100503
Dscam3	3R_13308316_SNP_A_T_REFCOUNT=1;ALTCOUNT=197	1	197	miR4	ref_miRseed	TAAAGC	TATAGC	-	zygotic	0.00505051
CG5840	3R_13362721_SNP_C_A_REFCOUNT=130;ALTCOUNT=65	130	65	miR4	mut_miRseed	GCTTTC	GCTTTA	+	zygotic	0.333333
CG34281	3R_13439089_SNP_G_T_REFCOUNT=102;ALTCOUNT=91	102	91	miR6	ref_miRseed	TGTGAT	TTTGAT	+	zygotic	0.528497
TyrRII	3R_13572821_SNP_T_A_REFCOUNT=194;ALTCOUNT=3	194	3	miR309	ref_miRseed	CCAGTG	CCAGAG	+	zygotic	0.984772
TyrR	3R_13576480_SNP_G_A_REFCOUNT=201;ALTCOUNT=3	201	3	miR5	ref_miRseed	AAGGAA	AAGAAA	-	zygotic	0.985294
TyrR	3R_13576563_SNP_T_C_REFCOUNT=190;ALTCOUNT=3	190	3	miR4	ref_miRseed	TAAAGC	CAAAGC	-	zygotic	0.984456
TyrR	3R_13577270_SNP_G_A_REFCOUNT=195;ALTCOUNT=6	195	6	miR286	mut_miRseed	GGCTAG	GACTAG	-	zygotic	0.0298507
CG17802	3R_13629003_SNP_T_C_REFCOUNT=204;ALTCOUNT=1	204	1	miR4	mut_miRseed	TAAAGT	TAAAGC	-	zygotic	0.00487805
CG2519	3R_1365675_SNP_G_C_REFCOUNT=196;ALTCOUNT=5	196	5	miR5	ref_miRseed	AAGGAA	AAGCAA	-	zygotic	0.975124
tinc	3R_13696666_SNP_C_T_REFCOUNT=203;ALTCOUNT=1	203	1	miR4	mut_miRseed	GCCTTA	GCTTTA	+	zygotic	0.00490196
tinc	3R_13697331_SNP_C_A_REFCOUNT=201;ALTCOUNT=2	201	2	miR286	ref_miRseed	CTAGTC	ATAGTC	+	zygotic	0.990148
Mdh2	3R_14054433_SNP_A_C_REFCOUNT=198;ALTCOUNT=5	198	5	miR4	ref_miRseed	GCTTTA	GCTTTC	+	zygotic	0.975369
14-3-3epsilon	3R_14076162_SNP_C_T_REFCOUNT=191;ALTCOUNT=6	191	6	miR5	ref_miRseed	TTCCTT	TTTCTT	+	maternal	0.969543
CG31235	3R_14142438_SNP_A_T_REFCOUNT=199;ALTCOUNT=5	199	5	miR286	mut_miRseed	GACAAG	GACTAG	-	zygotic	0.0245098
CG15803	3R_14159424_SNP_C_A_REFCOUNT=201;ALTCOUNT=1	201	1	miR5	mut_miRseed	AAGGAC	AAGGAA	-	zygotic	0.0049505
Nup43	3R_14193604_SNP_C_T_REFCOUNT=203;ALTCOUNT=2	203	2	miR5	ref_miRseed	TTCCTT	TTCTTT	+	zygotic	0.990244
Vha26	3R_1420663_SNP_C_A_REFCOUNT=200;ALTCOUNT=3	200	3	miR4	ref_miRseed	GCTTTA	GATTTA	+	maternal	0.985222
CG31122	3R_14232721_SNP_A_G_REFCOUNT=203;ALTCOUNT=1	203	1	miR4	mut_miRseed	TAAAAC	TAAAGC	-	maternal	0.00490196
fru	3R_14241991_SNP_G_T_REFCOUNT=196;ALTCOUNT=3	196	3	miR309	ref_miRseed	CACTGG	CACTTG	-	zygotic	0.984925
VAChT	3R_14542813_SNP_T_C_REFCOUNT=178;ALTCOUNT=8	178	8	miR5	ref_miRseed	TTCCTT	CTCCTT	+	zygotic	0.956989
Cha	3R_14556957_SNP_T_C_REFCOUNT=183;ALTCOUNT=14	183	14	miR4	ref_miRseed	GCTTTA	GCTTCA	+	zygotic	0.928934
CG14294	3R_14727428_SNP_C_G_REFCOUNT=193;ALTCOUNT=5	193	5	miR309	ref_miRseed	CACTGG	GACTGG	-	zygotic	0.974747
Prp18	3R_14855761_SNP_G_A_REFCOUNT=202;ALTCOUNT=2	202	2	miR6	mut_miRseed	GTCACA	ATCACA	-	maternal	0.00980392
Cyp12a5	3R_14960287_SNP_A_T_REFCOUNT=202;ALTCOUNT=1	202	1	miR6	ref_miRseed	TGTGAT	TGTGTT	+	zygotic	0.995074
CG11779	3R_14979940_SNP_C_T_REFCOUNT=98;ALTCOUNT=90	98	90	miR4	ref_miRseed	TAAAGC	TAAAGT	-	maternal	0.521277
CG11779	3R_14980087_SNP_A_T_REFCOUNT=137;ALTCOUNT=43	137	43	miR5	ref_miRseed	AAGGAA	AAGGTA	-	maternal	0.761111
sqz	3R_14995734_SNP_C_T_REFCOUNT=162;ALTCOUNT=27	162	27	miR6	mut_miRseed	TGTGAC	TGTGAT	+	maternal	0.142857
Rab23	3R_1505969_SNP_G_T_REFCOUNT=204;ALTCOUNT=1	204	1	miR309	ref_miRseed	CACTGG	CACTGT	-	maternal	0.995122
CG5217	3R_15072825_SNP_C_T_REFCOUNT=204;ALTCOUNT=1	204	1	miR4	mut_miRseed	CAAAGC	TAAAGC	-	zygotic	0.00487805
CG44174	3R_15123071_SNP_A_T_REFCOUNT=134;ALTCOUNT=52	134	52	miR4	ref_miRseed	TAAAGC	TATAGC	-	zygotic	0.72043
CG3739	3R_15220878_SNP_G_A_REFCOUNT=176;ALTCOUNT=21	176	21	miR309	ref_miRseed	CCAGTG	CCAATG	+	zygotic	0.893401
CG31221	3R_15284988_SNP_C_G_REFCOUNT=92;ALTCOUNT=72	92	72	miR5	ref_miRseed	TTCCTT	TTGCTT	+	zygotic	0.560976
Ire1	3R_15680129_SNP_G_A_REFCOUNT=195;ALTCOUNT=5	195	5	miR4	ref_miRseed	TAAAGC	TAAAAC	-	zygotic	0.975
CG4538	3R_15724327_SNP_A_G_REFCOUNT=200;ALTCOUNT=1	200	1	miR5	ref_miRseed	AAGGAA	GAGGAA	-	maternal	0.995025
RhoGAP92B	3R_15739193_SNP_T_C_REFCOUNT=154;ALTCOUNT=39	154	39	miR5	ref_miRseed	TTCCTT	TCCCTT	+	maternal	0.797927
RhoGAP92B	3R_15739539_SNP_A_T_REFCOUNT=195;ALTCOUNT=4	195	4	miR6	mut_miRseed	TGTGAA	TGTGAT	+	maternal	0.0201005
CG4462	3R_15747568_SNP_C_T_REFCOUNT=181;ALTCOUNT=20	181	20	miR6	ref_miRseed	ATCACA	ATCATA	-	zygotic	0.900498
CG17190	3R_15837577_SNP_A_G_REFCOUNT=203;ALTCOUNT=1	203	1	miR6	ref_miRseed	ATCACA	ATCACG	-	zygotic	0.995098
CG17193	3R_15864155_SNP_T_A_REFCOUNT=193;ALTCOUNT=5	193	5	miR6	mut_miRseed	ATCACT	ATCACA	-	zygotic	0.0252525
Nlg4	3R_16069863_SNP_G_A_REFCOUNT=193;ALTCOUNT=6	193	6	miR309	ref_miRseed	CCAGTG	CCAATG	+	zygotic	0.969849
CG4367	3R_16129766_SNP_T_G_REFCOUNT=52;ALTCOUNT=134	52	134	miR4	mut_miRseed	TAAATC	TAAAGC	-	zygotic	0.72043
CG42668	3R_16149679_SNP_T_A_REFCOUNT=202;ALTCOUNT=2	202	2	miR4	mut_miRseed	GCTTTT	GCTTTA	+	zygotic	0.00980392
CG42668	3R_16149679_SNP_T_A_REFCOUNT=202;ALTCOUNT=2	202	2	miR5	ref_miRseed	TTCCTT	TACCTT	+	zygotic	0.990196
Gfrl	3R_16205872_SNP_A_G_REFCOUNT=196;ALTCOUNT=6	196	6	miR4	mut_miRseed	TAAAAC	TAAAGC	-	zygotic	0.029703
Gfrl	3R_16206240_SNP_T_G_REFCOUNT=203;ALTCOUNT=1	203	1	miR286	mut_miRseed	GACTAT	GACTAG	-	zygotic	0.00490196
CG11000	3R_1634345_SNP_G_T_REFCOUNT=172;ALTCOUNT=28	172	28	miR5	mut_miRseed	TTCCTG	TTCCTT	+	zygotic	0.14
CG5180	3R_16385328_SNP_A_T_REFCOUNT=168;ALTCOUNT=23	168	23	miR286	mut_miRseed	CTAGAC	CTAGTC	+	maternal	0.120419
EloB	3R_16404028_SNP_T_A_REFCOUNT=203;ALTCOUNT=2	203	2	miR4	ref_miRseed	TAAAGC	AAAAGC	-	zygotic	0.990244
Srp72	3R_16416698_SNP_G_T_REFCOUNT=200;ALTCOUNT=2	200	2	miR5	mut_miRseed	TGCCTT	TTCCTT	+	zygotic	0.00990099
CG17838	3R_16634895_SNP_C_T_REFCOUNT=194;ALTCOUNT=6	194	6	miR5	mut_miRseed	TCCCTT	TTCCTT	+	zygotic	0.03
CG5621	3R_16733574_SNP_A_G_REFCOUNT=132;ALTCOUNT=62	132	62	miR4	ref_miRseed	GCTTTA	GCTTTG	+	zygotic	0.680412
CG5621	3R_16733574_SNP_A_G_REFCOUNT=132;ALTCOUNT=62	132	62	miR6	mut_miRseed	TATGAT	TGTGAT	+	zygotic	0.319588
CG31191	3R_16736737_SNP_A_G_REFCOUNT=203;ALTCOUNT=2	203	2	miR4	mut_miRseed	TAAAAC	TAAAGC	-	zygotic	0.0097561
CG5630	3R_16753988_SNP_C_A_REFCOUNT=202;ALTCOUNT=1	202	1	miR5	ref_miRseed	TTCCTT	TTACTT	+	zygotic	0.995074
Mvl	3R_16880450_SNP_A_G_REFCOUNT=200;ALTCOUNT=4	200	4	miR4	ref_miRseed	TAAAGC	TAGAGC	-	maternal	0.980392
Sec15	3R_16931162_SNP_G_A_REFCOUNT=204;ALTCOUNT=1	204	1	miR4	ref_miRseed	TAAAGC	TAAAAC	-	maternal	0.995122
slmb	3R_16945259_SNP_C_T_REFCOUNT=204;ALTCOUNT=1	204	1	miR6	ref_miRseed	ATCACA	ATTACA	-	maternal	0.995122
SNF4Agamma	3R_17039031_SNP_G_T_REFCOUNT=185;ALTCOUNT=11	185	11	miR6	mut_miRseed	TGGGAT	TGTGAT	+	zygotic	0.0561224
SNF4Agamma	3R_17039572_SNP_G_A_REFCOUNT=202;ALTCOUNT=2	202	2	miR309	mut_miRseed	CCGGTG	CCAGTG	+	zygotic	0.00980392
lbl	3R_17252528_SNP_G_A_REFCOUNT=178;ALTCOUNT=18	178	18	miR5	mut_miRseed	GAGGAA	AAGGAA	-	zygotic	0.0918367
lbe	3R_17267336_SNP_G_A_REFCOUNT=204;ALTCOUNT=1	204	1	miR4	mut_miRseed	TAGAGC	TAAAGC	-	zygotic	0.00487805
CG7922	3R_17313017_SNP_G_A_REFCOUNT=203;ALTCOUNT=1	203	1	miR6	ref_miRseed	TGTGAT	TATGAT	+	zygotic	0.995098
C15	3R_17338207_SNP_T_C_REFCOUNT=192;ALTCOUNT=10	192	10	miR4	ref_miRseed	GCTTTA	GCTCTA	+	zygotic	0.950495
CG7956	3R_17353498_SNP_G_A_REFCOUNT=201;ALTCOUNT=3	201	3	miR6	mut_miRseed	TGTGGT	TGTGAT	+	zygotic	0.0147059
CG7956	3R_17353553_SNP_G_T_REFCOUNT=185;ALTCOUNT=8	185	8	miR4	mut_miRseed	GCTGTA	GCTTTA	+	zygotic	0.0414508
InR	3R_17397778_SNP_G_T_REFCOUNT=189;ALTCOUNT=1	189	1	miR309	ref_miRseed	CACTGG	CACTTG	-	maternal	0.994737
CG6678	3R_17732450_SNP_T_A_REFCOUNT=201;ALTCOUNT=3	201	3	miR5	ref_miRseed	TTCCTT	TACCTT	+	maternal	0.985294
CG6678	3R_17732723_SNP_C_G_REFCOUNT=80;ALTCOUNT=110	80	110	miR286	ref_miRseed	CTAGTC	GTAGTC	+	maternal	0.421053
Eip93F	3R_17833711_SNP_G_A_REFCOUNT=52;ALTCOUNT=112	52	112	miR4	ref_miRseed	GCTTTA	ACTTTA	+	zygotic	0.317073
BG4	3R_17861232_SNP_C_G_REFCOUNT=92;ALTCOUNT=1	92	1	miR5	ref_miRseed	TTCCTT	TTCGTT	+	zygotic	0.989247
how	3R_17904789_SNP_T_C_REFCOUNT=195;ALTCOUNT=4	195	4	miR4	mut_miRseed	GTTTTA	GCTTTA	+	maternal	0.0201005
CG34377	3R_18137343_SNP_G_C_REFCOUNT=196;ALTCOUNT=1	196	1	miR309	mut_miRseed	CAGTGG	CACTGG	-	zygotic	0.00507614
CG13862	3R_18158226_SNP_G_A_REFCOUNT=202;ALTCOUNT=3	202	3	miR6	mut_miRseed	TGTGGT	TGTGAT	+	zygotic	0.0146341
lqfR	3R_18243122_SNP_T_C_REFCOUNT=204;ALTCOUNT=1	204	1	miR5	mut_miRseed	TTTCTT	TTCCTT	+	maternal	0.00487805
Octbeta1R	3R_18342760_SNP_C_T_REFCOUNT=199;ALTCOUNT=3	199	3	miR5	mut_miRseed	TTCCTC	TTCCTT	+	zygotic	0.0148515
bond	3R_18382123_SNP_T_G_REFCOUNT=203;ALTCOUNT=1	203	1	miR6	ref_miRseed	TGTGAT	GGTGAT	+	zygotic	0.995098
CG45049	3R_18556625_SNP_G_T_REFCOUNT=202;ALTCOUNT=3	202	3	miR309	ref_miRseed	CCAGTG	CCAGTT	+	zygotic	0.985366
CG7029	3R_18619144_SNP_A_T_REFCOUNT=106;ALTCOUNT=78	106	78	miR4	mut_miRseed	GCATTA	GCTTTA	+	maternal	0.423913
CG34375	3R_18826091_SNP_C_T_REFCOUNT=162;ALTCOUNT=24	162	24	miR4	mut_miRseed	CAAAGC	TAAAGC	-	zygotic	0.129032
CG13838	3R_18868360_SNP_A_T_REFCOUNT=33;ALTCOUNT=160	33	160	miR6	ref_miRseed	TGTGAT	TGTGTT	+	zygotic	0.170984
CG17119	3R_18880135_SNP_C_T_REFCOUNT=141;ALTCOUNT=42	141	42	miR4	mut_miRseed	CAAAGC	TAAAGC	-	zygotic	0.229508
CG13830	3R_18896359_SNP_C_G_REFCOUNT=186;ALTCOUNT=14	186	14	miR5	mut_miRseed	AACGAA	AAGGAA	-	zygotic	0.07
CG13830	3R_18897265_SNP_C_T_REFCOUNT=203;ALTCOUNT=2	203	2	miR4	mut_miRseed	CAAAGC	TAAAGC	-	zygotic	0.0097561
cnc	3R_19012813_SNP_G_A_REFCOUNT=204;ALTCOUNT=1	204	1	miR5	mut_miRseed	AAGGGA	AAGGAA	-	zygotic	0.00487805
fzo	3R_19027432_SNP_T_G_REFCOUNT=129;ALTCOUNT=55	129	55	miR5	mut_miRseed	AAGTAA	AAGGAA	-	zygotic	0.298913
orb	3R_19090073_SNP_C_A_REFCOUNT=203;ALTCOUNT=1	203	1	miR286	mut_miRseed	GCCTAG	GACTAG	-	maternal	0.00490196
CG4374	3R_19235400_SNP_G_A_REFCOUNT=204;ALTCOUNT=1	204	1	miR5	ref_miRseed	AAGGAA	AAGAAA	-	zygotic	0.995122
CG31145	3R_19432079_SNP_G_A_REFCOUNT=204;ALTCOUNT=1	204	1	miR309	mut_miRseed	CGCTGG	CACTGG	-	maternal	0.00487805
CG31145	3R_19433122_SNP_A_G_REFCOUNT=180;ALTCOUNT=17	180	17	miR4	ref_miRseed	TAAAGC	TGAAGC	-	maternal	0.913706
eIF4G2	3R_19635304_SNP_T_C_REFCOUNT=187;ALTCOUNT=2	187	2	miR4	mut_miRseed	TAAAGT	TAAAGC	-	maternal	0.010582
CG31140	3R_19799382_SNP_G_C_REFCOUNT=140;ALTCOUNT=52	140	52	miR6	ref_miRseed	TGTGAT	TCTGAT	+	zygotic	0.729167
CG31140	3R_19799450_SNP_A_T_REFCOUNT=122;ALTCOUNT=69	122	69	miR4	mut_miRseed	GCATTA	GCTTTA	+	zygotic	0.361257
CG13604	3R_19814780_SNP_G_A_REFCOUNT=199;ALTCOUNT=2	199	2	miR4	ref_miRseed	TAAAGC	TAAAAC	-	maternal	0.99005
spas	3R_19867748_SNP_G_C_REFCOUNT=201;ALTCOUNT=2	201	2	miR5	mut_miRseed	TTCGTT	TTCCTT	+	maternal	0.00985222
Sec10	3R_19963249_SNP_A_C_REFCOUNT=202;ALTCOUNT=1	202	1	miR5	mut_miRseed	TTACTT	TTCCTT	+	maternal	0.00492611
CG6182	3R_19988722_SNP_A_G_REFCOUNT=30;ALTCOUNT=159	30	159	miR6	mut_miRseed	TGTAAT	TGTGAT	+	maternal	0.84127
CG17786	3R_20040876_SNP_G_A_REFCOUNT=193;ALTCOUNT=10	193	10	miR4	mut_miRseed	TAAGGC	TAAAGC	-	zygotic	0.0492611
CG6356	3R_20114314_SNP_T_C_REFCOUNT=152;ALTCOUNT=35	152	35	miR6	ref_miRseed	TGTGAT	CGTGAT	+	zygotic	0.812834
CG6432	3R_20166260_SNP_A_T_REFCOUNT=71;ALTCOUNT=119	71	119	miR4	mut_miRseed	GCATTA	GCTTTA	+	zygotic	0.626316
Ms	3R_20169443_SNP_G_C_REFCOUNT=195;ALTCOUNT=1	195	1	miR4	mut_miRseed	GGTTTA	GCTTTA	+	zygotic	0.00510204
nAChRalpha1	3R_20226751_SNP_A_T_REFCOUNT=190;ALTCOUNT=8	190	8	miR6	mut_miRseed	AACACA	ATCACA	-	zygotic	0.040404
CG13622	3R_20348223_SNP_C_A_REFCOUNT=196;ALTCOUNT=7	196	7	miR4	ref_miRseed	TAAAGC	TAAAGA	-	zygotic	0.965517
slo	3R_20533739_SNP_A_G_REFCOUNT=203;ALTCOUNT=1	203	1	miR6	mut_miRseed	TGTAAT	TGTGAT	+	zygotic	0.00490196
CG5805	3R_20610323_SNP_A_T_REFCOUNT=203;ALTCOUNT=1	203	1	miR5	ref_miRseed	AAGGAA	AAGGTA	-	maternal	0.995098
Trf4-2	3R_20752538_SNP_A_G_REFCOUNT=163;ALTCOUNT=27	163	27	miR309	ref_miRseed	CCAGTG	CCGGTG	+	zygotic	0.857895
5PtaseI	3R_20866918_SNP_A_G_REFCOUNT=200;ALTCOUNT=5	200	5	miR5	ref_miRseed	AAGGAA	AAGGGA	-	zygotic	0.97561
to	3R_21066996_SNP_G_C_REFCOUNT=203;ALTCOUNT=1	203	1	miR4	mut_miRseed	GGTTTA	GCTTTA	+	zygotic	0.00490196
CG10550	3R_21132202_SNP_C_T_REFCOUNT=112;ALTCOUNT=76	112	76	miR6	mut_miRseed	ACCACA	ATCACA	-	zygotic	0.404255
Fur1	3R_21210427_SNP_A_T_REFCOUNT=204;ALTCOUNT=1	204	1	miR309	mut_miRseed	CACAGG	CACTGG	-	maternal	0.00487805
MED28	3R_21303407_SNP_T_A_REFCOUNT=196;ALTCOUNT=4	196	4	miR5	ref_miRseed	TTCCTT	TACCTT	+	zygotic	0.98
ymp	3R_21418776_SNP_G_A_REFCOUNT=203;ALTCOUNT=1	203	1	miR4	mut_miRseed	TAGAGC	TAAAGC	-	zygotic	0.00490196
msi	3R_21428759_SNP_C_A_REFCOUNT=188;ALTCOUNT=1	188	1	miR5	ref_miRseed	TTCCTT	TTACTT	+	zygotic	0.994709
msi	3R_21428976_SNP_T_C_REFCOUNT=84;ALTCOUNT=73	84	73	miR4	ref_miRseed	GCTTTA	GCTTCA	+	zygotic	0.535032
LpR2	3R_21525619_SNP_A_G_REFCOUNT=196;ALTCOUNT=7	196	7	miR5	ref_miRseed	AAGGAA	AAGGGA	-	maternal	0.965517
Osi19	3R_2162813_SNP_A_G_REFCOUNT=188;ALTCOUNT=10	188	10	miR4	mut_miRseed	ACTTTA	GCTTTA	+	zygotic	0.0505051
CG5890	3R_21696760_SNP_T_C_REFCOUNT=18;ALTCOUNT=168	18	168	miR4	ref_miRseed	GCTTTA	GCTTCA	+	zygotic	0.0967742
Tsp96F	3R_21699632_SNP_A_T_REFCOUNT=98;ALTCOUNT=89	98	89	miR6	ref_miRseed	ATCACA	ATCACT	-	maternal	0.524064
E(spl)malpha-BFM	3R_21837132_SNP_G_A_REFCOUNT=189;ALTCOUNT=14	189	14	miR4	ref_miRseed	GCTTTA	ACTTTA	+	zygotic	0.931034
Kaz-m1	3R_21841628_SNP_T_C_REFCOUNT=184;ALTCOUNT=11	184	11	miR6	ref_miRseed	TGTGAT	TGCGAT	+	zygotic	0.94359
E(spl)m3-HLH	3R_21848759_SNP_G_A_REFCOUNT=173;ALTCOUNT=5	173	5	miR4	ref_miRseed	GCTTTA	ACTTTA	+	zygotic	0.97191
E(spl)m7-HLH	3R_21863597_SNP_T_A_REFCOUNT=203;ALTCOUNT=2	203	2	miR4	ref_miRseed	GCTTTA	GCTTAA	+	zygotic	0.990244
Pak	3R_2186577_SNP_G_T_REFCOUNT=204;ALTCOUNT=1	204	1	miR4	mut_miRseed	GCTTGA	GCTTTA	+	maternal	0.00487805
Vps2	3R_21879568_SNP_T_A_REFCOUNT=204;ALTCOUNT=1	204	1	miR6	ref_miRseed	TGTGAT	TGTGAA	+	maternal	0.995122
Vps2	3R_21879689_SNP_A_G_REFCOUNT=198;ALTCOUNT=3	198	3	miR4	mut_miRseed	ACTTTA	GCTTTA	+	maternal	0.0149254
CG6142	3R_21962746_SNP_T_C_REFCOUNT=201;ALTCOUNT=1	201	1	miR6	ref_miRseed	TGTGAT	TGCGAT	+	zygotic	0.99505
CG12290	3R_22059040_SNP_C_T_REFCOUNT=198;ALTCOUNT=2	198	2	miR4	ref_miRseed	GCTTTA	GTTTTA	+	zygotic	0.99
CG10277	3R_2213863_SNP_G_T_REFCOUNT=197;ALTCOUNT=2	197	2	miR6	ref_miRseed	TGTGAT	TTTGAT	+	maternal	0.98995
scrib	3R_22412817_SNP_T_C_REFCOUNT=190;ALTCOUNT=9	190	9	miR4	mut_miRseed	GTTTTA	GCTTTA	+	zygotic	0.0452261
CG14247	3R_22564176_SNP_A_C_REFCOUNT=175;ALTCOUNT=21	175	21	miR5	mut_miRseed	TTCATT	TTCCTT	+	zygotic	0.107143
Tsp97E	3R_22787218_SNP_A_G_REFCOUNT=204;ALTCOUNT=1	204	1	miR5	ref_miRseed	AAGGAA	AAGGGA	-	maternal	0.995122
CG5521	3R_22802516_SNP_C_T_REFCOUNT=64;ALTCOUNT=127	64	127	miR4	mut_miRseed	GCTCTA	GCTTTA	+	maternal	0.664921
CG14253	3R_22811109_SNP_C_T_REFCOUNT=202;ALTCOUNT=1	202	1	miR286	ref_miRseed	CTAGTC	TTAGTC	+	zygotic	0.995074
eater	3R_22921641_SNP_A_G_REFCOUNT=31;ALTCOUNT=163	31	163	miR4	ref_miRseed	TAAAGC	TGAAGC	-	zygotic	0.159794
CG6051	3R_22951026_SNP_A_T_REFCOUNT=204;ALTCOUNT=1	204	1	miR4	ref_miRseed	TAAAGC	TATAGC	-	maternal	0.995122
grass	3R_22985450_SNP_T_C_REFCOUNT=200;ALTCOUNT=4	200	4	miR5	ref_miRseed	TTCCTT	TTCCCT	+	zygotic	0.980392
CG31064	3R_23056655_SNP_T_C_REFCOUNT=196;ALTCOUNT=2	196	2	miR286	ref_miRseed	GACTAG	GACCAG	-	zygotic	0.989899
Hmu	3R_23117076_SNP_C_T_REFCOUNT=202;ALTCOUNT=2	202	2	miR286	mut_miRseed	CTAGCC	CTAGTC	+	maternal	0.00980392
Hmu	3R_23117174_SNP_C_A_REFCOUNT=11;ALTCOUNT=193	11	193	miR5	ref_miRseed	TTCCTT	TTACTT	+	maternal	0.0539216
CG42534	3R_23197482_SNP_C_T_REFCOUNT=203;ALTCOUNT=2	203	2	miR5	mut_miRseed	TTCCTC	TTCCTT	+	zygotic	0.0097561
side	3R_23203381_SNP_A_T_REFCOUNT=204;ALTCOUNT=1	204	1	miR4	mut_miRseed	AAAAGC	TAAAGC	-	zygotic	0.00487805
side	3R_23203939_SNP_T_C_REFCOUNT=203;ALTCOUNT=2	203	2	miR6	ref_miRseed	ATCACA	ACCACA	-	zygotic	0.990244
side	3R_23205284_SNP_T_C_REFCOUNT=130;ALTCOUNT=52	130	52	miR309	mut_miRseed	TACTGG	CACTGG	-	zygotic	0.285714
Klp98A	3R_23374047_SNP_T_A_REFCOUNT=18;ALTCOUNT=172	18	172	miR5	mut_miRseed	AAGGTA	AAGGAA	-	maternal	0.905263
wdb	3R_23388487_SNP_A_T_REFCOUNT=199;ALTCOUNT=3	199	3	miR6	ref_miRseed	ATCACA	TTCACA	-	maternal	0.985149
dsd	3R_23424174_SNP_T_A_REFCOUNT=193;ALTCOUNT=8	193	8	miR309	mut_miRseed	CTCTGG	CACTGG	-	maternal	0.039801
Tusp	3R_23459834_SNP_T_A_REFCOUNT=199;ALTCOUNT=5	199	5	miR4	mut_miRseed	GCTTTT	GCTTTA	+	zygotic	0.0245098
CG5611	3R_23460527_SNP_G_A_REFCOUNT=202;ALTCOUNT=2	202	2	miR5	ref_miRseed	AAGGAA	AAAGAA	-	maternal	0.990196
CG34353	3R_23594744_SNP_C_T_REFCOUNT=164;ALTCOUNT=21	164	21	miR309	ref_miRseed	CACTGG	TACTGG	-	zygotic	0.886486
CG34362	3R_23914789_SNP_G_A_REFCOUNT=200;ALTCOUNT=2	200	2	miR4	mut_miRseed	GCTTTG	GCTTTA	+	zygotic	0.00990099
CG34362	3R_23916218_SNP_C_A_REFCOUNT=196;ALTCOUNT=2	196	2	miR309	ref_miRseed	CCAGTG	CAAGTG	+	zygotic	0.989899
CG34354	3R_24065814_SNP_C_T_REFCOUNT=191;ALTCOUNT=9	191	9	miR309	mut_miRseed	CCAGCG	CCAGTG	+	zygotic	0.045
CG1307	3R_2481768_SNP_C_A_REFCOUNT=188;ALTCOUNT=2	188	2	miR286	mut_miRseed	GCCTAG	GACTAG	-	maternal	0.0105263
Spase18-21	3R_2485092_SNP_T_G_REFCOUNT=204;ALTCOUNT=1	204	1	miR5	ref_miRseed	TTCCTT	TGCCTT	+	zygotic	0.995122
CG1951	3R_24856657_SNP_C_A_REFCOUNT=182;ALTCOUNT=2	182	2	miR5	ref_miRseed	TTCCTT	TTCATT	+	maternal	0.98913
Ssl2	3R_24856804_SNP_C_A_REFCOUNT=76;ALTCOUNT=110	76	110	miR6	ref_miRseed	ATCACA	ATCAAA	-	zygotic	0.408602
Spargel	3R_248901_SNP_C_A_REFCOUNT=201;ALTCOUNT=1	201	1	miR6	ref_miRseed	ATCACA	ATAACA	-	zygotic	0.99505
CG11873	3R_24934004_SNP_G_C_REFCOUNT=156;ALTCOUNT=35	156	35	miR5	mut_miRseed	TTCGTT	TTCCTT	+	zygotic	0.183246
CG14511	3R_24971522_SNP_G_T_REFCOUNT=104;ALTCOUNT=86	104	86	miR4	mut_miRseed	GAAAGC	TAAAGC	-	zygotic	0.452632
CG14509	3R_24998520_SNP_A_G_REFCOUNT=204;ALTCOUNT=1	204	1	miR5	mut_miRseed	AAAGAA	AAGGAA	-	zygotic	0.00487805
CG15817	3R_25059708_SNP_C_A_REFCOUNT=203;ALTCOUNT=2	203	2	miR309	ref_miRseed	CCAGTG	ACAGTG	+	maternal	0.990244
CG14506	3R_25119654_SNP_T_C_REFCOUNT=2;ALTCOUNT=203	2	203	miR4	ref_miRseed	TAAAGC	CAAAGC	-	zygotic	0.0097561
CG14506	3R_25121039_SNP_C_A_REFCOUNT=2;ALTCOUNT=202	2	202	miR6	mut_miRseed	CTCACA	ATCACA	-	zygotic	0.990196
CG2006	3R_25316781_SNP_C_T_REFCOUNT=203;ALTCOUNT=2	203	2	miR6	mut_miRseed	TGCGAT	TGTGAT	+	zygotic	0.0097561
CG2006	3R_25316988_SNP_C_A_REFCOUNT=198;ALTCOUNT=2	198	2	miR4	mut_miRseed	GCTTTC	GCTTTA	+	zygotic	0.01
CG18110	3R_25496919_SNP_C_T_REFCOUNT=184;ALTCOUNT=14	184	14	miR5	ref_miRseed	TTCCTT	TTTCTT	+	zygotic	0.929293
CG7582	3R_25506209_SNP_G_A_REFCOUNT=202;ALTCOUNT=1	202	1	miR309	ref_miRseed	CACTGG	CACTAG	-	zygotic	0.995074
Kul	3R_25558920_SNP_T_C_REFCOUNT=201;ALTCOUNT=3	201	3	miR4	ref_miRseed	GCTTTA	GCTCTA	+	maternal	0.985294
Kul	3R_25560029_SNP_G_A_REFCOUNT=201;ALTCOUNT=3	201	3	miR309	ref_miRseed	CCAGTG	CCAGTA	+	maternal	0.985294
yata	3R_25579651_SNP_G_T_REFCOUNT=200;ALTCOUNT=4	200	4	miR5	mut_miRseed	TTCCGT	TTCCTT	+	zygotic	0.0196078
CG7834	3R_25627563_SNP_G_A_REFCOUNT=156;ALTCOUNT=33	156	33	miR4	ref_miRseed	TAAAGC	TAAAAC	-	maternal	0.825397
CG31038	3R_25724200_SNP_T_A_REFCOUNT=179;ALTCOUNT=20	179	20	miR309	mut_miRseed	CCTGTG	CCAGTG	+	zygotic	0.100503
CG31038	3R_25728402_SNP_C_T_REFCOUNT=155;ALTCOUNT=35	155	35	miR5	mut_miRseed	TCCCTT	TTCCTT	+	zygotic	0.184211
Jon99Ciii	3R_25748777_SNP_T_C_REFCOUNT=165;ALTCOUNT=26	165	26	miR5	ref_miRseed	TTCCTT	TTCCTC	+	zygotic	0.863874
bcd	3R_2582235_SNP_A_G_REFCOUNT=202;ALTCOUNT=2	202	2	miR286	ref_miRseed	GACTAG	GACTGG	-	maternal	0.990196
CG45051	3R_25947360_SNP_T_G_REFCOUNT=133;ALTCOUNT=49	133	49	miR4	mut_miRseed	TCTTTA	GCTTTA	+	zygotic	0.269231
CG45051	3R_25947418_SNP_G_C_REFCOUNT=196;ALTCOUNT=5	196	5	miR5	mut_miRseed	TTGCTT	TTCCTT	+	zygotic	0.0248756
Mlc2	3R_25997487_SNP_G_A_REFCOUNT=197;ALTCOUNT=5	197	5	miR4	mut_miRseed	TAAGGC	TAAAGC	-	zygotic	0.0247525
CG1983	3R_26001877_SNP_A_G_REFCOUNT=151;ALTCOUNT=41	151	41	miR5	ref_miRseed	AAGGAA	GAGGAA	-	maternal	0.786458
CG9737	3R_26067228_SNP_A_C_REFCOUNT=202;ALTCOUNT=2	202	2	miR4	mut_miRseed	TAAAGA	TAAAGC	-	zygotic	0.00980392
hdc	3R_26192367_SNP_C_T_REFCOUNT=181;ALTCOUNT=1	181	1	miR5	mut_miRseed	TTCCTC	TTCCTT	+	maternal	0.00549451
Fer1HCH	3R_26211676_SNP_G_A_REFCOUNT=204;ALTCOUNT=1	204	1	miR286	mut_miRseed	GACTGG	GACTAG	-	maternal	0.00487805
CG2217	3R_26244638_SNP_T_A_REFCOUNT=182;ALTCOUNT=6	182	6	miR4	mut_miRseed	TAATGC	TAAAGC	-	zygotic	0.0319149
CG42740	3R_26244638_SNP_T_A_REFCOUNT=182;ALTCOUNT=6	182	6	miR4	mut_miRseed	TAATGC	TAAAGC	-	zygotic	0.0319149
CG34155	3R_26381411_SNP_G_C_REFCOUNT=204;ALTCOUNT=1	204	1	miR309	mut_miRseed	CAGTGG	CACTGG	-	zygotic	0.00487805
tmod	3R_26400582_SNP_C_T_REFCOUNT=151;ALTCOUNT=45	151	45	miR5	ref_miRseed	TTCCTT	TTTCTT	+	zygotic	0.770408
CG12069	3R_26519734_SNP_T_C_REFCOUNT=53;ALTCOUNT=139	53	139	miR6	mut_miRseed	ATCATA	ATCACA	-	zygotic	0.723958
CG12069	3R_26519765_SNP_A_G_REFCOUNT=192;ALTCOUNT=11	192	11	miR5	mut_miRseed	AAAGAA	AAGGAA	-	zygotic	0.0541872
wts	3R_26616205_SNP_G_A_REFCOUNT=199;ALTCOUNT=5	199	5	miR5	mut_miRseed	AAGGAG	AAGGAA	-	maternal	0.0245098
tll	3R_26680073_SNP_A_T_REFCOUNT=193;ALTCOUNT=7	193	7	miR4	ref_miRseed	GCTTTA	GCTTTT	+	zygotic	0.965
CG14650	3R_266926_SNP_A_G_REFCOUNT=200;ALTCOUNT=1	200	1	miR4	ref_miRseed	GCTTTA	GCTTTG	+	zygotic	0.995025
Sap-r	3R_26709570_SNP_G_A_REFCOUNT=194;ALTCOUNT=7	194	7	miR4	ref_miRseed	TAAAGC	TAAAAC	-	maternal	0.965174
Sap-r	3R_26709622_SNP_C_A_REFCOUNT=202;ALTCOUNT=3	202	3	miR6	ref_miRseed	ATCACA	ATAACA	-	maternal	0.985366
ftz	3R_2691766_SNP_C_T_REFCOUNT=121;ALTCOUNT=66	121	66	miR309	ref_miRseed	CCAGTG	CTAGTG	+	zygotic	0.647059
CG15564	3R_27058195_SNP_C_T_REFCOUNT=204;ALTCOUNT=1	204	1	miR6	ref_miRseed	ATCACA	ATTACA	-	zygotic	0.995122
CG1607	3R_27216730_SNP_A_T_REFCOUNT=198;ALTCOUNT=2	198	2	miR309	mut_miRseed	CCAGAG	CCAGTG	+	zygotic	0.01
CG11337	3R_27227611_SNP_C_A_REFCOUNT=167;ALTCOUNT=24	167	24	miR4	mut_miRseed	TACAGC	TAAAGC	-	maternal	0.125654
CG11337	3R_27227736_SNP_A_G_REFCOUNT=124;ALTCOUNT=67	124	67	miR5	ref_miRseed	AAGGAA	GAGGAA	-	maternal	0.649215
CycG	3R_27423091_SNP_G_A_REFCOUNT=203;ALTCOUNT=1	203	1	miR5	mut_miRseed	AGGGAA	AAGGAA	-	zygotic	0.00490196
ttk	3R_27560713_SNP_T_G_REFCOUNT=185;ALTCOUNT=16	185	16	miR5	ref_miRseed	TTCCTT	GTCCTT	+	maternal	0.920398
RhoGAP100F	3R_27668487_SNP_T_A_REFCOUNT=200;ALTCOUNT=3	200	3	miR6	ref_miRseed	TGTGAT	AGTGAT	+	zygotic	0.985222
RhoGAP100F	3R_27670726_SNP_A_T_REFCOUNT=203;ALTCOUNT=2	203	2	miR4	mut_miRseed	GCATTA	GCTTTA	+	zygotic	0.0097561
RhoGAP100F	3R_27671252_SNP_C_T_REFCOUNT=204;ALTCOUNT=1	204	1	miR5	mut_miRseed	TCCCTT	TTCCTT	+	zygotic	0.00487805
krz	3R_27873134_SNP_A_G_REFCOUNT=15;ALTCOUNT=153	15	153	miR4	ref_miRseed	TAAAGC	TAGAGC	-	maternal	0.0892857
Map205	3R_27882684_SNP_G_A_REFCOUNT=157;ALTCOUNT=19	157	19	miR4	ref_miRseed	TAAAGC	TAAAAC	-	zygotic	0.892045
Alh	3R_2923640_SNP_A_G_REFCOUNT=200;ALTCOUNT=2	200	2	miR5	mut_miRseed	AAAGAA	AAGGAA	-	zygotic	0.00990099
gfzf	3R_2971633_SNP_A_T_REFCOUNT=192;ALTCOUNT=4	192	4	miR309	mut_miRseed	CACAGG	CACTGG	-	maternal	0.0204082
lap	3R_3025637_SNP_C_T_REFCOUNT=197;ALTCOUNT=6	197	6	miR5	mut_miRseed	TCCCTT	TTCCTT	+	maternal	0.0295567
lap	3R_3025768_SNP_A_T_REFCOUNT=161;ALTCOUNT=32	161	32	miR4	mut_miRseed	GCTATA	GCTTTA	+	maternal	0.165803
CG34357	3R_318349_SNP_G_A_REFCOUNT=200;ALTCOUNT=4	200	4	miR309	ref_miRseed	CACTGG	CACTGA	-	zygotic	0.980392
alpha-Est9	3R_3320179_SNP_A_T_REFCOUNT=203;ALTCOUNT=2	203	2	miR5	ref_miRseed	AAGGAA	ATGGAA	-	zygotic	0.990244
alpha-Est5	3R_3359817_SNP_A_T_REFCOUNT=143;ALTCOUNT=35	143	35	miR6	ref_miRseed	ATCACA	ATCTCA	-	maternal	0.803371
CG34127	3R_3397472_SNP_T_A_REFCOUNT=169;ALTCOUNT=22	169	22	miR5	mut_miRseed	ATGGAA	AAGGAA	-	zygotic	0.115183
CG34357	3R_340363_SNP_A_G_REFCOUNT=203;ALTCOUNT=1	203	1	miR5	mut_miRseed	AAAGAA	AAGGAA	-	zygotic	0.00490196
CG17816	3R_3681666_SNP_G_A_REFCOUNT=182;ALTCOUNT=4	182	4	miR5	ref_miRseed	AAGGAA	AAGAAA	-	zygotic	0.978495
CG10092	3R_3715802_SNP_G_T_REFCOUNT=190;ALTCOUNT=10	190	10	miR4	ref_miRseed	GCTTTA	TCTTTA	+	maternal	0.95
CG2943	3R_3729130_SNP_C_G_REFCOUNT=197;ALTCOUNT=5	197	5	miR4	ref_miRseed	TAAAGC	TAAAGG	-	maternal	0.975248
CG2678	3R_3742195_SNP_T_G_REFCOUNT=177;ALTCOUNT=2	177	2	miR5	ref_miRseed	TTCCTT	GTCCTT	+	zygotic	0.988827
CG11035	3R_3857924_SNP_C_A_REFCOUNT=202;ALTCOUNT=2	202	2	miR286	ref_miRseed	GACTAG	GAATAG	-	maternal	0.990196
CG43060	3R_3881656_SNP_G_A_REFCOUNT=203;ALTCOUNT=2	203	2	miR286	mut_miRseed	CTGGTC	CTAGTC	+	zygotic	0.0097561
CG9636	3R_4067874_SNP_C_A_REFCOUNT=178;ALTCOUNT=22	178	22	miR309	ref_miRseed	CACTGG	CAATGG	-	zygotic	0.89
5-HT2B	3R_4455702_SNP_T_A_REFCOUNT=133;ALTCOUNT=56	133	56	miR4	ref_miRseed	GCTTTA	GCTATA	+	zygotic	0.703704
Cyp313b1	3R_4469168_SNP_A_G_REFCOUNT=200;ALTCOUNT=3	200	3	miR5	ref_miRseed	AAGGAA	AAGGGA	-	zygotic	0.985222
Cks85A	3R_4539682_SNP_G_C_REFCOUNT=203;ALTCOUNT=1	203	1	miR5	ref_miRseed	AAGGAA	AAGCAA	-	zygotic	0.995098
CG11760	3R_4546239_SNP_G_C_REFCOUNT=200;ALTCOUNT=1	200	1	miR286	ref_miRseed	CTAGTC	CTACTC	+	zygotic	0.995025
CG8116	3R_4546239_SNP_G_C_REFCOUNT=200;ALTCOUNT=1	200	1	miR286	ref_miRseed	CTAGTC	CTACTC	+	zygotic	0.995025
CG8145	3R_4550551_SNP_C_T_REFCOUNT=190;ALTCOUNT=4	190	4	miR5	ref_miRseed	TTCCTT	TTCTTT	+	zygotic	0.979381
CG8359	3R_4633107_SNP_A_G_REFCOUNT=160;ALTCOUNT=21	160	21	miR4	mut_miRseed	ACTTTA	GCTTTA	+	maternal	0.116022
pyd	3R_4652890_SNP_T_C_REFCOUNT=196;ALTCOUNT=4	196	4	miR4	mut_miRseed	TAAAGT	TAAAGC	-	zygotic	0.02
slx1	3R_470162_SNP_A_C_REFCOUNT=139;ALTCOUNT=48	139	48	miR5	mut_miRseed	TTCATT	TTCCTT	+	zygotic	0.256684
osk	3R_4763363_SNP_T_A_REFCOUNT=200;ALTCOUNT=1	200	1	miR6	ref_miRseed	TGTGAT	TGTGAA	+	maternal	0.995025
Mst85C	3R_4877609_SNP_T_A_REFCOUNT=161;ALTCOUNT=34	161	34	miR6	ref_miRseed	TGTGAT	AGTGAT	+	maternal	0.825641
pum	3R_4892359_SNP_G_A_REFCOUNT=103;ALTCOUNT=81	103	81	miR5	ref_miRseed	AAGGAA	AAAGAA	-	maternal	0.559783
CG45050	3R_5186864_SNP_G_A_REFCOUNT=190;ALTCOUNT=3	190	3	miR4	ref_miRseed	GCTTTA	ACTTTA	+	zygotic	0.984456
ps	3R_5280347_SNP_A_C_REFCOUNT=193;ALTCOUNT=2	193	2	miR5	mut_miRseed	TTCATT	TTCCTT	+	zygotic	0.0102564
CG16779	3R_5288239_SNP_G_C_REFCOUNT=187;ALTCOUNT=1	187	1	miR4	ref_miRseed	TAAAGC	TAAACC	-	zygotic	0.994681
CG8312	3R_5450430_SNP_T_C_REFCOUNT=67;ALTCOUNT=120	67	120	miR286	ref_miRseed	CTAGTC	CTAGCC	+	zygotic	0.358289
Dh44	3R_5475898_SNP_A_G_REFCOUNT=183;ALTCOUNT=12	183	12	miR4	mut_miRseed	ACTTTA	GCTTTA	+	zygotic	0.0615385
FoxP	3R_5551863_SNP_C_T_REFCOUNT=200;ALTCOUNT=4	200	4	miR4	ref_miRseed	TAAAGC	TAAAGT	-	zygotic	0.980392
Art4	3R_5809591_SNP_G_A_REFCOUNT=203;ALTCOUNT=1	203	1	miR5	mut_miRseed	AGGGAA	AAGGAA	-	maternal	0.00490196
Best1	3R_5987386_SNP_C_G_REFCOUNT=199;ALTCOUNT=1	199	1	miR5	mut_miRseed	AAGCAA	AAGGAA	-	zygotic	0.005
CG43143	3R_6126472_SNP_A_T_REFCOUNT=199;ALTCOUNT=3	199	3	miR6	mut_miRseed	TGAGAT	TGTGAT	+	zygotic	0.0148515
CG43143	3R_6126651_SNP_T_C_REFCOUNT=191;ALTCOUNT=9	191	9	miR5	mut_miRseed	TTTCTT	TTCCTT	+	zygotic	0.045
TfIIFbeta	3R_6592454_SNP_A_G_REFCOUNT=204;ALTCOUNT=1	204	1	miR5	ref_miRseed	AAGGAA	AGGGAA	-	maternal	0.995122
CG45078	3R_6600321_SNP_G_A_REFCOUNT=195;ALTCOUNT=8	195	8	miR286	ref_miRseed	GACTAG	GACTAA	-	zygotic	0.960591
CG6567	3R_6679191_SNP_G_A_REFCOUNT=203;ALTCOUNT=1	203	1	miR5	mut_miRseed	AAGGGA	AAGGAA	-	zygotic	0.00490196
CG6567	3R_6679295_SNP_G_T_REFCOUNT=190;ALTCOUNT=9	190	9	miR309	mut_miRseed	CACGGG	CACTGG	-	zygotic	0.0452261
CG6574	3R_6686405_SNP_G_A_REFCOUNT=203;ALTCOUNT=1	203	1	miR6	mut_miRseed	ATCGCA	ATCACA	-	zygotic	0.00490196
SelR	3R_6690784_SNP_C_A_REFCOUNT=66;ALTCOUNT=124	66	124	miR5	mut_miRseed	CAGGAA	AAGGAA	-	maternal	0.652632
CG6621	3R_6715606_SNP_G_T_REFCOUNT=202;ALTCOUNT=2	202	2	miR5	ref_miRseed	AAGGAA	AATGAA	-	maternal	0.990196
CG34114	3R_6874544_SNP_C_T_REFCOUNT=192;ALTCOUNT=6	192	6	miR5	ref_miRseed	TTCCTT	TTTCTT	+	zygotic	0.969697
Ugt86De	3R_6991977_SNP_T_C_REFCOUNT=170;ALTCOUNT=24	170	24	miR6	mut_miRseed	ATCATA	ATCACA	-	zygotic	0.123711
Arfip	3R_7058575_SNP_T_A_REFCOUNT=202;ALTCOUNT=2	202	2	miR5	mut_miRseed	TAGGAA	AAGGAA	-	maternal	0.00980392
pros	3R_7220567_SNP_G_A_REFCOUNT=166;ALTCOUNT=20	166	20	miR4	mut_miRseed	GCTTTG	GCTTTA	+	zygotic	0.107527
sals	3R_7263366_SNP_C_A_REFCOUNT=198;ALTCOUNT=4	198	4	miR4	mut_miRseed	TACAGC	TAAAGC	-	zygotic	0.019802
wkd	3R_7410782_SNP_A_G_REFCOUNT=199;ALTCOUNT=4	199	4	miR6	mut_miRseed	TATGAT	TGTGAT	+	maternal	0.0197044
CG42327	3R_7499554_SNP_C_T_REFCOUNT=204;ALTCOUNT=1	204	1	miR5	mut_miRseed	CTCCTT	TTCCTT	+	maternal	0.00487805
CG42327	3R_7499615_SNP_C_T_REFCOUNT=200;ALTCOUNT=2	200	2	miR4	ref_miRseed	GCTTTA	GTTTTA	+	maternal	0.990099
CG14717	3R_7523662_SNP_C_G_REFCOUNT=199;ALTCOUNT=4	199	4	miR6	mut_miRseed	TCTGAT	TGTGAT	+	zygotic	0.0197044
CG18347	3R_7797339_SNP_T_C_REFCOUNT=82;ALTCOUNT=98	82	98	miR5	mut_miRseed	TTTCTT	TTCCTT	+	zygotic	0.544444
CG14741	3R_7895302_SNP_A_G_REFCOUNT=202;ALTCOUNT=2	202	2	miR4	ref_miRseed	TAAAGC	TAAGGC	-	zygotic	0.990196
svp	3R_8127728_SNP_A_T_REFCOUNT=204;ALTCOUNT=1	204	1	miR4	mut_miRseed	GCTTAA	GCTTTA	+	zygotic	0.00487805
CG10035	3R_8206809_SNP_C_T_REFCOUNT=202;ALTCOUNT=1	202	1	miR6	ref_miRseed	ATCACA	ATCATA	-	zygotic	0.995074
Snx3	3R_8455180_SNP_T_C_REFCOUNT=204;ALTCOUNT=1	204	1	miR286	mut_miRseed	TTAGTC	CTAGTC	+	zygotic	0.00487805
CG31157	3R_8874949_SNP_C_T_REFCOUNT=153;ALTCOUNT=37	153	37	miR6	mut_miRseed	TGTGAC	TGTGAT	+	zygotic	0.194737
CG34308	3R_8915637_SNP_C_T_REFCOUNT=202;ALTCOUNT=2	202	2	miR309	ref_miRseed	CCAGTG	TCAGTG	+	zygotic	0.990196
corto	3R_904302_SNP_G_A_REFCOUNT=203;ALTCOUNT=2	203	2	miR286	mut_miRseed	GGCTAG	GACTAG	-	maternal	0.0097561
Su(var)3-7	3R_9094812_SNP_G_C_REFCOUNT=201;ALTCOUNT=2	201	2	miR5	mut_miRseed	TTGCTT	TTCCTT	+	maternal	0.00985222
CG32473	3R_9138475_SNP_T_A_REFCOUNT=202;ALTCOUNT=1	202	1	miR6	ref_miRseed	TGTGAT	TGTGAA	+	maternal	0.995074
CG14369	3R_9417656_SNP_C_G_REFCOUNT=190;ALTCOUNT=10	190	10	miR5	mut_miRseed	AACGAA	AAGGAA	-	zygotic	0.05
omd	3R_9505416_SNP_C_A_REFCOUNT=204;ALTCOUNT=1	204	1	miR6	mut_miRseed	CTCACA	ATCACA	-	zygotic	0.00487805
flfl	3R_9518027_SNP_C_T_REFCOUNT=196;ALTCOUNT=6	196	6	miR309	mut_miRseed	CCAGCG	CCAGTG	+	maternal	0.029703
CG9297	3R_9604434_SNP_G_A_REFCOUNT=203;ALTCOUNT=1	203	1	miR4	ref_miRseed	GCTTTA	ACTTTA	+	zygotic	0.995098
Nsf2	3R_9659466_SNP_A_G_REFCOUNT=177;ALTCOUNT=13	177	13	miR5	mut_miRseed	AAAGAA	AAGGAA	-	zygotic	0.0684211
CG31495	3R_9664031_SNP_C_A_REFCOUNT=186;ALTCOUNT=4	186	4	miR6	mut_miRseed	ATCACC	ATCACA	-	zygotic	0.0210526
ems	3R_9729965_SNP_T_C_REFCOUNT=42;ALTCOUNT=145	42	145	miR5	ref_miRseed	TTCCTT	TTCCTC	+	zygotic	0.224599
CG9925	3R_9786626_SNP_G_A_REFCOUNT=201;ALTCOUNT=2	201	2	miR5	ref_miRseed	AAGGAA	AAGAAA	-	maternal	0.990148
Abi	3R_9945444_SNP_T_C_REFCOUNT=186;ALTCOUNT=14	186	14	miR4	mut_miRseed	TAAAGT	TAAAGC	-	maternal	0.07
CaMKII	4_1056555_SNP_C_T_REFCOUNT=171;ALTCOUNT=19	171	19	miR4	ref_miRseed	TAAAGC	TAAAGT	-	zygotic	0.9
Kif3C	4_1189362_SNP_C_A_REFCOUNT=108;ALTCOUNT=1	108	1	miR286	mut_miRseed	CTCGTC	CTAGTC	+	zygotic	0.00917431
pan	4_120587_SNP_T_A_REFCOUNT=199;ALTCOUNT=2	199	2	miR4	ref_miRseed	GCTTTA	GCTATA	+	zygotic	0.99005
CG31997	4_175350_SNP_G_A_REFCOUNT=202;ALTCOUNT=1	202	1	miR4	ref_miRseed	TAAAGC	TAAAAC	-	zygotic	0.995074
CG33978	4_178569_SNP_C_A_REFCOUNT=201;ALTCOUNT=1	201	1	miR4	mut_miRseed	TAACGC	TAAAGC	-	zygotic	0.0049505
NfI	4_288821_SNP_G_A_REFCOUNT=195;ALTCOUNT=4	195	4	miR5	ref_miRseed	AAGGAA	AAAGAA	-	zygotic	0.979899
PMCA	4_350563_SNP_C_T_REFCOUNT=194;ALTCOUNT=3	194	3	miR4	ref_miRseed	TAAAGC	TAAAGT	-	zygotic	0.984772
CG32850	4_350707_SNP_G_T_REFCOUNT=163;ALTCOUNT=31	163	31	miR5	mut_miRseed	TGCCTT	TTCCTT	+	zygotic	0.159794
Thd1	4_559993_SNP_C_A_REFCOUNT=177;ALTCOUNT=1	177	1	miR6	ref_miRseed	ATCACA	ATCAAA	-	zygotic	0.994382
CG43902	X_10088223_SNP_A_T_REFCOUNT=203;ALTCOUNT=1	203	1	miR5	mut_miRseed	TTCCTA	TTCCTT	+	zygotic	0.00490196
l(1)G0289	X_10251775_SNP_C_A_REFCOUNT=200;ALTCOUNT=4	200	4	miR6	mut_miRseed	ATCACC	ATCACA	-	maternal	0.0196078
flw	X_10303254_SNP_C_T_REFCOUNT=200;ALTCOUNT=1	200	1	miR4	ref_miRseed	GCTTTA	GTTTTA	+	maternal	0.995025
CG32687	X_10376184_SNP_A_G_REFCOUNT=143;ALTCOUNT=58	143	58	miR5	ref_miRseed	AAGGAA	AGGGAA	-	zygotic	0.711443
CG1628	X_10492544_SNP_C_G_REFCOUNT=103;ALTCOUNT=93	103	93	miR5	mut_miRseed	AAGCAA	AAGGAA	-	zygotic	0.47449
CG2124	X_10492835_SNP_G_C_REFCOUNT=202;ALTCOUNT=2	202	2	miR5	mut_miRseed	TTCGTT	TTCCTT	+	zygotic	0.00980392
X11Lbeta	X_10604060_SNP_T_G_REFCOUNT=197;ALTCOUNT=6	197	6	miR4	ref_miRseed	GCTTTA	GCTTGA	+	zygotic	0.970443
BTBD9	X_10665371_SNP_T_A_REFCOUNT=203;ALTCOUNT=2	203	2	miR5	ref_miRseed	TTCCTT	TACCTT	+	zygotic	0.990244
Ant2	X_10673248_SNP_C_T_REFCOUNT=201;ALTCOUNT=2	201	2	miR309	ref_miRseed	CACTGG	CATTGG	-	zygotic	0.990148
Imp	X_10684119_SNP_A_G_REFCOUNT=204;ALTCOUNT=1	204	1	miR4	mut_miRseed	TAAAAC	TAAAGC	-	maternal	0.00487805
Imp	X_10689630_SNP_G_A_REFCOUNT=203;ALTCOUNT=1	203	1	miR309	mut_miRseed	CGCTGG	CACTGG	-	maternal	0.00490196
CG2186	X_10759312_SNP_T_C_REFCOUNT=202;ALTCOUNT=3	202	3	miR4	ref_miRseed	GCTTTA	GCTTCA	+	zygotic	0.985366
CG1552	X_10946241_SNP_C_G_REFCOUNT=203;ALTCOUNT=2	203	2	miR5	mut_miRseed	AAGCAA	AAGGAA	-	zygotic	0.0097561
Hsp60	X_11006233_SNP_C_A_REFCOUNT=204;ALTCOUNT=1	204	1	miR6	mut_miRseed	TGTGCT	TGTGAT	+	maternal	0.00487805
CG18292	X_11033319_SNP_G_T_REFCOUNT=203;ALTCOUNT=2	203	2	miR4	mut_miRseed	GCGTTA	GCTTTA	+	maternal	0.0097561
CG11398	X_1106748_SNP_A_G_REFCOUNT=197;ALTCOUNT=8	197	8	miR5	ref_miRseed	AAGGAA	GAGGAA	-	zygotic	0.960976
CG3638	X_1110082_SNP_C_T_REFCOUNT=203;ALTCOUNT=2	203	2	miR309	ref_miRseed	CACTGG	TACTGG	-	zygotic	0.990244
Gs2	X_11323741_SNP_C_G_REFCOUNT=202;ALTCOUNT=1	202	1	miR309	mut_miRseed	CCACTG	CCAGTG	+	zygotic	0.00492611
Evi5	X_11325446_SNP_T_A_REFCOUNT=204;ALTCOUNT=1	204	1	miR286	mut_miRseed	GACTTG	GACTAG	-	zygotic	0.00487805
Atf3	X_1139177_SNP_C_A_REFCOUNT=176;ALTCOUNT=3	176	3	miR5	mut_miRseed	AAGGCA	AAGGAA	-	zygotic	0.0167598
CG1572	X_11449255_SNP_A_T_REFCOUNT=204;ALTCOUNT=1	204	1	miR4	ref_miRseed	TAAAGC	TAATGC	-	zygotic	0.995122
Met	X_11513967_SNP_G_T_REFCOUNT=201;ALTCOUNT=3	201	3	miR309	ref_miRseed	CCAGTG	CCATTG	+	maternal	0.985294
bif	X_11583899_SNP_C_T_REFCOUNT=201;ALTCOUNT=3	201	3	miR309	mut_miRseed	CCAGCG	CCAGTG	+	maternal	0.0147059
rudhira	X_11728181_SNP_G_C_REFCOUNT=203;ALTCOUNT=1	203	1	miR5	mut_miRseed	TTCGTT	TTCCTT	+	zygotic	0.00490196
cac	X_11825918_SNP_C_A_REFCOUNT=7;ALTCOUNT=197	7	197	miR6	ref_miRseed	ATCACA	ATAACA	-	zygotic	0.0343137
Muc11A	X_11959145_SNP_C_A_REFCOUNT=195;ALTCOUNT=8	195	8	miR5	ref_miRseed	TTCCTT	TTCATT	+	zygotic	0.960591
CG2556	X_12410467_SNP_G_A_REFCOUNT=203;ALTCOUNT=1	203	1	miR309	ref_miRseed	CCAGTG	CCAATG	+	maternal	0.995098
CG11138	X_12464219_SNP_G_A_REFCOUNT=195;ALTCOUNT=1	195	1	miR5	ref_miRseed	AAGGAA	AAAGAA	-	maternal	0.994898
Sec16	X_12501304_SNP_T_C_REFCOUNT=204;ALTCOUNT=1	204	1	miR4	mut_miRseed	GTTTTA	GCTTTA	+	maternal	0.00487805
ade5	X_12651728_SNP_C_T_REFCOUNT=181;ALTCOUNT=5	181	5	miR6	ref_miRseed	ATCACA	ATTACA	-	zygotic	0.973118
CG3812	X_12665821_SNP_C_G_REFCOUNT=202;ALTCOUNT=3	202	3	miR286	ref_miRseed	CTAGTC	GTAGTC	+	maternal	0.985366
CG32647	X_12666106_SNP_A_T_REFCOUNT=204;ALTCOUNT=1	204	1	miR6	ref_miRseed	ATCACA	TTCACA	-	zygotic	0.995122
CG3812	X_12666614_SNP_T_C_REFCOUNT=86;ALTCOUNT=103	86	103	miR5	ref_miRseed	TTCCTT	TCCCTT	+	maternal	0.455026
Pde9	X_12684072_SNP_C_G_REFCOUNT=13;ALTCOUNT=191	13	191	miR6	ref_miRseed	ATCACA	ATCAGA	-	zygotic	0.0637255
AMPKalpha	X_1272629_SNP_T_C_REFCOUNT=201;ALTCOUNT=3	201	3	miR286	mut_miRseed	TTAGTC	CTAGTC	+	maternal	0.0147059
CG43313	X_12990752_SNP_C_T_REFCOUNT=202;ALTCOUNT=3	202	3	miR6	ref_miRseed	ATCACA	ATTACA	-	zygotic	0.985366
CG43313	X_12990786_SNP_A_G_REFCOUNT=198;ALTCOUNT=7	198	7	miR5	ref_miRseed	AAGGAA	GAGGAA	-	zygotic	0.965854
CG12096	X_13055904_SNP_C_T_REFCOUNT=203;ALTCOUNT=2	203	2	miR286	mut_miRseed	CTAGCC	CTAGTC	+	maternal	0.0097561
CG32639	X_13130039_SNP_G_T_REFCOUNT=203;ALTCOUNT=2	203	2	miR5	ref_miRseed	AAGGAA	AAGTAA	-	zygotic	0.990244
CG12725	X_13296169_SNP_G_A_REFCOUNT=204;ALTCOUNT=1	204	1	miR5	ref_miRseed	AAGGAA	AAAGAA	-	zygotic	0.995122
CG44328	X_13418182_SNP_A_C_REFCOUNT=179;ALTCOUNT=23	179	23	miR5	mut_miRseed	TTACTT	TTCCTT	+	zygotic	0.113861
CG2691	X_13513346_SNP_A_C_REFCOUNT=193;ALTCOUNT=1	193	1	miR6	mut_miRseed	ATCAAA	ATCACA	-	zygotic	0.00515464
NFAT	X_13552566_SNP_A_T_REFCOUNT=204;ALTCOUNT=1	204	1	miR6	mut_miRseed	TGTGAA	TGTGAT	+	zygotic	0.00487805
CG9940	X_13578568_SNP_A_C_REFCOUNT=200;ALTCOUNT=3	200	3	miR5	ref_miRseed	AAGGAA	AAGGAC	-	maternal	0.985222
g	X_13621504_SNP_T_A_REFCOUNT=196;ALTCOUNT=3	196	3	miR4	mut_miRseed	TATAGC	TAAAGC	-	maternal	0.0150754
rdgB	X_13669662_SNP_T_C_REFCOUNT=140;ALTCOUNT=62	140	62	miR5	mut_miRseed	TTTCTT	TTCCTT	+	maternal	0.306931
inaE	X_13701203_SNP_T_C_REFCOUNT=204;ALTCOUNT=1	204	1	miR286	ref_miRseed	CTAGTC	CTAGCC	+	maternal	0.995122
Nmdar2	X_1382869_SNP_A_G_REFCOUNT=142;ALTCOUNT=58	142	58	miR4	mut_miRseed	TAAAAC	TAAAGC	-	zygotic	0.29
CG1434	X_14134157_SNP_T_A_REFCOUNT=173;ALTCOUNT=27	173	27	miR4	ref_miRseed	GCTTTA	GCATTA	+	zygotic	0.865
mud	X_14152361_SNP_C_T_REFCOUNT=203;ALTCOUNT=1	203	1	miR5	ref_miRseed	TTCCTT	TTTCTT	+	zygotic	0.995098
CG13404	X_14159427_SNP_T_A_REFCOUNT=154;ALTCOUNT=43	154	43	miR4	mut_miRseed	TAATGC	TAAAGC	-	zygotic	0.218274
Mur2B	X_1418109_SNP_C_A_REFCOUNT=179;ALTCOUNT=21	179	21	miR4	ref_miRseed	TAAAGC	TAAAGA	-	zygotic	0.895
dpr8	X_14353642_SNP_G_C_REFCOUNT=199;ALTCOUNT=3	199	3	miR309	ref_miRseed	CCAGTG	CCACTG	+	zygotic	0.985149
dpr8	X_14355458_SNP_G_T_REFCOUNT=198;ALTCOUNT=5	198	5	miR286	ref_miRseed	CTAGTC	CTATTC	+	zygotic	0.975369
NetB	X_14585047_SNP_A_T_REFCOUNT=197;ALTCOUNT=7	197	7	miR4	mut_miRseed	AAAAGC	TAAAGC	-	zygotic	0.0343137
CG9503	X_14813543_SNP_G_C_REFCOUNT=194;ALTCOUNT=8	194	8	miR4	ref_miRseed	TAAAGC	TAAACC	-	zygotic	0.960396
RpL37a	X_15032482_SNP_G_A_REFCOUNT=204;ALTCOUNT=1	204	1	miR5	mut_miRseed	GAGGAA	AAGGAA	-	zygotic	0.00487805
dah	X_15224880_SNP_G_T_REFCOUNT=204;ALTCOUNT=1	204	1	miR4	ref_miRseed	GCTTTA	TCTTTA	+	maternal	0.995122
Cngl	X_15300525_SNP_A_G_REFCOUNT=51;ALTCOUNT=145	51	145	miR5	mut_miRseed	AAGAAA	AAGGAA	-	zygotic	0.739796
CG11655	X_15349391_SNP_G_C_REFCOUNT=195;ALTCOUNT=10	195	10	miR5	mut_miRseed	TTCGTT	TTCCTT	+	zygotic	0.0487805
CG15642	X_15360755_SNP_C_A_REFCOUNT=187;ALTCOUNT=14	187	14	miR286	mut_miRseed	GCCTAG	GACTAG	-	zygotic	0.0696517
CG6340	X_15377897_SNP_C_T_REFCOUNT=198;ALTCOUNT=6	198	6	miR5	ref_miRseed	TTCCTT	TTTCTT	+	zygotic	0.970588
CG6340	X_15378385_SNP_C_T_REFCOUNT=204;ALTCOUNT=1	204	1	miR6	mut_miRseed	TGCGAT	TGTGAT	+	zygotic	0.00487805
br	X_1556059_SNP_G_A_REFCOUNT=204;ALTCOUNT=1	204	1	miR286	mut_miRseed	CTGGTC	CTAGTC	+	zygotic	0.00487805
CG8134	X_15599703_SNP_T_C_REFCOUNT=204;ALTCOUNT=1	204	1	miR6	ref_miRseed	TGTGAT	CGTGAT	+	zygotic	0.995122
l(1)G0136	X_15629750_SNP_T_G_REFCOUNT=191;ALTCOUNT=11	191	11	miR5	ref_miRseed	TTCCTT	TTCCTG	+	zygotic	0.945545
l(1)G0136	X_15629773_SNP_T_G_REFCOUNT=203;ALTCOUNT=2	203	2	miR4	mut_miRseed	TCTTTA	GCTTTA	+	zygotic	0.0097561
shi	X_15798598_SNP_C_T_REFCOUNT=199;ALTCOUNT=2	199	2	miR5	ref_miRseed	TTCCTT	TTTCTT	+	maternal	0.99005
kat80	X_16161197_SNP_A_G_REFCOUNT=139;ALTCOUNT=57	139	57	miR5	mut_miRseed	AAAGAA	AAGGAA	-	maternal	0.290816
Dsp1	X_16231985_SNP_T_A_REFCOUNT=95;ALTCOUNT=104	95	104	miR4	ref_miRseed	GCTTTA	GCTATA	+	maternal	0.477387
nonA	X_16264206_SNP_C_G_REFCOUNT=192;ALTCOUNT=2	192	2	miR309	mut_miRseed	CCAGTC	CCAGTG	+	zygotic	0.0103093
nonA	X_16264868_SNP_T_A_REFCOUNT=12;ALTCOUNT=192	12	192	miR286	ref_miRseed	CTAGTC	CTAGAC	+	zygotic	0.0588235
TH1	X_16283040_SNP_A_G_REFCOUNT=188;ALTCOUNT=1	188	1	miR4	mut_miRseed	TAAAAC	TAAAGC	-	maternal	0.005291
CG9947	X_16333038_SNP_C_A_REFCOUNT=203;ALTCOUNT=2	203	2	miR6	ref_miRseed	ATCACA	ATCAAA	-	maternal	0.990244
para	X_16350655_SNP_G_T_REFCOUNT=185;ALTCOUNT=15	185	15	miR5	ref_miRseed	AAGGAA	AATGAA	-	zygotic	0.925
CG9902	X_16436287_SNP_A_G_REFCOUNT=65;ALTCOUNT=137	65	137	miR286	mut_miRseed	GACTAA	GACTAG	-	zygotic	0.678218
CanA-14F	X_16455802_SNP_C_A_REFCOUNT=145;ALTCOUNT=40	145	40	miR4	ref_miRseed	TAAAGC	TAAAGA	-	maternal	0.783784
CG9784	X_16489553_SNP_C_T_REFCOUNT=56;ALTCOUNT=146	56	146	miR309	ref_miRseed	CACTGG	CATTGG	-	zygotic	0.277228
sing	X_16575661_SNP_T_C_REFCOUNT=160;ALTCOUNT=42	160	42	miR4	mut_miRseed	GTTTTA	GCTTTA	+	zygotic	0.207921
spheroide	X_16594896_SNP_G_A_REFCOUNT=202;ALTCOUNT=1	202	1	miR5	ref_miRseed	AAGGAA	AAGAAA	-	zygotic	0.995074
if	X_16647050_SNP_T_A_REFCOUNT=203;ALTCOUNT=1	203	1	miR4	mut_miRseed	TATAGC	TAAAGC	-	zygotic	0.00490196
CG9132	X_16691075_SNP_C_T_REFCOUNT=201;ALTCOUNT=3	201	3	miR4	mut_miRseed	CAAAGC	TAAAGC	-	maternal	0.0147059
RSG7	X_16733601_SNP_T_C_REFCOUNT=201;ALTCOUNT=3	201	3	miR4	ref_miRseed	TAAAGC	CAAAGC	-	zygotic	0.985294
Adar	X_1680409_SNP_T_C_REFCOUNT=173;ALTCOUNT=25	173	25	miR4	mut_miRseed	GTTTTA	GCTTTA	+	zygotic	0.126263
CG5004	X_17029192_SNP_A_G_REFCOUNT=17;ALTCOUNT=187	17	187	miR309	mut_miRseed	CCAGTA	CCAGTG	+	maternal	0.916667
Fim	X_17180579_SNP_A_G_REFCOUNT=203;ALTCOUNT=1	203	1	miR5	ref_miRseed	AAGGAA	AGGGAA	-	maternal	0.995098
B-H2	X_17217605_SNP_T_C_REFCOUNT=191;ALTCOUNT=1	191	1	miR4	mut_miRseed	GTTTTA	GCTTTA	+	zygotic	0.00520833
CG8611	X_17307440_SNP_C_A_REFCOUNT=203;ALTCOUNT=1	203	1	miR6	mut_miRseed	CTCACA	ATCACA	-	maternal	0.00490196
X11L	X_17499419_SNP_A_T_REFCOUNT=199;ALTCOUNT=6	199	6	miR4	mut_miRseed	GCTTAA	GCTTTA	+	maternal	0.0292683
X11L	X_17499716_SNP_G_C_REFCOUNT=203;ALTCOUNT=1	203	1	miR309	mut_miRseed	CGAGTG	CCAGTG	+	maternal	0.00490196
stas	X_17518960_SNP_G_C_REFCOUNT=201;ALTCOUNT=4	201	4	miR309	ref_miRseed	CACTGG	CACTGC	-	zygotic	0.980488
CG15814	X_17742357_SNP_G_T_REFCOUNT=50;ALTCOUNT=150	50	150	miR5	ref_miRseed	AAGGAA	AATGAA	-	maternal	0.25
Arp8	X_17752784_SNP_C_G_REFCOUNT=200;ALTCOUNT=5	200	5	miR309	mut_miRseed	CACTGC	CACTGG	-	maternal	0.0243902
Sh	X_17823220_SNP_G_T_REFCOUNT=193;ALTCOUNT=1	193	1	miR5	ref_miRseed	AAGGAA	AATGAA	-	zygotic	0.994845
CG13375	X_179450_SNP_C_T_REFCOUNT=201;ALTCOUNT=4	201	4	miR286	ref_miRseed	GACTAG	GATTAG	-	zygotic	0.980488
Dhc16F	X_17972496_SNP_G_C_REFCOUNT=204;ALTCOUNT=1	204	1	miR5	mut_miRseed	TTCGTT	TTCCTT	+	zygotic	0.00487805
dik	X_17982341_SNP_C_T_REFCOUNT=204;ALTCOUNT=1	204	1	miR5	mut_miRseed	TTCCTC	TTCCTT	+	zygotic	0.00487805
CG7192	X_17991684_SNP_G_A_REFCOUNT=204;ALTCOUNT=1	204	1	miR5	mut_miRseed	AAGGAG	AAGGAA	-	maternal	0.00487805
Frq1	X_18065412_SNP_C_T_REFCOUNT=194;ALTCOUNT=10	194	10	miR5	ref_miRseed	TTCCTT	TTCTTT	+	zygotic	0.95098
Pvf1	X_18735415_SNP_G_C_REFCOUNT=93;ALTCOUNT=106	93	106	miR5	mut_miRseed	TTGCTT	TTCCTT	+	zygotic	0.532663
CG34401	X_18774995_SNP_C_T_REFCOUNT=204;ALTCOUNT=1	204	1	miR5	mut_miRseed	TTCCTC	TTCCTT	+	zygotic	0.00487805
CG14196	X_19130105_SNP_G_A_REFCOUNT=75;ALTCOUNT=126	75	126	miR6	mut_miRseed	GTCACA	ATCACA	-	zygotic	0.626866
Vav	X_19165915_SNP_C_T_REFCOUNT=202;ALTCOUNT=1	202	1	miR5	ref_miRseed	TTCCTT	TTTCTT	+	zygotic	0.995074
Vav	X_19166742_SNP_T_A_REFCOUNT=116;ALTCOUNT=86	116	86	miR4	mut_miRseed	GCTTTT	GCTTTA	+	zygotic	0.425743
CG14200	X_19411969_SNP_C_T_REFCOUNT=193;ALTCOUNT=9	193	9	miR309	ref_miRseed	CCAGTG	TCAGTG	+	maternal	0.955446
Grip84	X_19456116_SNP_A_T_REFCOUNT=186;ALTCOUNT=8	186	8	miR5	ref_miRseed	AAGGAA	ATGGAA	-	maternal	0.958763
CG4199	X_1960592_SNP_A_T_REFCOUNT=204;ALTCOUNT=1	204	1	miR5	ref_miRseed	AAGGAA	TAGGAA	-	zygotic	0.995122
CoVIb	X_19634788_SNP_G_A_REFCOUNT=188;ALTCOUNT=14	188	14	miR309	mut_miRseed	CGCTGG	CACTGG	-	zygotic	0.0693069
Nep3	X_19862429_SNP_C_T_REFCOUNT=181;ALTCOUNT=19	181	19	miR5	mut_miRseed	TTCCCT	TTCCTT	+	zygotic	0.095
Nep3	X_19863329_SNP_A_T_REFCOUNT=173;ALTCOUNT=27	173	27	miR4	mut_miRseed	GCTATA	GCTTTA	+	zygotic	0.135
fd19B	X_19985499_SNP_A_T_REFCOUNT=198;ALTCOUNT=5	198	5	miR4	ref_miRseed	TAAAGC	TTAAGC	-	zygotic	0.975369
obst-A	X_20113872_SNP_T_C_REFCOUNT=187;ALTCOUNT=5	187	5	miR5	mut_miRseed	TTTCTT	TTCCTT	+	zygotic	0.0260417
RhoGAP19D	X_20341617_SNP_C_T_REFCOUNT=194;ALTCOUNT=10	194	10	miR4	ref_miRseed	TAAAGC	TAAAGT	-	maternal	0.95098
CG1324	X_20605638_SNP_T_G_REFCOUNT=204;ALTCOUNT=1	204	1	miR4	mut_miRseed	TAAATC	TAAAGC	-	zygotic	0.00487805
CG3630	X_2066201_SNP_C_T_REFCOUNT=203;ALTCOUNT=1	203	1	miR5	mut_miRseed	TTCCTC	TTCCTT	+	maternal	0.00490196
CG3621	X_2067357_SNP_T_G_REFCOUNT=192;ALTCOUNT=12	192	12	miR309	mut_miRseed	CCAGTT	CCAGTG	+	maternal	0.0588235
CG1518	X_20921164_SNP_C_T_REFCOUNT=186;ALTCOUNT=15	186	15	miR4	mut_miRseed	CAAAGC	TAAAGC	-	maternal	0.0746269
bves	X_20949191_SNP_G_C_REFCOUNT=198;ALTCOUNT=6	198	6	miR4	mut_miRseed	GGTTTA	GCTTTA	+	maternal	0.0294118
tty	X_21200494_SNP_G_T_REFCOUNT=151;ALTCOUNT=49	151	49	miR286	ref_miRseed	GACTAG	TACTAG	-	zygotic	0.755
mst	X_21261908_SNP_T_A_REFCOUNT=182;ALTCOUNT=19	182	19	miR6	ref_miRseed	TGTGAT	TGAGAT	+	zygotic	0.905473
CG42343	X_21293386_SNP_A_G_REFCOUNT=191;ALTCOUNT=12	191	12	miR5	ref_miRseed	AAGGAA	AAGGAG	-	zygotic	0.940887
CG3078	X_2149433_SNP_G_A_REFCOUNT=203;ALTCOUNT=2	203	2	miR5	mut_miRseed	AAGGGA	AAGGAA	-	maternal	0.0097561
l(1)G0196	X_21905635_SNP_T_A_REFCOUNT=136;ALTCOUNT=62	136	62	miR6	mut_miRseed	TGTGTT	TGTGAT	+	maternal	0.313131
S6kII	X_21936561_SNP_C_A_REFCOUNT=199;ALTCOUNT=6	199	6	miR6	mut_miRseed	TGTGCT	TGTGAT	+	maternal	0.0292683
CG17598	X_21938157_SNP_G_A_REFCOUNT=196;ALTCOUNT=1	196	1	miR5	ref_miRseed	AAGGAA	AAGAAA	-	maternal	0.994924
Pdfr	X_2470953_SNP_C_T_REFCOUNT=107;ALTCOUNT=87	107	87	miR5	mut_miRseed	TTCCCT	TTCCTT	+	zygotic	0.448454
CG13760	X_2477887_SNP_C_A_REFCOUNT=103;ALTCOUNT=94	103	94	miR5	mut_miRseed	ACGGAA	AAGGAA	-	maternal	0.477157
Csat	X_2595180_SNP_G_A_REFCOUNT=157;ALTCOUNT=35	157	35	miR5	ref_miRseed	AAGGAA	AAGAAA	-	maternal	0.817708
rst	X_2847137_SNP_T_C_REFCOUNT=201;ALTCOUNT=1	201	1	miR4	mut_miRseed	TAAAGT	TAAAGC	-	zygotic	0.0049505
dnc	X_3236247_SNP_T_C_REFCOUNT=163;ALTCOUNT=35	163	35	miR5	ref_miRseed	TTCCTT	TTCCCT	+	zygotic	0.823232
CG12535	X_3285258_SNP_A_T_REFCOUNT=192;ALTCOUNT=2	192	2	miR6	mut_miRseed	AACACA	ATCACA	-	zygotic	0.0103093
CG14269	X_3329053_SNP_G_T_REFCOUNT=184;ALTCOUNT=18	184	18	miR4	mut_miRseed	GAAAGC	TAAAGC	-	zygotic	0.0891089
CG32791	X_3402503_SNP_G_A_REFCOUNT=203;ALTCOUNT=1	203	1	miR4	mut_miRseed	TGAAGC	TAAAGC	-	zygotic	0.00490196
CG32791	X_3402596_SNP_C_T_REFCOUNT=203;ALTCOUNT=1	203	1	miR6	ref_miRseed	ATCACA	ATCATA	-	zygotic	0.995098
CG32791	X_3404009_SNP_C_T_REFCOUNT=200;ALTCOUNT=3	200	3	miR309	ref_miRseed	CACTGG	TACTGG	-	zygotic	0.985222
AlstR	X_3560066_SNP_C_A_REFCOUNT=95;ALTCOUNT=88	95	88	miR5	ref_miRseed	TTCCTT	TTACTT	+	zygotic	0.519126
Rala	X_3598963_SNP_A_T_REFCOUNT=189;ALTCOUNT=1	189	1	miR309	mut_miRseed	CACAGG	CACTGG	-	maternal	0.00526316
Rala	X_3599118_SNP_A_G_REFCOUNT=173;ALTCOUNT=8	173	8	miR5	mut_miRseed	AAAGAA	AAGGAA	-	maternal	0.0441989
CG2901	X_3725517_SNP_C_T_REFCOUNT=198;ALTCOUNT=1	198	1	miR5	ref_miRseed	TTCCTT	TTTCTT	+	zygotic	0.994975
Vap-33A	X_3847292_SNP_G_T_REFCOUNT=204;ALTCOUNT=1	204	1	miR6	mut_miRseed	TGTGAG	TGTGAT	+	maternal	0.00487805
lva	X_3849802_SNP_G_A_REFCOUNT=187;ALTCOUNT=16	187	16	miR5	ref_miRseed	AAGGAA	AAAGAA	-	maternal	0.921182
CG6428	X_3859745_SNP_T_C_REFCOUNT=203;ALTCOUNT=1	203	1	miR286	ref_miRseed	GACTAG	GACCAG	-	maternal	0.995098
svr	X_397151_SNP_T_G_REFCOUNT=202;ALTCOUNT=1	202	1	miR6	mut_miRseed	TGTTAT	TGTGAT	+	maternal	0.00492611
GlcAT-I	X_4026633_SNP_C_T_REFCOUNT=181;ALTCOUNT=7	181	7	miR286	ref_miRseed	CTAGTC	TTAGTC	+	zygotic	0.962766
norpA	X_4259025_SNP_C_T_REFCOUNT=198;ALTCOUNT=7	198	7	miR286	mut_miRseed	CTAGCC	CTAGTC	+	maternal	0.0341463
CG3626	X_4264445_SNP_G_C_REFCOUNT=201;ALTCOUNT=4	201	4	miR5	mut_miRseed	TTCGTT	TTCCTT	+	maternal	0.0195122
bi	X_4378710_SNP_T_C_REFCOUNT=204;ALTCOUNT=1	204	1	miR309	ref_miRseed	CCAGTG	CCAGCG	+	zygotic	0.995122
CG12179	X_4525608_SNP_C_T_REFCOUNT=203;ALTCOUNT=1	203	1	miR4	mut_miRseed	CAAAGC	TAAAGC	-	maternal	0.00490196
CG12179	X_4525621_SNP_T_G_REFCOUNT=203;ALTCOUNT=1	203	1	miR309	ref_miRseed	CACTGG	CACGGG	-	maternal	0.995098
HLH4C	X_4539565_SNP_G_A_REFCOUNT=183;ALTCOUNT=16	183	16	miR5	ref_miRseed	AAGGAA	AAAGAA	-	zygotic	0.919598
CG3009	X_4552636_SNP_A_C_REFCOUNT=144;ALTCOUNT=57	144	57	miR4	ref_miRseed	TAAAGC	TACAGC	-	maternal	0.716418
ctp	X_4593503_SNP_T_G_REFCOUNT=204;ALTCOUNT=1	204	1	miR6	mut_miRseed	TGTTAT	TGTGAT	+	maternal	0.00487805
Proc-R	X_4622236_SNP_A_T_REFCOUNT=204;ALTCOUNT=1	204	1	miR6	mut_miRseed	AGTGAT	TGTGAT	+	zygotic	0.00487805
CG32767	X_4965559_SNP_G_A_REFCOUNT=165;ALTCOUNT=19	165	19	miR5	mut_miRseed	AGGGAA	AAGGAA	-	maternal	0.103261
CG17829	X_521534_SNP_A_T_REFCOUNT=204;ALTCOUNT=1	204	1	miR4	mut_miRseed	GCTTAA	GCTTTA	+	maternal	0.00487805
SK	X_5296041_SNP_G_A_REFCOUNT=199;ALTCOUNT=4	199	4	miR4	mut_miRseed	GCTTTG	GCTTTA	+	zygotic	0.0197044
SPR	X_5387542_SNP_T_A_REFCOUNT=90;ALTCOUNT=89	90	89	miR309	ref_miRseed	CCAGTG	CCAGAG	+	zygotic	0.502793
Roc1a	X_542539_SNP_T_C_REFCOUNT=147;ALTCOUNT=52	147	52	miR5	mut_miRseed	TTCTTT	TTCCTT	+	zygotic	0.261307
CG15766	X_5709072_SNP_G_A_REFCOUNT=185;ALTCOUNT=17	185	17	miR5	ref_miRseed	AAGGAA	AAGAAA	-	zygotic	0.915842
CG4020	X_5802018_SNP_G_T_REFCOUNT=136;ALTCOUNT=62	136	62	miR4	mut_miRseed	GCGTTA	GCTTTA	+	maternal	0.313131
CG12728	X_5839113_SNP_G_T_REFCOUNT=180;ALTCOUNT=16	180	16	miR4	ref_miRseed	GCTTTA	TCTTTA	+	zygotic	0.918367
Mipp2	X_5977261_SNP_G_A_REFCOUNT=203;ALTCOUNT=1	203	1	miR4	ref_miRseed	TAAAGC	TAAAAC	-	zygotic	0.995098
raptor	X_5977261_SNP_G_A_REFCOUNT=203;ALTCOUNT=1	203	1	miR4	ref_miRseed	TAAAGC	TAAAAC	-	zygotic	0.995098
Mipp2	X_5977397_SNP_C_A_REFCOUNT=95;ALTCOUNT=98	95	98	miR286	mut_miRseed	GACTCG	GACTAG	-	zygotic	0.507772
raptor	X_5977397_SNP_C_A_REFCOUNT=95;ALTCOUNT=98	95	98	miR286	mut_miRseed	GACTCG	GACTAG	-	zygotic	0.507772
CG15896	X_6187408_SNP_C_T_REFCOUNT=175;ALTCOUNT=17	175	17	miR309	mut_miRseed	CCAGCG	CCAGTG	+	zygotic	0.0885417
kdn	X_6255260_SNP_A_C_REFCOUNT=65;ALTCOUNT=136	65	136	miR309	ref_miRseed	CCAGTG	CCCGTG	+	maternal	0.323383
Ctr1A	X_6561787_SNP_C_T_REFCOUNT=201;ALTCOUNT=1	201	1	miR4	mut_miRseed	GCTTCA	GCTTTA	+	zygotic	0.0049505
CG3198	X_6564948_SNP_C_A_REFCOUNT=204;ALTCOUNT=1	204	1	miR6	mut_miRseed	CTCACA	ATCACA	-	maternal	0.00487805
CG14442	X_6585922_SNP_G_A_REFCOUNT=6;ALTCOUNT=193	6	193	miR4	mut_miRseed	TAAGGC	TAAAGC	-	maternal	0.969849
CG14439	X_6649485_SNP_A_T_REFCOUNT=122;ALTCOUNT=79	122	79	miR4	mut_miRseed	GCTTAA	GCTTTA	+	zygotic	0.393035
fz3	X_677702_SNP_T_C_REFCOUNT=196;ALTCOUNT=8	196	8	miR5	mut_miRseed	TTCTTT	TTCCTT	+	maternal	0.0392157
CG14431	X_6860117_SNP_G_A_REFCOUNT=173;ALTCOUNT=30	173	30	miR4	mut_miRseed	GCTTTG	GCTTTA	+	zygotic	0.147783
Sxl	X_6970685_SNP_C_G_REFCOUNT=196;ALTCOUNT=5	196	5	miR5	mut_miRseed	AACGAA	AAGGAA	-	zygotic	0.0248756
Sxl	X_6977101_SNP_C_A_REFCOUNT=179;ALTCOUNT=1	179	1	miR4	mut_miRseed	TAACGC	TAAAGC	-	zygotic	0.00555556
fz4	X_7001113_SNP_A_T_REFCOUNT=202;ALTCOUNT=1	202	1	miR4	ref_miRseed	TAAAGC	TATAGC	-	zygotic	0.995074
CG11369	X_7470794_SNP_C_G_REFCOUNT=198;ALTCOUNT=6	198	6	miR4	mut_miRseed	CCTTTA	GCTTTA	+	zygotic	0.0294118
RpS14b	X_7829786_SNP_A_G_REFCOUNT=201;ALTCOUNT=1	201	1	miR4	ref_miRseed	GCTTTA	GCTTTG	+	zygotic	0.99505
CG2120	X_8030966_SNP_C_T_REFCOUNT=204;ALTCOUNT=1	204	1	miR5	mut_miRseed	TTCCCT	TTCCTT	+	zygotic	0.00487805
nAChRalpha3	X_8173985_SNP_T_C_REFCOUNT=37;ALTCOUNT=164	37	164	miR4	mut_miRseed	TAAAGT	TAAAGC	-	zygotic	0.81592
Trf2	X_8325340_SNP_A_T_REFCOUNT=199;ALTCOUNT=4	199	4	miR4	mut_miRseed	GCATTA	GCTTTA	+	maternal	0.0197044
Nrg	X_8448252_SNP_A_G_REFCOUNT=201;ALTCOUNT=1	201	1	miR6	ref_miRseed	TGTGAT	TGTGGT	+	maternal	0.99505
CG12081	X_8484479_SNP_C_T_REFCOUNT=204;ALTCOUNT=1	204	1	miR286	ref_miRseed	CTAGTC	TTAGTC	+	zygotic	0.995122
CG1785	X_8610973_SNP_T_G_REFCOUNT=76;ALTCOUNT=124	76	124	miR4	ref_miRseed	GCTTTA	GCTTGA	+	zygotic	0.38
CG12661	X_8817112_SNP_A_C_REFCOUNT=186;ALTCOUNT=11	186	11	miR5	ref_miRseed	AAGGAA	AAGGCA	-	zygotic	0.944162
rdgA	X_8921942_SNP_C_T_REFCOUNT=201;ALTCOUNT=4	201	4	miR286	mut_miRseed	CTAGCC	CTAGTC	+	maternal	0.0195122
CG44325	X_8966496_SNP_T_A_REFCOUNT=196;ALTCOUNT=2	196	2	miR4	ref_miRseed	TAAAGC	AAAAGC	-	zygotic	0.989899
Bx42	X_8998260_SNP_A_G_REFCOUNT=160;ALTCOUNT=42	160	42	miR309	mut_miRseed	CACTGA	CACTGG	-	maternal	0.207921
fend	X_9016251_SNP_A_T_REFCOUNT=192;ALTCOUNT=4	192	4	miR5	ref_miRseed	AAGGAA	TAGGAA	-	maternal	0.979592
Zpr1	X_9054287_SNP_A_T_REFCOUNT=199;ALTCOUNT=1	199	1	miR286	ref_miRseed	GACTAG	GACTTG	-	maternal	0.995
mei-P26	X_9072555_SNP_G_A_REFCOUNT=192;ALTCOUNT=6	192	6	miR286	mut_miRseed	CTGGTC	CTAGTC	+	maternal	0.030303
c11.1	X_9170072_SNP_A_C_REFCOUNT=204;ALTCOUNT=1	204	1	miR6	ref_miRseed	ATCACA	ATCCCA	-	maternal	0.995122
BCL7-like	X_9252624_SNP_T_C_REFCOUNT=186;ALTCOUNT=7	186	7	miR5	mut_miRseed	TTCTTT	TTCCTT	+	maternal	0.0362694
su(w[a])	X_936018_SNP_C_T_REFCOUNT=204;ALTCOUNT=1	204	1	miR286	mut_miRseed	CTAGCC	CTAGTC	+	maternal	0.00487805
CG32700	X_9398632_SNP_G_A_REFCOUNT=174;ALTCOUNT=25	174	25	miR309	mut_miRseed	CGCTGG	CACTGG	-	zygotic	0.125628
Hex-A	X_9483577_SNP_A_G_REFCOUNT=199;ALTCOUNT=3	199	3	miR309	ref_miRseed	CCAGTG	CCGGTG	+	maternal	0.985149
CG9689	X_9776915_SNP_G_A_REFCOUNT=203;ALTCOUNT=1	203	1	miR309	mut_miRseed	CCGGTG	CCAGTG	+	zygotic	0.00490196
CG9689	X_9777016_SNP_C_T_REFCOUNT=203;ALTCOUNT=2	203	2	miR5	mut_miRseed	TTCCTC	TTCCTT	+	zygotic	0.0097561

## Sheet: Target allele frequency bins
miRNA	pattern	bins	fraction	count
miR309	maternal	0.1	0.392857	22
miR309	maternal	0.2	0.0178571	1
miR309	maternal	0.3	0.0178571	1
miR309	maternal	0.4	0.0178571	1
miR309	maternal	0.5	0.0178571	1
miR309	maternal	0.6	0	0
miR309	maternal	0.7	0.0178571	1
miR309	maternal	0.8	0	0
miR309	maternal	0.9	0.0178571	1
miR309	maternal	1	0.5	28
miR309	zygotic	0.1	0.229167	22
miR309	zygotic	0.2	0.03125	3
miR309	zygotic	0.3	0.0208333	2
miR309	zygotic	0.4	0.0104167	1
miR309	zygotic	0.5	0.0416667	4
miR309	zygotic	0.6	0.0416667	4
miR309	zygotic	0.7	0.0416667	4
miR309	zygotic	0.8	0.0416667	4
miR309	zygotic	0.9	0.0729167	7
miR309	zygotic	1	0.46875	45
miR286	maternal	0.1	0.444444	20
miR286	maternal	0.2	0.0444444	2
miR286	maternal	0.3	0	0
miR286	maternal	0.4	0	0
miR286	maternal	0.5	0.0222222	1
miR286	maternal	0.6	0	0
miR286	maternal	0.7	0	0
miR286	maternal	0.8	0.0222222	1
miR286	maternal	0.9	0.0222222	1
miR286	maternal	1	0.444444	20
miR286	zygotic	0.1	0.379747	30
miR286	zygotic	0.2	0	0
miR286	zygotic	0.3	0.0126582	1
miR286	zygotic	0.4	0.0126582	1
miR286	zygotic	0.5	0.0126582	1
miR286	zygotic	0.6	0.0253165	2
miR286	zygotic	0.7	0.0506329	4
miR286	zygotic	0.8	0.0379747	3
miR286	zygotic	0.9	0.0253165	2
miR286	zygotic	1	0.443038	35
miR4	maternal	0.1	0.33945	37
miR4	maternal	0.2	0.0550459	6
miR4	maternal	0.3	0	0
miR4	maternal	0.4	0.00917431	1
miR4	maternal	0.5	0.0275229	3
miR4	maternal	0.6	0.0183486	2
miR4	maternal	0.7	0.0183486	2
miR4	maternal	0.8	0.0550459	6
miR4	maternal	0.9	0.00917431	1
miR4	maternal	1	0.46789	51
miR4	zygotic	0.1	0.363636	100
miR4	zygotic	0.2	0.0654545	18
miR4	zygotic	0.3	0.0436364	12
miR4	zygotic	0.4	0.0290909	8
miR4	zygotic	0.5	0.0145455	4
miR4	zygotic	0.6	0.0218182	6
miR4	zygotic	0.7	0.0327273	9
miR4	zygotic	0.8	0.0509091	14
miR4	zygotic	0.9	0.0581818	16
miR4	zygotic	1	0.32	88
miR5	maternal	0.1	0.365385	57
miR5	maternal	0.2	0.0512821	8
miR5	maternal	0.3	0.0320513	5
miR5	maternal	0.4	0.00641026	1
miR5	maternal	0.5	0.0448718	7
miR5	maternal	0.6	0.025641	4
miR5	maternal	0.7	0.0512821	8
miR5	maternal	0.8	0.0512821	8
miR5	maternal	0.9	0.0576923	9
miR5	maternal	1	0.314103	49
miR5	zygotic	0.1	0.35461	100
miR5	zygotic	0.2	0.070922	20
miR5	zygotic	0.3	0.0425532	12
miR5	zygotic	0.4	0.0141844	4
miR5	zygotic	0.5	0.0212766	6
miR5	zygotic	0.6	0.0248227	7
miR5	zygotic	0.7	0.0141844	4
miR5	zygotic	0.8	0.035461	10
miR5	zygotic	0.9	0.035461	10
miR5	zygotic	1	0.386525	109
miR6	maternal	0.1	0.365079	23
miR6	maternal	0.2	0.0793651	5
miR6	maternal	0.3	0.015873	1
miR6	maternal	0.4	0.031746	2
miR6	maternal	0.5	0.015873	1
miR6	maternal	0.6	0.015873	1
miR6	maternal	0.7	0.031746	2
miR6	maternal	0.8	0.031746	2
miR6	maternal	0.9	0.0793651	5
miR6	maternal	1	0.333333	21
miR6	zygotic	0.1	0.380952	56
miR6	zygotic	0.2	0.0544218	8
miR6	zygotic	0.3	0.00680272	1
miR6	zygotic	0.4	0.0204082	3
miR6	zygotic	0.5	0.0340136	5
miR6	zygotic	0.6	0.0272109	4
miR6	zygotic	0.7	0.00680272	1
miR6	zygotic	0.8	0.0272109	4
miR6	zygotic	0.9	0.0272109	4
miR6	zygotic	1	0.414966	61

## Sheet: DAF
SNP_id_refcount	SNP_id_altcount	miRNA	ref_mut_miRseed	refseq	mutseq	dsec_pos	dsec_seq	dsec_seq_length	DAF	gene_id	pattern	category
133	56	miR4	ref_miRseed	GCTTTA	GCTATA	super_0:17398941-17398947(-)	GCTATA	6	0.703704	5-HT2B	zygotic	other4
159	30	miR5	mut_miRseed	TACCTT	TTCCTT	super_5:166340-166346(+)	TACCTT	6	0.15873	Adk2	zygotic	other4
200	4	miR286	ref_miRseed	CTAGTC	ATAGTC	super_1:6584999-6585005(+)	ATAGTC	6	0.980392	AGBE	maternal	other4
201	1	miR6	mut_miRseed	TGTGTT	TGTGAT	super_0:10028793-10028799(-)	TGTGTT	6	0.0049505	Akt1	maternal	other4
201	3	miR286	mut_miRseed	TTAGTC	CTAGTC	super_10:1096127-1096133(+)	TTAGTC	6	0.0147059	AMPKalpha	maternal	other4
200	1	miR286	mut_miRseed	TTAGTC	CTAGTC	super_16:502586-502592(+)	TTAGTC	6	0.00497512	aret	maternal	other4
200	4	miR5	mut_miRseed	TTCTTT	TTCCTT	super_12:2055393-2055399(-)	TTCTTT	6	0.0196078	asun	zygotic	other4
203	1	miR4	mut_miRseed	GATTTA	GCTTTA	super_1:1369441-1369447(+)	GATTTA	6	0.00490196	Atg10	zygotic	other4
170	31	miR6	mut_miRseed	AGTGAT	TGTGAT	super_2:5495707-5495713(+)	AGTGAT	6	0.154229	bc10	maternal	other4
186	7	miR5	mut_miRseed	TTCTTT	TTCCTT	super_15:22166-22172(+)	TTCTTT	6	0.0362694	BCL7-like	maternal	other4
193	8	miR4	mut_miRseed	GCTTTC	GCTTTA	super_23:79441-79447(+)	GCTTTC	6	0.039801	betaTub60D	zygotic	other4
190	11	miR6	mut_miRseed	TGCGAT	TGTGAT	super_3:5434595-5434601(+)	TGCGAT	6	0.0547264	bib	zygotic	other4
201	3	miR309	mut_miRseed	CCAGCG	CCAGTG	super_36:272557-272563(+)	CCAGCG	6	0.0147059	bif	maternal	miR309
204	1	miR286	mut_miRseed	CTGGTC	CTAGTC	super_10:1361710-1361716(+)	CTGGTC	6	0.00487805	br	zygotic	other4
198	4	miR5	mut_miRseed	TGCCTT	TTCCTT	super_3:3610276-3610282(+)	TGCCTT	6	0.019802	Bsg	maternal	other4
198	6	miR4	mut_miRseed	GGTTTA	GCTTTA	super_8:3236818-3236824(+)	GGTTTA	6	0.0294118	bves	maternal	other4
201	2	miR5	mut_miRseed	TTTCTT	TTCCTT	super_0:7107595-7107601(+)	TTTCTT	6	0.00985222	CG10006	zygotic	other4
204	1	miR5	mut_miRseed	TTGCTT	TTCCTT	super_5:1849284-1849290(+)	TTGCTT	6	0.00487805	CG10019	zygotic	other4
203	2	miR4	mut_miRseed	GCTTTG	GCTTTA	super_9:851888-851894(+)	GCTTTG	6	0.0097561	CG10321	zygotic	other4
204	1	miR6	mut_miRseed	TGTAAT	TGTGAT	super_2:3601107-3601113(+)	TGTAAT	6	0.00487805	CG10359	zygotic	other4
194	7	miR5	mut_miRseed	TTCCTA	TTCCTT	super_0:4459008-4459014(+)	TTCCTA	6	0.0348259	CG10426	zygotic	other4
172	28	miR5	mut_miRseed	TTCCTG	TTCCTT	super_6:1742682-1742688(+)	TTCCTG	6	0.14	CG11000	zygotic	other4
156	35	miR5	mut_miRseed	TTCGTT	TTCCTT	super_4:3798673-3798679(+)	TTCGTT	6	0.183246	CG11873	zygotic	other4
197	7	miR4	mut_miRseed	GCTTTT	GCTTTA	super_2:1007379-1007385(+)	GCTTTT	6	0.0343137	CG12038	zygotic	other4
203	2	miR286	mut_miRseed	CTAGCC	CTAGTC	super_21:809754-809760(+)	CTAGCC	6	0.0097561	CG12096	maternal	other4
186	15	miR309	mut_miRseed	CCAGCG	CCAGTG	super_1:1218540-1218546(+)	CCAGCG	6	0.0746269	CG12107	zygotic	miR309
167	30	miR5	mut_miRseed	TTCCTA	TTCCTT	super_0:8394072-8394078(+)	TTCCTA	6	0.152284	CG13063	zygotic	other4
127	65	miR6	mut_miRseed	TGCGAT	TGTGAT	super_1:5518422-5518428(+)	TGCGAT	6	0.338542	CG13186	zygotic	other4
202	2	miR309	mut_miRseed	ACAGTG	CCAGTG	super_1:5135817-5135823(+)	ACAGTG	6	0.00980392	CG13197	maternal	miR309
193	8	miR286	mut_miRseed	CTAGAC	CTAGTC	super_11:727528-727534(+)	CTAGAC	6	0.039801	CG13255	zygotic	other4
204	1	miR6	mut_miRseed	AGTGAT	TGTGAT	super_1:7278449-7278455(+)	AGTGAT	6	0.00487805	CG13344	maternal	other4
168	33	miR309	ref_miRseed	CCAGTG	CCAGTA	super_14:406411-406417(+)	CCAGTA	6	0.835821	CG13692	zygotic	miR309
203	1	miR4	mut_miRseed	GTTTTA	GCTTTA	super_1:13772329-13772335(+)	GTTTTA	6	0.00490196	CG13871	zygotic	other4
182	13	miR4	mut_miRseed	ACTTTA	GCTTTA	super_5:4481738-4481744(+)	ACTTTA	6	0.0666667	CG13982	zygotic	other4
175	21	miR5	mut_miRseed	TTCATT	TTCCTT	super_13:1338235-1338241(+)	TTCATT	6	0.107143	CG14247	zygotic	other4
171	22	miR4	mut_miRseed	GGTTTA	GCTTTA	super_14:1316992-1316998(+)	GGTTTA	6	0.11399	CG14346	zygotic	other4
191	11	miR309	mut_miRseed	TCAGTG	CCAGTG	super_14:1555499-1555505(+)	TCAGTG	6	0.0544554	CG14352	maternal	miR309
173	30	miR4	mut_miRseed	GCTTTG	GCTTTA	super_24:87848-87854(+)	GCTTTG	6	0.147783	CG14431	zygotic	other4
201	1	miR6	mut_miRseed	TGTGAC	TGTGAT	super_6:1174717-1174723(+)	TGTGAC	6	0.0049505	CG14664	zygotic	other4
199	4	miR6	mut_miRseed	TCTGAT	TGTGAT	super_0:14441774-14441780(-)	TCTGAT	6	0.0197044	CG14717	zygotic	other4
146	52	miR4	ref_miRseed	GCTTTA	GCTATA	super_2:3939817-3939823(+)	GCTATA	6	0.737374	CG14982	zygotic	other4
188	10	miR6	mut_miRseed	TGTGAC	TGTGAT	super_3:1806846-1806852(+)	TGTGAC	6	0.0505051	CG15256	zygotic	other4
193	10	miR286	mut_miRseed	CTCGTC	CTAGTC	super_9:564415-564421(+)	CTCGTC	6	0.0492611	CG15666	zygotic	other4
195	8	miR4	mut_miRseed	ACTTTA	GCTTTA	super_3:2927099-2927105(+)	ACTTTA	6	0.0394089	CG15818	zygotic	other4
198	2	miR309	mut_miRseed	CCAGAG	CCAGTG	super_4:6021883-6021889(+)	CCAGAG	6	0.01	CG1607	zygotic	miR309
161	31	miR4	ref_miRseed	GCTTTA	GTTTTA	super_1:10554643-10554649(+)	GTTTTA	6	0.838542	CG17290	zygotic	other4
195	10	miR5	ref_miRseed	TTCCTT	TTCTTT	super_1:10553225-10553231(+)	TTCTTT	6	0.95122	CG17290	zygotic	other4
131	65	miR4	ref_miRseed	GCTTTA	GCTGTA	super_0:5201388-5201394(+)	GCTGTA	6	0.668367	CG17672	zygotic	other4
204	1	miR4	mut_miRseed	GCTTAA	GCTTTA	super_10:367865-367871(+)	GCTTAA	6	0.00487805	CG17829	maternal	other4
194	6	miR5	mut_miRseed	TCCCTT	TTCCTT	super_27:101100-101106(-)	TCCCTT	6	0.03	CG17838	zygotic	other4
76	124	miR4	ref_miRseed	GCTTTA	GCTTGA	super_35:452800-452806(+)	GCTTGA	6	0.38	CG1785	zygotic	other4
133	57	miR309	ref_miRseed	CCAGTG	CAAGTG	super_3:4989242-4989248(+)	CAAGTG	6	0.7	CG17855	zygotic	miR309
203	2	miR4	mut_miRseed	GCGTTA	GCTTTA	super_15:1736847-1736853(+)	GCGTTA	6	0.0097561	CG18292	maternal	other4
203	2	miR6	mut_miRseed	TGCGAT	TGTGAT	super_4:4175198-4175204(+)	TGCGAT	6	0.0097561	CG2006	zygotic	other4
204	1	miR5	mut_miRseed	TTCCCT	TTCCTT	super_44:117446-117452(+)	TTCCCT	6	0.00487805	CG2120	zygotic	other4
201	3	miR5	mut_miRseed	TTACTT	TTCCTT	super_1:3598307-3598313(+)	TTACTT	6	0.0147059	CG2269	zygotic	other4
151	41	miR4	mut_miRseed	TCTTTA	GCTTTA	super_14:555520-555526(+)	TCTTTA	6	0.213542	CG2807	zygotic	other4
104	83	miR5	ref_miRseed	TTCCTT	TTCCTC	super_5:1027185-1027191(+)	TTCCTC	6	0.55615	CG2991	maternal	other4
44	156	miR4	mut_miRseed	GCTTTG	GCTTTA	super_1:10505308-10505314(+)	GCTTTG	6	0.78	CG30456	zygotic	other4
155	35	miR5	mut_miRseed	TCCCTT	TTCCTT	super_4:4570114-4570120(+)	TCCCTT	6	0.184211	CG31038	zygotic	other4
179	20	miR309	mut_miRseed	CCTGTG	CCAGTG	super_4:4565962-4565968(+)	CCTGTG	6	0.100503	CG31038	zygotic	miR309
23	24	miR309	mut_miRseed	CCAGTC	CCAGTG	super_18:333444-333450(+)	CCAGTC	6	0.510638	CG31687	zygotic	miR309
85	97	miR4	ref_miRseed	GCTTTA	GCTTCA	super_63:3513-3519(+)	GCTTCA	6	0.467033	CG3262	maternal	other4
189	10	miR5	mut_miRseed	TCCCTT	TTCCTT	super_0:11886859-11886865(-)	TCCCTT	6	0.0502513	CG3321	zygotic	other4
204	1	miR4	mut_miRseed	GTTTTA	GCTTTA	super_2:4356562-4356568(+)	GTTTTA	6	0.00487805	CG33514	zygotic	other4
197	1	miR4	mut_miRseed	GCTTCA	GCTTTA	super_1:11491543-11491549(+)	GCTTCA	6	0.00505051	CG34196	zygotic	other4
191	9	miR309	mut_miRseed	CCAGCG	CCAGTG	super_22:677633-677639(+)	CCAGCG	6	0.045	CG34354	zygotic	miR309
177	24	miR5	mut_miRseed	TTTCTT	TTCCTT	super_0:2183643-2183649(+)	TTTCTT	6	0.119403	CG34356	zygotic	other4
200	2	miR4	mut_miRseed	GCTTTG	GCTTTA	super_22:533439-533445(+)	GCTTTG	6	0.00990099	CG34362	zygotic	other4
199	5	miR6	mut_miRseed	TGTGAC	TGTGAT	super_3:4407409-4407415(+)	TGTGAC	6	0.0245098	CG34398	zygotic	other4
203	1	miR5	mut_miRseed	TTCCTC	TTCCTT	super_10:1849834-1849840(+)	TTCCTC	6	0.00490196	CG3630	maternal	other4
204	1	miR5	mut_miRseed	CTCCTT	TTCCTT	super_0:14465854-14465860(-)	CTCCTT	6	0.00487805	CG42327	maternal	other4
204	1	miR4	mut_miRseed	GCTTTT	GCTTTA	super_0:1816892-1816898(+)	GCTTTT	6	0.00487805	CG42673	zygotic	other4
204	1	miR5	mut_miRseed	TTTCTT	TTCCTT	super_3:4366045-4366051(+)	TTTCTT	6	0.00487805	CG42713	zygotic	other4
194	4	miR4	mut_miRseed	GCCTTA	GCTTTA	super_0:10771772-10771778(-)	GCCTTA	6	0.020202	CG42726	zygotic	other4
4	198	miR6	mut_miRseed	TGTGGT	TGTGAT	super_16:1644489-1644495(+)	TGTGGT	6	0.980198	CG42784	zygotic	other4
203	2	miR286	mut_miRseed	CTGGTC	CTAGTC	super_0:17935097-17935103(-)	CTGGTC	6	0.0097561	CG43060	zygotic	other4
203	2	miR6	mut_miRseed	CGTGAT	TGTGAT	super_1:12959610-12959616(+)	CGTGAT	6	0.0097561	CG43111	zygotic	other4
191	9	miR5	mut_miRseed	TTTCTT	TTCCTT	super_0:15805525-15805531(-)	TTTCTT	6	0.045	CG43143	zygotic	other4
199	3	miR6	mut_miRseed	TGAGAT	TGTGAT	super_0:15805712-15805718(-)	TGAGAT	6	0.0148515	CG43143	zygotic	other4
177	21	miR5	mut_miRseed	TCCCTT	TTCCTT	super_1:10890995-10891001(+)	TCCCTT	6	0.106061	CG43164	zygotic	other4
200	1	miR4	mut_miRseed	GCCTTA	GCTTTA	super_26:459527-459533(+)	GCCTTA	6	0.00497512	CG43366	zygotic	other4
203	1	miR5	mut_miRseed	TTCCTA	TTCCTT	super_15:798494-798500(+)	TTCCTA	6	0.00490196	CG43902	zygotic	other4
133	49	miR4	mut_miRseed	TCTTTA	GCTTTA	super_4:4800284-4800290(+)	TCTTTA	6	0.269231	CG45051	zygotic	other4
196	5	miR5	mut_miRseed	TTGCTT	TTCCTT	super_4:4800340-4800346(+)	TTGCTT	6	0.0248756	CG45051	zygotic	other4
201	1	miR6	mut_miRseed	TGTGGT	TGTGAT	super_3:5388982-5388988(+)	TGTGGT	6	0.0049505	CG4619	maternal	other4
192	9	miR309	mut_miRseed	CCAGCG	CCAGTG	super_3:5387784-5387790(+)	CCAGCG	6	0.0447761	CG4619	maternal	miR309
204	1	miR4	mut_miRseed	ACTTTA	GCTTTA	super_3:5405975-5405981(+)	ACTTTA	6	0.00487805	CG4658	maternal	other4
53	129	miR5	ref_miRseed	TTCCTT	TTCCCT	super_3:5588474-5588480(+)	TTCCCT	6	0.291209	CG4839	zygotic	other4
203	1	miR5	mut_miRseed	GTCCTT	TTCCTT	super_1:11184040-11184046(+)	GTCCTT	6	0.00490196	CG5036	maternal	other4
64	127	miR4	mut_miRseed	GCTCTA	GCTTTA	super_13:1574793-1574799(+)	GCTCTA	6	0.664921	CG5521	maternal	other4
18	168	miR4	ref_miRseed	GCTTTA	GCTTCA	super_13:475618-475624(+)	GCTTCA	6	0.0967742	CG5890	zygotic	other4
21	173	miR5	ref_miRseed	TTCCTT	TTCTTT	super_3:2961869-2961875(+)	TTCTTT	6	0.108247	CG5973	zygotic	other4
204	1	miR6	mut_miRseed	TGCGAT	TGTGAT	super_73:87235-87241(+)	TGCGAT	6	0.00487805	CG6340	zygotic	other4
152	35	miR6	ref_miRseed	TGTGAT	CGTGAT	super_0:20448593-20448599(+)	CGTGAT	6	0.812834	CG6356	zygotic	other4
204	1	miR4	mut_miRseed	GTTTTA	GCTTTA	super_0:7682271-7682277(+)	GTTTTA	6	0.00487805	CG6498	maternal	other4
106	78	miR4	mut_miRseed	GCATTA	GCTTTA	super_0:18979870-18979876(+)	GCATTA	6	0.423913	CG7029	maternal	other4
204	1	miR6	mut_miRseed	TGTAAT	TGTGAT	super_0:7413235-7413241(+)	TGTAAT	6	0.00487805	CG7255	maternal	other4
202	2	miR5	mut_miRseed	TTCGTT	TTCCTT	super_2:1570585-1570591(+)	TTCGTT	6	0.00980392	CG7852	zygotic	other4
201	3	miR6	mut_miRseed	TGTGGT	TGTGAT	super_6:4136369-4136375(-)	TGTGGT	6	0.0147059	CG7956	zygotic	other4
185	8	miR4	mut_miRseed	GCTGTA	GCTTTA	super_6:4136313-4136319(-)	GCTGTA	6	0.0414508	CG7956	zygotic	other4
203	2	miR5	mut_miRseed	TTCATT	TTCCTT	super_0:6226632-6226638(+)	TTCATT	6	0.0097561	CG8100	zygotic	other4
196	8	miR309	mut_miRseed	TCAGTG	CCAGTG	super_0:2007560-2007566(+)	TCAGTG	6	0.0392157	CG8177	maternal	miR309
67	120	miR286	ref_miRseed	CTAGTC	CTAGCC	super_0:16447034-16447040(-)	CTAGCC	6	0.358289	CG8312	zygotic	other4
203	1	miR309	mut_miRseed	CCGGTG	CCAGTG	super_15:537554-537560(+)	CCGGTG	6	0.00490196	CG9689	zygotic	miR309
203	2	miR5	mut_miRseed	TTCCTC	TTCCTT	super_15:537652-537658(+)	TTCCTC	6	0.0097561	CG9689	zygotic	other4
198	2	miR6	mut_miRseed	TGTGAA	TGTGAT	super_0:8188326-8188332(+)	TGTGAA	6	0.01	ClC-c	zygotic	other4
193	10	miR5	mut_miRseed	TTGCTT	TTCCTT	super_1:5837116-5837122(+)	TTGCTT	6	0.0492611	Cpr49Ae	zygotic	other4
204	1	miR6	mut_miRseed	TGTTAT	TGTGAT	super_4:2136604-2136610(-)	TGTTAT	6	0.00487805	ctp	maternal	other4
201	1	miR4	mut_miRseed	GCTTCA	GCTTTA	super_4:243400-243406(-)	GCTTCA	6	0.0049505	Ctr1A	zygotic	other4
204	1	miR6	mut_miRseed	TGTAAT	TGTGAT	super_12:1259959-1259965(-)	TGTAAT	6	0.00487805	Dad	zygotic	other4
204	1	miR5	mut_miRseed	TTCGTT	TTCCTT	super_8:279214-279220(+)	TTCGTT	6	0.00487805	Dhc16F	zygotic	other4
202	2	miR309	mut_miRseed	CCAGCG	CCAGTG	super_2:4409066-4409072(+)	CCAGCG	6	0.00980392	DOR	zygotic	miR309
194	4	miR4	ref_miRseed	GCTTTA	TCTTTA	super_19:828061-828067(+)	TCTTTA	6	0.979798	Dysb	maternal	other4
204	1	miR4	mut_miRseed	GTTTTA	GCTTTA	super_2:3595152-3595158(+)	GTTTTA	6	0.00487805	Eip63E	maternal	other4
42	145	miR5	ref_miRseed	TTCCTT	TTCCTC	super_0:12279530-12279536(-)	TTCCTC	6	0.224599	ems	zygotic	other4
202	1	miR309	mut_miRseed	CCACTG	CCAGTG	super_36:45813-45819(+)	CCACTG	6	0.00492611	Gs2	zygotic	miR309
183	17	miR6	mut_miRseed	TGTGGT	TGTGAT	super_5:3490635-3490641(+)	TGTGGT	6	0.085	H15	zygotic	other4
202	2	miR5	mut_miRseed	TTCTTT	TTCCTT	super_1:8439154-8439160(+)	TTCTTT	6	0.00980392	hbs	zygotic	other4
181	1	miR5	mut_miRseed	TTCCTC	TTCCTT	super_4:5033047-5033053(+)	TTCCTC	6	0.00549451	hdc	maternal	other4
202	2	miR286	mut_miRseed	CTAGCC	CTAGTC	super_13:1871228-1871234(+)	CTAGCC	6	0.00980392	Hmu	maternal	other4
195	4	miR4	mut_miRseed	GTTTTA	GCTTTA	super_0:18273980-18273986(+)	GTTTTA	6	0.0201005	how	maternal	other4
204	1	miR6	mut_miRseed	TGTGCT	TGTGAT	super_15:1709588-1709594(+)	TGTGCT	6	0.00487805	Hsp60	maternal	other4
168	27	miR5	mut_miRseed	TACCTT	TTCCTT	super_11:1165636-1165642(+)	TACCTT	6	0.138462	Ilk	maternal	other4
165	26	miR5	ref_miRseed	TTCCTT	TTCCTC	super_4:4596630-4596636(+)	TTCCTC	6	0.863874	Jon99Ciii	zygotic	other4
202	1	miR5	mut_miRseed	TTCATT	TTCCTT	super_3:7009383-7009389(+)	TTCATT	6	0.00492611	kek2	zygotic	other4
201	3	miR286	mut_miRseed	CGAGTC	CTAGTC	super_3:7009621-7009627(+)	CGAGTC	6	0.0147059	kek2	zygotic	other4
191	11	miR5	ref_miRseed	TTCCTT	TTCCTG	super_37:212938-212944(+)	TTCCTG	6	0.945545	l(1)G0136	zygotic	other4
203	2	miR4	mut_miRseed	TCTTTA	GCTTTA	super_37:212966-212972(+)	TCTTTA	6	0.0097561	l(1)G0136	zygotic	other4
136	62	miR6	mut_miRseed	TGTGTT	TGTGAT	super_55:65517-65523(+)	TGTGTT	6	0.313131	l(1)G0196	maternal	other4
181	17	miR4	mut_miRseed	GCTTTG	GCTTTA	super_26:281109-281115(+)	GCTTTG	6	0.0858586	l(2)09851	zygotic	other4
161	32	miR4	mut_miRseed	GCTATA	GCTTTA	super_6:3117772-3117778(+)	GCTATA	6	0.165803	lap	maternal	other4
204	1	miR5	mut_miRseed	TACCTT	TTCCTT	super_1:9556318-9556324(+)	TACCTT	6	0.00487805	lbk	zygotic	other4
43	154	miR5	ref_miRseed	TTCCTT	TTCCTC	super_9:844430-844436(+)	TTCCTC	6	0.218274	mahj	zygotic	other4
202	1	miR5	mut_miRseed	TTCGTT	TTCCTT	super_1:10767161-10767167(+)	TTCGTT	6	0.00492611	mbl	zygotic	other4
198	2	miR6	mut_miRseed	TGTGTT	TGTGAT	super_1:10753620-10753626(+)	TGTGTT	6	0.01	mbl	zygotic	other4
192	6	miR286	mut_miRseed	CTGGTC	CTAGTC	super_34:431640-431646(+)	CTGGTC	6	0.030303	mei-P26	maternal	other4
195	1	miR4	mut_miRseed	GGTTTA	GCTTTA	super_0:20507936-20507942(+)	GGTTTA	6	0.00510204	Ms	zygotic	other4
84	73	miR4	ref_miRseed	GCTTTA	GCTTCA	super_13:216830-216836(+)	GCTTCA	6	0.535032	msi	zygotic	other4
174	23	miR4	mut_miRseed	GCTCTA	GCTTTA	super_41:192481-192487(+)	GCTCTA	6	0.116751	nAChRalpha4	zygotic	other4
203	1	miR5	mut_miRseed	CTCCTT	TTCCTT	super_3:348573-348579(+)	CTCCTT	6	0.00490196	nAChRalpha5	zygotic	other4
197	1	miR6	mut_miRseed	TTTGAT	TGTGAT	super_3:349992-349998(+)	TTTGAT	6	0.00505051	nAChRalpha5	zygotic	other4
173	27	miR4	mut_miRseed	GCTATA	GCTTTA	super_8:2087282-2087288(+)	GCTATA	6	0.135	Nep3	zygotic	other4
204	1	miR6	mut_miRseed	TGTGAA	TGTGAT	super_20:192563-192569(+)	TGTGAA	6	0.00487805	NFAT	zygotic	other4
201	3	miR286	mut_miRseed	CTAGCC	CTAGTC	super_18:1049094-1049100(+)	CTAGCC	6	0.0147059	Nhe2	zygotic	other4
201	2	miR5	mut_miRseed	ATCCTT	TTCCTT	super_23:631521-631527(+)	ATCCTT	6	0.00985222	NKAIN	zygotic	other4
201	4	miR286	mut_miRseed	CTAGTT	CTAGTC	super_3:2439682-2439688(+)	CTAGTT	6	0.0195122	Nlg2	zygotic	other4
12	192	miR286	ref_miRseed	CTAGTC	CTAGAC	super_17:82015-82021(+)	CTAGAC	6	0.0588235	nonA	zygotic	other4
192	2	miR309	mut_miRseed	CCAGTC	CCAGTG	super_17:81365-81371(+)	CCAGTC	6	0.0103093	nonA	zygotic	miR309
153	41	miR4	ref_miRseed	GCTTTA	GCCTTA	super_23:22111-22117(+)	GCCTTA	6	0.78866	nord	zygotic	other4
119	65	miR4	ref_miRseed	GCTTTA	GTTTTA	super_0:8842098-8842104(+)	GTTTTA	6	0.646739	Nrt	zygotic	other4
203	1	miR5	mut_miRseed	CTCCTT	TTCCTT	super_3:6411804-6411810(+)	CTCCTT	6	0.00490196	Nup154	maternal	other4
197	5	miR5	mut_miRseed	TTCCTG	TTCCTT	super_3:4986099-4986105(+)	TTCCTG	6	0.0247525	Oatp30B	maternal	other4
129	65	miR5	mut_miRseed	TTCTTT	TTCCTT	super_1:7874284-7874290(+)	TTCTTT	6	0.335052	Oaz	zygotic	other4
199	3	miR5	mut_miRseed	TTCCTC	TTCCTT	super_0:18696206-18696212(+)	TTCCTC	6	0.0148515	Octbeta1R	zygotic	other4
204	1	miR4	mut_miRseed	GCATTA	GCTTTA	super_11:2167806-2167812(+)	GCATTA	6	0.00487805	olf413	zygotic	other4
204	1	miR4	mut_miRseed	GCTTGA	GCTTTA	super_6:2271708-2271714(+)	GCTTGA	6	0.00487805	Pak	maternal	other4
107	87	miR5	mut_miRseed	TTCCCT	TTCCTT	super_188:31716-31722(+)	TTCCCT	6	0.448454	Pdfr	zygotic	other4
124	71	miR309	mut_miRseed	CCAGCG	CCAGTG	super_2:5713662-5713668(+)	CCAGCG	6	0.364103	PGRP-LD	zygotic	miR309
88	113	miR5	ref_miRseed	TTCCTT	CTCCTT	super_2:5714418-5714424(+)	CTCCTT	6	0.437811	PGRP-LD	zygotic	other4
180	18	miR286	mut_miRseed	CTCGTC	CTAGTC	super_14:302162-302168(+)	CTCGTC	6	0.0909091	Pi3K21B	maternal	other4
197	7	miR6	mut_miRseed	AGTGAT	TGTGAT	super_23:353798-353804(+)	AGTGAT	6	0.0343137	pio	zygotic	other4
88	113	miR5	ref_miRseed	TTCCTT	CTCCTT	super_2:5714418-5714424(+)	CTCCTT	6	0.437811	Pmi	zygotic	other4
124	71	miR309	mut_miRseed	CCAGCG	CCAGTG	super_2:5713662-5713668(+)	CCAGCG	6	0.364103	Pmi	zygotic	miR309
204	1	miR6	mut_miRseed	AGTGAT	TGTGAT	super_4:2109066-2109072(-)	AGTGAT	6	0.00487805	Proc-R	zygotic	other4
193	2	miR5	mut_miRseed	TTCATT	TTCCTT	super_0:16615905-16615911(-)	TTCATT	6	0.0102564	ps	zygotic	other4
90	101	miR4	mut_miRseed	GCTTTG	GCTTTA	super_1:10858764-10858770(+)	GCTTTG	6	0.528796	qkr54B	maternal	other4
204	1	miR286	mut_miRseed	CTGGTC	CTAGTC	super_1:4888832-4888838(+)	CTGGTC	6	0.00487805	qvr	zygotic	other4
192	7	miR5	mut_miRseed	TTCCCT	TTCCTT	super_5:1121484-1121490(+)	TTCCCT	6	0.0351759	Rbp9	maternal	other4
201	4	miR286	mut_miRseed	CTAGCC	CTAGTC	super_34:284298-284304(+)	CTAGCC	6	0.0195122	rdgA	maternal	other4
203	2	miR309	mut_miRseed	CAAGTG	CCAGTG	super_1:9489650-9489656(+)	CAAGTG	6	0.0097561	Rho1	maternal	miR309
203	2	miR4	mut_miRseed	GCATTA	GCTTTA	super_31:334191-334197(+)	GCATTA	6	0.0097561	RhoGAP100F	zygotic	other4
147	52	miR5	mut_miRseed	TTCTTT	TTCCTT	super_10:387977-387983(+)	TTCTTT	6	0.261307	Roc1a	zygotic	other4
201	4	miR5	mut_miRseed	TTCTTT	TTCCTT	super_1:7003888-7003894(+)	TTCTTT	6	0.0195122	S-Lap5	zygotic	other4
202	1	miR5	mut_miRseed	TTACTT	TTCCTT	super_0:20301250-20301256(+)	TTACTT	6	0.00492611	Sec10	maternal	other4
115	83	miR4	ref_miRseed	GCTTTA	GCTTAA	super_9:2901435-2901441(+)	GCTTAA	6	0.580808	Sesn	zygotic	other4
204	1	miR5	mut_miRseed	TTTCTT	TTCCTT	super_11:956364-956370(+)	TTTCTT	6	0.00487805	siz	zygotic	other4
199	4	miR4	mut_miRseed	GCTTTG	GCTTTA	super_4:1459084-1459090(-)	GCTTTG	6	0.0197044	SK	zygotic	other4
185	11	miR6	mut_miRseed	TGGGAT	TGTGAT	super_38:93836-93842(-)	TGGGAT	6	0.0561224	SNF4Agamma	zygotic	other4
204	1	miR286	mut_miRseed	TTAGTC	CTAGTC	super_0:13532357-13532363(-)	TTAGTC	6	0.00487805	Snx3	zygotic	other4
201	2	miR5	mut_miRseed	TTCGTT	TTCCTT	super_0:20209267-20209273(+)	TTCGTT	6	0.00985222	spas	maternal	other4
187	10	miR4	ref_miRseed	GCTTTA	GCTCTA	super_11:2692750-2692756(+)	GCTCTA	6	0.949239	SPoCk	maternal	other4
90	89	miR309	ref_miRseed	CCAGTG	CCAGAG	super_4:1374228-1374234(-)	CCAGAG	6	0.502793	SPR	zygotic	miR309
200	2	miR5	mut_miRseed	TGCCTT	TTCCTT	super_27:319719-319725(-)	TGCCTT	6	0.00990099	Srp72	zygotic	other4
204	1	miR5	mut_miRseed	TTCGTT	TTCCTT	super_9:2851417-2851423(+)	TTCGTT	6	0.00487805	St3	zygotic	other4
201	2	miR5	mut_miRseed	TTGCTT	TTCCTT	super_0:12909697-12909703(-)	TTGCTT	6	0.00985222	Su(var)3-7	maternal	other4
204	1	miR286	mut_miRseed	CTAGCC	CTAGTC	super_10:772075-772081(+)	CTAGCC	6	0.00487805	su(w[a])	maternal	other4
204	1	miR4	mut_miRseed	GCTTAA	GCTTTA	super_0:13819310-13819316(-)	GCTTAA	6	0.00487805	svp	zygotic	other4
202	1	miR6	mut_miRseed	TGTTAT	TGTGAT	super_10:252955-252961(+)	TGTTAT	6	0.00492611	svr	maternal	other4
203	2	miR4	mut_miRseed	GCTTTG	GCTTTA	super_3:4705501-4705507(+)	GCTTTG	6	0.0097561	tai	maternal	other4
198	6	miR309	mut_miRseed	CAAGTG	CCAGTG	super_5:4586490-4586496(+)	CAAGTG	6	0.0294118	Tektin-A	zygotic	miR309
203	1	miR4	mut_miRseed	GCCTTA	GCTTTA	super_12:457949-457955(-)	GCCTTA	6	0.00490196	tinc	zygotic	other4
203	1	miR4	mut_miRseed	GGTTTA	GCTTTA	super_33:327516-327522(+)	GGTTTA	6	0.00490196	to	zygotic	other4
199	3	miR5	mut_miRseed	TTCATT	TTCCTT	super_0:7446162-7446168(+)	TTCATT	6	0.0148515	Toll-6	zygotic	other4
194	7	miR6	mut_miRseed	TGTGAC	TGTGAT	super_9:304417-304423(+)	TGTGAC	6	0.0348259	Treh	maternal	other4
163	27	miR309	ref_miRseed	CCAGTG	CCGGTG	super_0:21099678-21099684(+)	CCGGTG	6	0.857895	Trf4-2	zygotic	miR309
197	6	miR286	mut_miRseed	CTAGCC	CTAGTC	super_1:590163-590169(+)	CTAGCC	6	0.0295567	Tsp42Eh	zygotic	other4
199	5	miR4	mut_miRseed	GCTTTT	GCTTTA	super_22:103211-103217(+)	GCTTTT	6	0.0245098	Tusp	zygotic	other4
204	1	miR6	mut_miRseed	TGTGAG	TGTGAT	super_4:2870324-2870330(-)	TGTGAG	6	0.00487805	Vap-33A	maternal	other4
116	86	miR4	mut_miRseed	GCTTTT	GCTTTA	super_8:1460981-1460987(+)	GCTTTT	6	0.425743	Vav	zygotic	other4
198	3	miR4	mut_miRseed	ACTTTA	GCTTTA	super_13:674349-674355(+)	ACTTTA	6	0.0149254	Vps2	maternal	other4
199	4	miR6	mut_miRseed	TATGAT	TGTGAT	super_0:14553934-14553940(-)	TATGAT	6	0.0197044	wkd	maternal	other4
203	2	miR4	mut_miRseed	GGTTTA	GCTTTA	super_3:2867278-2867284(+)	GGTTTA	6	0.0097561	Wnt6	zygotic	other4
203	1	miR309	mut_miRseed	CGAGTG	CCAGTG	super_17:1342546-1342552(+)	CGAGTG	6	0.00490196	X11L	maternal	miR309
200	4	miR5	mut_miRseed	TTCCGT	TTCCTT	super_4:4432312-4432318(+)	TTCCGT	6	0.0196078	yata	zygotic	other4
200	3	miR4	mut_miRseed	GCTTGA	GCTTTA	super_5:278189-278195(+)	GCTTGA	6	0.0147783	Zfrp8	zygotic	other4

## Sheet: DAF bins
miRNA	pattern	bins	fraction	count
miR309	maternal	0.1	1	7
miR309	maternal	0.2	0	0
miR309	maternal	0.3	0	0
miR309	maternal	0.4	0	0
miR309	maternal	0.5	0	0
miR309	maternal	0.6	0	0
miR309	maternal	0.7	0	0
miR309	maternal	0.8	0	0
miR309	maternal	0.9	0	0
miR309	maternal	1	0	0
miR309	zygotic	0.1	0.5	8
miR309	zygotic	0.2	0.0625	1
miR309	zygotic	0.3	0	0
miR309	zygotic	0.4	0.125	2
miR309	zygotic	0.5	0	0
miR309	zygotic	0.6	0.125	2
miR309	zygotic	0.7	0.0625	1
miR309	zygotic	0.8	0	0
miR309	zygotic	0.9	0.125	2
miR309	zygotic	1	0	0
miR286	maternal	0.1	0.888889	8
miR286	maternal	0.2	0	0
miR286	maternal	0.3	0	0
miR286	maternal	0.4	0	0
miR286	maternal	0.5	0	0
miR286	maternal	0.6	0	0
miR286	maternal	0.7	0	0
miR286	maternal	0.8	0	0
miR286	maternal	0.9	0	0
miR286	maternal	1	0.111111	1
miR286	zygotic	0.1	0.916667	11
miR286	zygotic	0.2	0	0
miR286	zygotic	0.3	0	0
miR286	zygotic	0.4	0.0833333	1
miR286	zygotic	0.5	0	0
miR286	zygotic	0.6	0	0
miR286	zygotic	0.7	0	0
miR286	zygotic	0.8	0	0
miR286	zygotic	0.9	0	0
miR286	zygotic	1	0	0
miR4	maternal	0.1	0.588235	10
miR4	maternal	0.2	0.0588235	1
miR4	maternal	0.3	0	0
miR4	maternal	0.4	0	0
miR4	maternal	0.5	0.117647	2
miR4	maternal	0.6	0.0588235	1
miR4	maternal	0.7	0.0588235	1
miR4	maternal	0.8	0	0
miR4	maternal	0.9	0	0
miR4	maternal	1	0.117647	2
miR4	zygotic	0.1	0.622222	28
miR4	zygotic	0.2	0.0888889	4
miR4	zygotic	0.3	0.0444444	2
miR4	zygotic	0.4	0.0222222	1
miR4	zygotic	0.5	0.0222222	1
miR4	zygotic	0.6	0.0444444	2
miR4	zygotic	0.7	0.0444444	2
miR4	zygotic	0.8	0.0888889	4
miR4	zygotic	0.9	0.0222222	1
miR4	zygotic	1	0	0
miR5	maternal	0.1	0.857143	12
miR5	maternal	0.2	0.0714286	1
miR5	maternal	0.3	0	0
miR5	maternal	0.4	0	0
miR5	maternal	0.5	0	0
miR5	maternal	0.6	0.0714286	1
miR5	maternal	0.7	0	0
miR5	maternal	0.8	0	0
miR5	maternal	0.9	0	0
miR5	maternal	1	0	0
miR5	zygotic	0.1	0.607843	31
miR5	zygotic	0.2	0.176471	9
miR5	zygotic	0.3	0.0784314	4
miR5	zygotic	0.4	0.0196078	1
miR5	zygotic	0.5	0.0588235	3
miR5	zygotic	0.6	0	0
miR5	zygotic	0.7	0	0
miR5	zygotic	0.8	0	0
miR5	zygotic	0.9	0.0196078	1
miR5	zygotic	1	0.0392157	2
miR6	maternal	0.1	0.833333	10
miR6	maternal	0.2	0.0833333	1
miR6	maternal	0.3	0	0
miR6	maternal	0.4	0.0833333	1
miR6	maternal	0.5	0	0
miR6	maternal	0.6	0	0
miR6	maternal	0.7	0	0
miR6	maternal	0.8	0	0
miR6	maternal	0.9	0	0
miR6	maternal	1	0	0
miR6	zygotic	0.1	0.869565	20
miR6	zygotic	0.2	0	0
miR6	zygotic	0.3	0	0
miR6	zygotic	0.4	0.0434783	1
miR6	zygotic	0.5	0	0
miR6	zygotic	0.6	0	0
miR6	zygotic	0.7	0	0
miR6	zygotic	0.8	0	0
miR6	zygotic	0.9	0.0434783	1
miR6	zygotic	1	0.0434783	1
