# Supplementary material for: Importance of miRNA stability and alternative primary miRNA isoforms in gene regulation during Drosophila development
Source: eLife. 2018 Jul 19;7:e38389. doi: 10.7554/eLife.38389 (PMC6066331; doi:10.7554/eLife.38389)
Supplement: Supplementary file 7. [file elife-38389-supp7.xlsx]

## Sheet: Sheet1
Oligos used for this study
spike-in oligos
Sequence Name	Sequence	Lengh(nt)
GFP-target	AGCAAGCUGACCCUGAAGUUCAU	23
GL2-target	ACGUACGCGGAAUACUUCGAUU	22
hsa-miR-629	GUUCUCCCAACGUAAGCCCAGC	22
hsa-miR-142-5p	CAUAAAGUAGAAAGCACUACU	21
hsa-miR-142-3p	UGUAGUGUUUCCUACUUUAUGGA	23
gga-wnt3-5p	UUGGGAAGGAACAAAGCAUGACUU	24
gga-ADAMTS10-5p	UUGGGGACACCAUCAGAACAGCCA	24
mir-877-5p	GUAGAGGAGAUGGCGCAGGG	20
131741-3p	UCACCAGCCCUGUGUUCCCUAG	22
98785	CCUCACCAUCCCUUCUGCCUGCAG	24
LNA probes
mir-11	Exiqon 619610-300
mir-14	Exiqon 619500-300
mir-79	Exiqon 619583-300
mir-279	Exiqon 619549-300
mir-306	Exiqon 619718-300
mir-3	Exiqon 619521-300
mir-309	Exiqon 619079-300
mir-4	Exiqon 619676-300
mir-5	Exiqon 619486-300
mir-6	Exiqon 619683-300
mir-286	Exiqon 619569-300
DNA probes
mir-968	CAACCCTTTAATGGATACTACTTA
mir-1002	TCGCCCTTTGTATCCACTACTTAA
mir-283	CCCAGAATTACCAGCTGATATT
mir-283*	GTCGATACCAACTGAAATTCCG
bantam	AATCAGCTTTCAAAATGATCTCA
mir-92b	GCAGGCCGGGACTAGTGCAAT
mir-92b*	CAAATAAGCACTGGGCACGGCCT
mir-263a	CCCGTGAATTCTTCCAGTGCCAT
mir-263a*	TAGATGCCACTAAGAGATCACG
Cloning and mutagenesis primers
EcoRI_dme_mir283c_F	AGAGGAATTCCACGTAACTACATATTCCCAC
SalI_dme_mir283c_R	AGAGGTCGACCACTGACCACATAGCCAATG
dme_mir283_5pAtoU_F	CGATTCTCAAAGGTTAATATCAGCTGGTAATTCTGGGAGC
dme_mir283_5pAtoU_R	CCAGAATTACCAGCTGATATTAACCTTTGAGAATCGTGTGAGG
dme_mir283_5pAtoC_F	CGATTCTCAAAGGTCAATATCAGCTGGTAATTCTGGGAGC
dme_mir283_5pAtoC_R	CCAGAATTACCAGCTGATATTGACCTTTGAGAATCGTGTGAGG
dme_mir283_5pAtoG_F	CGATTCTCAAAGGTGAATATCAGCTGGTAATTCTGGGAGC
dme_mir283_5pAtoG_R	CCAGAATTACCAGCTGATATTCACCTTTGAGAATCGTGTGAGG
mir92b_genespecificF	GATGACGATGACAAGGAATTCCAGCTTCTCGCATTTGGGAG
mir92b_genespecificR	CTTGCATGCCTGCAGGTCGACCGCACCACATTATGGCCATG
mir92b_5pAtoU_F	CATTTTCGAAATACATATTGCACTAGTCCCGGCCTGCAATG
mir92b_5pAtoU_R	CATTGCAGGCCGGGACTAGTGCAATATGTATTTCGAAAATG
mir92b_5pAtoC_F	CATTTTCGAAATACACATTGCACTAGTCCCGGCCTGCAATG
mir92b_5pAtoC_R	CATTGCAGGCCGGGACTAGTGCAATGTGTATTTCGAAAATG
mir92b_5pAtoG_F	CATTTTCGAAATACAGATTGCACTAGTCCCGGCCTGCAATG
mir92b_5pAtoG_R	CATTGCAGGCCGGGACTAGTGCAATCTGTATTTCGAAAATG
mir263a_genespecifiF	GATGACGATGACAAGGAATTCGCTGACGGATTCATGAACTC
mir263a_genespecifiR	CTTGCATGCCTGCAGGTCGACCTTCAATTCTCTTTCTCAGC
mir263a_5pAtoU_F	GGTATATAGATCTCGGCACAGTTTATGGCACTGGAAGAATTC
mir263a_5pAtoU_R	GAATTCTTCCAGTGCCATAAACTGTGCCGAGATCTATATACC
mir263a_5pAtoC_F	GGTATATAGATCTCGGCACAGTTCATGGCACTGGAAGAATTC
mir263a_5pAtoC_R	GAATTCTTCCAGTGCCATGAACTGTGCCGAGATCTATATACC
mir263a_5pAtoG_F	GGTATATAGATCTCGGCACAGTTGATGGCACTGGAAGAATTC
mir263a_5pAtoG_R	GAATTCTTCCAGTGCCATCAACTGTGCCGAGATCTATATACC
Oligo DNA for sensor plasmid construnction and qRT-PCR
NotI_Vang_2128	agagGCGGCCGCaccagacgcaatcgtcctac
XhoI_Vang_3492	agagCTCGAGgctgttaaagaagtgggtttga
Vang_t1_mut_F	caagaaacaatgctcaaaagAAACTGTtatcatcctaaaccgacgcgaa
Vang_t1_mut_R	ttcgcgtcggtttaggatgataACAGTTTcttttgagcattgtttcttgatatt
Vang_t2_mut_F	ttcgtattcgaacatgtgtacgttAACTGTaacccaatctatatatacatacatatatgatatata
Vang_t2_mut_R	tatatatcatatatgtatgtatatatagattgggttACAGTTaacgtacacatgttcgaatacgaa
RpL32 qPCR Forward	CCCAAGGGTATCGACAACAGA
RpL32 qPCR Reverse	CGATCTCGCCGCAGTAAAC
