# Supplementary material for: Importance of miRNA stability and alternative primary miRNA isoforms in gene regulation during Drosophila development
Source: eLife. 2018 Jul 19;7:e38389. doi: 10.7554/eLife.38389 (PMC6066331; doi:10.7554/eLife.38389)
Supplement: Supplementary file 8. [file elife-38389-supp8.xlsx]

## Sheet: new_isoforms
chromosomes	start	end	transcript_id	strand	gene_name
chr2R	13671098	13671584	TCONS_00010189	-	mir-31a
chr2R	16490487	16493437	TCONS_00007632	+	mir-7
chr2L	9947813	9950676	TCONS_00004275	-	mir-87
chr2L	9947813	9950727	TCONS_00004276	-	mir-87
chr2L	20615828	20618897	TCONS_00002479	+	mir-133
chr2R	11952759	11958073	TCONS_00009942	-	mir-137
chr2R	11952759	11958077	TCONS_00009943	-	mir-137
chr2R	11952759	11958600	TCONS_00009944	-	mir-137
chr2R	9214323	9232313	TCONS_00009527	-	mir-184
chr2R	9214323	9250340	TCONS_00009528	-	mir-184
chr2R	9214323	9250370	TCONS_00009529	-	mir-184
chr3L	21657549	21663144	TCONS_00016788	-	mir-316
chr3R	5908925	5927078	TCONS_00017689	+	mir-317_277_34
chr3R	5909682	5927078	TCONS_00017690	+	mir-317_277_34
chr2L	857403	861813	TCONS_00000150	+	mir-375
chr2L	857403	861813	TCONS_00000151	+	mir-375
